# Supplementary material for: Natural variation of the wheat root exudate metabolome and its influence on biological nitrification inhibition activity
Source: Plant Biotechnol J. 2025 Jul 21;23(11):4755–72. doi: 10.1111/pbi.70248 (PMC12576471; doi:10.1111/pbi.70248)
Supplement: Supplementary file 4 — Table S1 (a) GC–MS metabolomic data. Peak areas of polar metabolites are identified in the root exudates. This sheet includes annotation, family classification, InchIKey, SMILE and molecular formula. For every compound, the peak area is normalized by the root weight, and log10 + 1 transformation is included. (b) Venn analysis. Venn analysis was conducted on the GC–MS data by splitting the data based on the origin of genotypes. (c) PCA results. Explained variance by PCA, loadings and annotations. (d) Statistical analysis of GC–MS data and Spearman's correlation analysis with inhibition activity results. Spearman's correlation analysis was conducted for all the genotypes by origin and independent origin (Austrian and Indian genotypes) and for different microorganisms: AOA (NF and NV) and AOB (NM and NU). Table S2 (a) LC–MS metabolomic data. Peak areas of polar metabolites are identified in the root exudates. This sheet includes annotation, family classification, InchIKey, SMILE and molecular formula. (b) Venn analysis. Venn analysis was conducted by splitting the data by the origin of the genotypes. (c) PCA results for all detected features. Variance by PCA, loadings and annotations. (e) Statistical analysis of LC–MS data and Spearman's correlation analysis with inhibition activity results. Spearman's correlation analysis was conducted for all genotypes and for different microorganisms: AOA (NF and NV) and AOB (NM and NU). (d) PCA results with annotated features. Variance by PCA, loadings and annotations. (f) Statistical analysis of LC–MS data (only annotated features) for genotype origin and Spearman's correlation with inhibition activity results. Spearman's correlation analysis was conducted for all genotypes by origin and independent origin (Austrian and Indian genotypes), and for different microorganisms: AOA (NF and NV) and AOB (NM and NU). Table S3 (a) Statistical analysis of the inhibitory activity of root exudates on different microorganisms. This sheet includ [file PBI-23-4755-s003.zip › Table S1.xlsx]

## Sheet: index
	List of element in Supplementary Table S1
	a.gcms_data
	b.venn_analysis
	c.pca_analysis
	d.statistical_analysis_correlations

## Sheet: Genotype code
ID	Name	Geographic origin	Type
g01	Activus	Austria	Winter wheat
g02	Adrianus	Austria	Winter wheat
g03	Alessio	Austria	Winter wheat
g04	Alicantus	Austria	Winter wheat
g05	Apexus	Austria	Winter wheat
g06	Aristeus	Austria	Winter wheat
g07	Arminius	Austria	Winter wheat
g08	Arnold	Austria	Winter wheat
g09	Asli	Austria	Winter wheat
g10	Aurelius	Austria	Winter wheat
g11	Axaro	Austria	Winter wheat
g12	Balaton	Austria	Winter wheat
g13	Capo	Austria	Winter wheat
g14	Csiko	Austria	Winter wheat
g15	Gallus	Austria	Winter wheat
g16	Gaudio	Austria	Winter wheat
g17	Mandarin	Austria	Winter wheat
g18	Monaco	Austria	Winter wheat
g19	Tillsano	Austria	Winter wheat
g20	Tobias	Austria	Winter wheat
g21	IW-D-58	India	Spring wheat
g22	IW-D-3	India	Spring wheat
g23	IW-D-50	India	Spring wheat
g24	HUW838	India	Spring wheat
g25	IW-D-4	India	Spring wheat
g26	IW-D-28	India	Spring wheat
g27	HUW234	India	Spring wheat
g28	HUW669	India	Spring wheat
g29	SONALIKA	India	Spring wheat
g30	IW-D-2	India	Spring wheat
g31	IW-D-27	India	Spring wheat
g32	C.R4_R	India	Spring wheat
g33	IW-D-49	India	Spring wheat
g34	DBW187	India	Spring wheat
g35	SR.S4_S	India	Spring wheat
g36	RAJ3765	India	Spring wheat
g37	SR.R4_R	India	Spring wheat
g38	C.S1_S	India	Spring wheat
g39	HD3406	India	Spring wheat
g40	IW-D-1	India	Spring wheat
g41	BHU35	India	Spring wheat
g42	DBW343	India	Spring wheat
g43	IW-D-59	India	Spring wheat
g44	HD3436	India	Spring wheat

## Sheet: a.gcms_data
	Supplementary Table S1.a. GC-MS metabolomic data. Peak areas obtained after GC-MS analysis of polar metabolites in root exudates. This sheet includes annotation, family classification, InchIKey, SMILE, and molecular formula. For every compound, the peak area normalized by the root weight and log10+1 transformation was included.
	GC-MS annotation info						GC-MS data normalized by root weight
	ID	preferred_name	class	InChIKey	Canonical SMILES	Molecular Formula	sample_1_A_Activus	sample_2_A_Adrianus	sample_3_A_Alessio	sample_4_A_Alicantus	sample_5_A_Apexus	sample_6_A_Aristeus	sample_7_A_Arminius	sample_8_A_Arnold	sample_9_A_Asli	sample_10_A_Aurelius	sample_11_A_Axaro	sample_12_A_Balaton	sample_13_A_Capo	sample_14_A_Csiko	sample_15_A_Gallus	sample_16_A_Gaudio	sample_17_A_Mandarin	sample_18_A_Monaco	sample_19_A_Tillsano	sample_20_A_Tobias	sample_21_I_IW-D-58	sample_22_I_IW-D-3	sample_23_I_IW-D-50	sample_24_I_HUW838	sample_25_I_IW-D-4	sample_26_I_IW-D-28	sample_27_I_HUW234	sample_28_I_HUW669	sample_29_I_SONALIKA	sample_30_I_IW-D-2	sample_31_I_IW-D-27	sample_32_I_C.R4	sample_33_I_IW-D-49	sample_34_I_DBW187	sample_35_I_SR.S4	sample_36_I_RAJ3765	sample_37_I_SR.R4	sample_38_I_C.S1	sample_39_I_HD3406	sample_40_I_IW-D-1	sample_41_I_BHU35	sample_42_I_DBW343	sample_43_I_IW-D-59
	2-Hydroxybutyric acid sodium salt	2-Hydroxybutyric acid	Fatty Acids and Conjugate	MOSCXNXKSOHVSQ-UHFFFAOYSA-M	CCC(C(=O)[O-])O.[Na+]	C4H7NaO3	9.2444	28.7854	23.8714	1.75521	55.7293	78.9599	57.958	64.4554	0	0.228331	51.0484	3.54938	29.3843	5.40202	0	7.19104	28.1831	3.68478	51.3946	0.0134971	11.2549	0.358275	222.621	17.3165	182.72	28.5107	0	157.281	41.5289	0	485.728	4.46085	218.492	12.5783	0	4.05888	0	76.5616	0	0	0	181.26	101.609
	2-Piperidinecarboxylic acid (1TMS)	2-Piperidinecarboxylic acid	Amino acids	HXEACLLIILLPRG-UHFFFAOYSA-N	C1CCNC(C1)C(=O)O	C6H11NO2	0.219976	27.4335	5.65961	6.33765	113.156	63.8872	121.876	17.1616	10.5215	0.0328754	20.7424	14.8979	16.6229	0.244612	0.691764	19.0154	16.2262	0.0892597	2.97348	0.0162328	0.237007	0	3.69802	0	0	0	0	0	0	4.81895	0	0	79.6475	1.11902	0	0	0	0	0	49.319	0	18.0154	0
	3,6-anhydro-D-Galactose	3,6-anhydro-D-Galactose	Carbohydrates	WZYRMLAWNVOIEX-BGPJRJDNSA-N	C1C(C(C(O1)C(C=O)O)O)O	C6H10O5	23.6879	18.0327	57.7507	3.28538	21.4937	15.7431	12.3758	50.8301	57.141	2.12161	56.938	9.6831	42.1552	20.241	2.7158	25.9701	60.7292	3.96527	111.161	0.0968641	14.3212	39.5774	102.943	9.70843	92.7254	511.152	49.6108	276.681	133.205	14.7927	402.75	0	393.314	22.9817	270.191	137.595	0.513228	117.763	0	153.384	0	655.018	138.567
	Alanine	Alanine	Amino acids	QNAYBMKLOCPYGJ-REOHCLBHSA-N	CC(C(=O)O)N	C3H7NO2	2.06111	56.0101	14.7032	3.97965	2319.59	963.531	66.2418	921.713	34.9932	2.13552	717.309	1.50582	18.9503	6.11055	3.51661	1088.04	40.1509	2.9201	24.4918	0.173249	0.325587	48.1603	216.459	2.15794	82.3813	79.1518	153.568	65.0418	41.532	37.1991	57.5344	12.4562	142.266	23.6521	43.9405	10.7312	0.115406	35.3389	5.84015	66.6323	50.2298	180.106	46.7165
	Alanine, beta- (1TMS)	beta-Alanine	Amino acids	UCMIRNVEIXFBKS-UHFFFAOYSA-N	C(CN)C(=O)O	C3H7NO2	17.091	23.2663	26.9444	6.78727	16.1882	7.54277	35.2439	5.64312	9.73818	0.434522	0	5.34601	39.9617	6.56924	0.282565	4.75679	17.716	2.18162	42.6041	0.132964	1.39777	3.82387	22.6472	0.553452	8.76969	0	28.0271	51.6521	9.62098	20.0409	122.438	0	38.3017	4.99622	0	0	0	13.6965	0	0	0	87.5409	20.1001
	Benzoic acid	Benzoic acid	Benzoic acids	WPYMKLBDIGXBTP-UHFFFAOYSA-N	C1=CC=C(C=C1)C(=O)O	C7H6O2	74.8956	146.576	288.593	19.2278	242.82	59.7612	160.86	142.172	178.093	2.9021	78.9113	21.5482	107.91	46.5532	4.59998	28.8308	353.107	12.6566	735.926	0.124191	69.698	15.8548	1344.64	51.7967	1350.03	1064.05	26.1576	789.186	430.495	15.1003	442.681	19.0658	2392.68	179.437	684.153	219.285	0.11196	264.682	23.2409	955.016	112.186	2081.41	642.073
	Benzoic acid, 3-hydroxy- (2TMS)	3-hydroxy-benzoic acid	Benzoic acids	IJFXRHURBJZNAO-UHFFFAOYSA-N	C1=CC(=CC(=C1)O)C(=O)O	C7H6O3	10.0512	0	41.598	2.07264	8.12891	0	43.6196	0	41.7817	0.342403	7.59393	2.36868	5.33243	2.17069	3.94501	0	15.4058	0.952949	28.0687	0.195398	5.88041	22.033	145.882	19.4716	99.0026	213.548	0	81.151	50.3569	0	403.698	0	184.025	30.8784	287.563	61.8006	0	75.4649	0	91.8816	0	72.7398	0
	Butanoic acid, 2,4-dihydroxy-	2,4-dihydroxy-butanoic acid	Carboxilic acids	UFYGCFHQAXXBCF-UHFFFAOYSA-N	C(CO)C(C(=O)O)O	C4H8O4	4.1111	15.2179	8.59091	1.78935	3.5758	0	21.2177	0	20.0846	0.186537	10.0442	1.15353	8.40522	3.79817	2.09916	4.21727	7.39601	1.71029	18.4495	0	1.04248	12.3999	16.8709	3.14633	21.2075	0	105.967	27.173	22.5655	71.6375	128.263	0	69.5207	7.95689	158.136	0	0	11.5863	0	0	122.264	0	16.345
	Capric acid	Capric acid	Fatty Acids and Conjugate	GHVNFZFCNZKVNT-UHFFFAOYSA-N	CCCCCCCCCC(=O)O	C10H20O2	5.29138	1.3288	31.0807	2.11181	0	5.23767	5.72633	10.454	25.6233	0	0	4.53321	45.7698	0	0.683576	5.32017	69.553	0	68.8899	0	2.48671	0	0	0	104.673	0	41.2231	17.1537	0	20.3752	0	4.62227	0	4.74863	0	0	0	14.3567	0	231.868	0	0	0
	Disaccharide/Sucrose	Disaccharide/Sucrose	Carbohydrates	CZMRCDWAGMRECN-UGDNZRGBSA-N	C(C1C(C(C(C(O1)OC2(C(C(C(O2)CO)O)O)CO)O)O)O)O	C12H22O11	7.71867	21.0215	13.7613	0.670251	74.6033	0.617541	12.3716	1.1333	5.38947	0.062597	1.71127	3.16947	24.3291	37.3969	5.77234	18.3904	14.8054	24.7588	37.6276	15.0516	11.2675	18.3246	30.2229	40.2982	371.464	1170.98	3181.87	1486.42	74.7008	507.727	214.819	1.67183	207.214	51.4274	1580.82	14.2519	0.871376	16.6478	788.53	115.636	8120.71	529.419	181.589
	Ethanolamine	Ethanolamine	Amines	HZAXFHJVJLSVMW-UHFFFAOYSA-N	C(CO)N	C2H7NO	4.89714	3.098	39.7995	2.4005	2.13682	1.45197	6.70793	1.06711	0	0.0417055	13.781	11.8585	4.4997	0.308235	0	6.87795	10.0594	0.450957	2.0254	0.00533748	0	0	0	0	0	0	0	0	0	0	0	0	7.84646	0	0	1.03175	0	0	0	12.4259	0	20.2128	7.01235
	Fructose	Fructose	Carbohydrates	LKDRXBCSQODPBY-VRPWFDPXSA-N	C1C(C(C(C(O1)(CO)O)O)O)O	C6H12O6	7.49954	4.34204	14.7858	1.40782	5.04994	21.4497	28.0443	138.63	25.3545	0.593077	10.2832	2.61135	38.3545	7.63488	191.156	28.1216	58.0645	15.3945	15.4057	3.00978	11.4669	185.744	1302.41	3.37809	58.8292	224.205	9383.11	437.259	14.1625	42.2935	89.8866	56.3149	3356.06	16.4374	535.111	10.457	0.119407	23.7039	130.154	97.2191	7708.37	161.672	199.201
	Fumaric acid	Fumaric acid	Carboxilic acids	VZCYOOQTPOCHFL-OWOJBTEDSA-N	C(=CC(=O)O)C(=O)O	C4H4O4	0	0.121967	0	0	0.396098	0.114797	4.52913	0	0.208418	0	0	0	0	0	0.433765	0.0590348	0.0704616	0.0150303	0	0.0226462	0	2.17189	2.67416	0	0	0	0	0	0	0	0	0.160862	0.921148	0.0498172	0	0	0	0	0	0.781582	0	0	0.661813
	Galactinol	Galactinol	Carbohydrates	VCWMRQDBPZKXKG-ZNVDUFQESA-N	C(C1C(C(C(C(O1)OC2C(C(C(C(C2O)O)O)O)O)O)O)O)O	C12H22O11	0	0	0	0	0	0.0574683	2.54714	0.690925	0.063773	0.00316263	0	0	0	0.03252	0.0711156	0	0.0991386	0	0	0.0858117	0	0	0	0	0.208615	0	2.98508	0	0	0	0	0.0560996	0.697001	0.0268298	0.349907	0	0	0	0	0.048221	0	0.133924	0
	Galactose	Galactose	Carbohydrates	WQZGKKKJIJFFOK-SVZMEOIVSA-N	C(C1C(C(C(C(O1)O)O)O)O)O	C6H12O6	0.259277	0	3.46922	0	0.180811	0.510206	1.95207	5.15592	0	0.00523979	2.5281	0.188432	0.970584	0.16231	1.61693	4.65821	3.19441	0.546346	0.239926	0.0908203	0	0	72.0166	0.0397143	0.391655	1.08716	146.476	2.36816	0.0921001	0.938341	1.38673	1.97565	60.1681	1.76346	0.523372	0.0483845	0	0.245329	0.55906	0	334.16	0.71321	4.15286
	Glucose	Glucose	Carbohydrates	WQZGKKKJIJFFOK-GASJEMHNSA-N	C(C1C(C(C(C(O1)O)O)O)O)O	C6H12O6	0.711805	1.63906	1.32409	0.125686	0.397219	4.94799	2.37409	10.9861	0.237823	0.0193007	1.38171	0.21209	10.6562	2.76278	1.89679	6.12883	5.09743	4.06849	0.744573	0.726612	1.61023	21.9318	301.813	0.600142	5.49083	37.5671	673.971	53.2954	1.93586	3.77329	14.9573	11.7077	573.317	6.39571	18.2611	2.25396	0.00476079	4.16975	4.91501	54.2635	1448.14	37.4764	45.4688
	Glycine	Glycine	Amino acids	DHMQDGOQFOQNFH-UHFFFAOYSA-N	C(C(=O)O)N	C2H5NO2	4.05095	4.29626	19.8762	1.36832	48.1435	9.89247	91.1129	10.1028	54.2642	0.541391	24.1687	1.101	11.1103	1.80062	4.58298	6.33036	7.80315	0.719087	7.92509	0.231738	0.944145	17.3679	25.3025	1.55924	22.2346	14.1236	43.9866	11.7712	3.00008	20.2481	23.06	2.77712	35.5812	4.91779	9.34151	2.56861	0.0383477	4.73931	12.1459	27.6302	24.239	0	17.8989
	Hydroxylamine	Hydroxylamine	Amines	AVXURJPOCDRRFD-UHFFFAOYSA-N	NO	H3NO	2.23493	0.805508	11.8921	0.156331	0	0.0735707	14.594	0.897178	12.3627	0.102956	0.346936	0.492311	7.04316	2.86369	3.96713	0.567147	11.8923	1.15589	22.9008	0.0576658	4.67612	21.0558	70.5698	5.45694	61.5003	138.643	356.869	60.9406	29.6634	221.853	180.719	0.447563	131.28	5.30703	227.427	15.5795	0.861433	26.2619	194.675	53.4088	961.126	89.1747	14.153
	Indole-3-acetic acid	Indole-3-acetic acid	Carboxilic acids	SEOVTRFCIGRIMH-UHFFFAOYSA-N	C1=CC=C2C(=C1)C(=CN2)CC(=O)O	C10H9NO2	13.3161	0	0	0	0	11.7099	39.5112	19.549	0	0.622201	0	4.76637	28.5048	6.49466	3.71378	11.3604	37.4227	0	44.7952	0.295167	0	12.8286	24.5744	0	0	0	88.5565	0	6.21003	49.8802	0	7.05939	0	5.44587	0	17.9486	0.123118	0	21.2834	0	0	618.021	0
	Isoleucine	Isoleucine	Amino acids	AGPKZVBTJJNPAG-WHFBIAKZSA-N	CCC(C)C(C(=O)O)N	C6H13NO2	0.756622	0	0	2.80318	63.153	41.6279	31.5739	12.5782	6.12475	0.872133	7.99768	0.508195	0.315687	1.43608	0.883405	14.7303	4.46995	0.52567	0.494813	0.0920551	0.111433	9.55643	0	0	0	8.84546	18.3182	3.48859	1.44674	1.63689	4.5536	0.308949	14.2958	3.52191	6.08848	1.89325	0.00387427	5.24477	0.276938	10.043	1.56745	6.42332	4.96734
	Lactic acid	Lactic acid	Carboxilic acids	JVTAAEKCZFNVCJ-UHFFFAOYSA-N	CC(C(=O)O)O	C3H6O3	39.7961	35.9625	49.4332	19.813	61.2486	26.1477	48.1584	55.7459	77.8185	5.09463	27.8958	30.9887	25.7843	18.8422	24.8737	14.5201	30.2223	4.6195	55.4655	0.244554	23.4378	380.699	449.123	8.61067	1474.48	676.804	2535.82	314.68	123.711	829.141	766.754	776.975	814.658	48.0849	1513.21	65.7677	1.92207	109.058	376.052	229.96	1719.33	470.24	97.7139
	L-Ascorbic acid	L-Ascorbic acid	Vitamins	CIWBSHSKHKDKBQ-JLAZNSOCSA-N	C(C(C1C(=C(C(=O)O1)O)O)O)O	C6H8O6	9.36515	0	22.6278	1.4933	3.53702	2.43366	69.7972	3.77207	0	0.224766	4.35552	1.42248	18.666	5.64701	3.32874	3.15359	11.0608	1.52453	20.5834	0	4.90111	6.87078	32.4183	15.2983	67.8364	146.089	0	313.205	45.4233	0	1020.52	0.568935	85.8527	25.63	248.767	220.544	0	63.8	0	18.963	0	584.712	48.4972
	Lauric acid	Lauric acid	Fatty Acids and Conjugate	POULHZVOKOAJMA-UHFFFAOYSA-N	CCCCCCCCCCCC(=O)O	C12H24O2	2.23713	0	4.1248	0.441432	4.39648	0.971429	9.94723	1.80473	27.5262	0.18631	7.17613	1.20069	5.31427	1.92428	1.74532	1.31651	5.06313	0.670173	7.8051	0.042125	1.56837	10.2394	33.669	2.23035	22.2114	60.6434	66.231	20.9546	10.8772	43.7167	80.2709	1.08805	51.0577	3.73067	63.1439	8.20286	0.21097	11.7566	39.0762	20.9989	165.835	63.5598	11.592
	Leucine	Leucine	Amino acids	ROHFNLRQFUQHCH-YFKPBYRVSA-N	CC(C)CC(C(=O)O)N	C6H13NO2	1.64448	28.0567	6.9942	6.337	113.156	23.8526	91.691	22.9814	9.82598	2.16617	31.5096	0.823446	0	3.8397	1.33015	44.5959	12.0493	1.43213	1.69155	0.125861	0.121176	19.6657	13.031	0	27.0645	25.1622	42.6645	9.42622	2.37708	4.90995	14.9174	1.66921	14.0394	2.60862	4.74477	4.26479	0.00985351	11.751	1.80867	27.3364	3.71029	10.477	21.5762
	Lysine	Lysine	Amino acids	KDXKERNSBIXSRK-YFKPBYRVSA-N	C(CCN)CC(C(=O)O)N	C6H14N2O2	0.104435	0	0.274908	0.018419	0.568356	0.289394	2.64693	0.448424	0	0.0698315	0.19586	0.0345001	0.302831	0.0610561	0.155569	0.0803599	0.184214	0.00791062	0.0461402	0.0619591	0.0149721	0.741884	0.271185	0.0172919	0.135181	0	0.265339	0.159783	0	0.206872	1.03182	0.00613126	0.713674	0.113366	0	0	0	0.142588	0	3.05302	0	1.34379	0.288539
	Malic acid, 3-isopropyl-, threo-	beta-Isopropylmalate	Carboxilic acids	RNQHMTFBUSSBJQ-WHFBIAKZSA-N	CC(C)C(C(C(=O)O)O)C(=O)O	C7H12O5	2.1915	0	0	0	0	0	12.3674	0	37.1433	0	0	0.597239	3.49257	0	2.2221	0	0	0.238397	12.0618	0.06122	2.35731	7.23609	11.4375	1.11537	9.94112	0	58.0651	0	0	60.7054	34.5917	0	0	3.22534	0	0	0	0	0	0	231.173	0	0
	Malonic acid	Malonic acid	Carboxilic acids	OFOBLEOULBTSOW-UHFFFAOYSA-N	O=C(O)CC(=O)O	C3H4O4	8.44997	19.1502	33.6977	1.32104	56.2571	19.6713	10.7172	36.678	141.416	0.209109	5.8398	1.40658	9.46125	1.75795	3.93443	14.1402	44.7921	2.7682	71.9145	0.118474	31.3761	226.51	82.9389	7.20539	136.11	221.679	317.663	77.8541	48.3125	208.028	195.864	16.8565	425.553	15.793	340.188	21.5371	0.6633	34.0717	314.197	90.9149	754.981	288.539	274.55
	Maltose	Maltose	Carbohydrates	GUBGYTABKSRVRQ-QUYVBRFLSA-N	C(C1C(C(C(C(O1)OC2C(OC(C(C2O)O)O)CO)O)O)O)O	C12H22O11	0.0891373	0	0.992077	0.00779835	0	0.785792	0	0.902084	0	0.000802303	0.255374	0	0.125234	0.118867	0.476011	0.455965	0.0750803	0.0138018	0	0.0575281	0	2.01415	28.1944	0.477469	21.1819	0	38.9055	36.8794	31.4527	0.464459	2.69951	1.80297	22.154	19.3296	1.69931	0	0.00616361	2.37468	0.247513	9.3131	54.0532	0.69607	0.526344
	Methionine	Methionine	Amino acids	FFEARJCKVFRZRR-BYPYZUCNSA-N	CSCCC(C(=O)O)N	C5H11NO2S	0.0429986	3.54571	0.286103	0.10828	8.01419	11.4026	10.2516	9.57433	0.356397	8.74161	2.42615	2.02208	16.2916	16.0707	0.0996868	10.3288	21.4021	12.7726	25.3462	1.23034	36.5452	26.0253	337.013	23.4068	235.912	73.1492	0	1133.21	7.00693	0	177.911	29.9532	520.35	79.8507	563.782	142.778	9.27823	373.13	0	869.352	26.7883	1833.2	575.684
	myo-Inositol	myo-Inositol	Carbohydrates	CDAISMWEOUEBRE-UHFFFAOYSA-N	C1(C(C(C(C(C1O)O)O)O)O)O	C6H12O6	0.53388	0.496655	1.47575	0.059145	0	0	0	8.75944	1.4951	0.124371	3.85407	1.5211	7.06775	4.09835	2.42487	10.1124	8.30191	1.74612	7.47201	1.58399	1.37685	12.0885	5.96962	2.61754	16.8568	33.0156	148.43	71.2323	10.1333	0.566132	1.02783	7.81081	36.4148	7.11275	172.525	0.642269	0.138316	0.337732	32.5725	22.2959	2184.35	38.3799	33.8859
	Ornithine	Ornithine	Amino acids	AHLPHDHHMVZTML-BYPYZUCNSA-N	C(CC(C(=O)O)N)CN	C5H12N2O2	0.144037	0	0.193408	0	3.67429	1.14272	11.7917	1.93648	1.44848	0.0200586	0	0.0176023	0.254412	0.0722814	0.36488	0	0	0.0133819	0	0.0183782	0.0576008	2.82296	3.31207	0	0	0	1.34568	1.08203	0.338202	2.41627	8.63482	0.0250066	1.69001	0.884293	0	0.303774	0	0.400276	0	2.07311	0	0.973884	3.25498
	Oxalic acid	Oxalic acid	Carboxilic acids	MUBZPKHOEPUJKR-UHFFFAOYSA-N	C(=O)(C(=O)O)O	C2H2O4	209.734	366.074	2082.74	287.309	855.662	551.341	322.134	1006.98	62.4561	19.1825	2304.42	243.652	814.032	312.587	2.31578	709.675	709.809	31.5082	1445.97	0.305846	52.1822	137.474	1208.09	0	0	476.743	0	247.118	0	228.09	1869.37	199.521	1717.39	316.683	0	0	3.3126	0	0	0	0	0	0
	Palmitic-acid-amide	Palmitic-acid-amide	Amines	HXYVTAGFYLMHSO-UHFFFAOYSA-N	CCCCCCCCCCCCCCCC(=O)NCCO	C18H37NO2	14.7002	5.23783	22.8566	1.36316	9.07749	2.06827	23.4557	2.72393	97.5242	0.134528	4.99651	1.09585	9.68583	3.08213	7.90989	1.62791	7.29429	0.881916	19.7873	0.122208	4.18669	23.007	107.833	8.63152	83.0234	132.772	475.174	78.7948	28.1302	254.442	205.848	1.06176	99.6644	4.57677	178.502	15.57	0.953896	28.7522	210.951	40.5514	1224.03	80.5254	15.9541
	Phenolic acid unknown 1	Phenolic acid unknown 1	Phenolics	NA	NA	NA	8.40332	0	0	0	11.431	0	21.7654	14.7008	0	4.06093	71.0617	5.22402	14.1548	4.22027	0	78.949	0	0	0	1.82235	8.33796	36.0067	0	0	0	0	0	0	0	0	0	14.5189	0	0	0	0	5.36046	0	0	0	0	284.221	0
	Phenylalanine	Phenylalanine	Amino acids	COLNVLDHVKWLRT-QMMMGPOBSA-N	C1=CC=C(C=C1)CC(C(=O)O)N	C9H11NO2	0	0	2.0974	0	9.01517	7.38206	20.5631	1.6921	0	0.241805	0	0.245638	2.57798	0.514753	0.325366	0.713045	0.523384	0.122863	0.280378	0.0828949	0.0117013	3.41753	3.70502	0.0587435	0.601469	0.404482	0.760901	0.186945	0.0505995	2.34897	0.584466	0.0296106	2.59321	0.473819	0	0.364589	0	0.846236	0	1.94931	0	0.579681	1.27076
	Proline	Proline	Amino acids	ONIBWKKTOPOVIA-BYPYZUCNSA-N	C1CC(NC1)C(=O)O	C5H9NO2	1.37597	2.78344	4.33031	2.80811	1.47009	7.6503	8.59373	4.49331	12.2413	0.610409	5.0783	1.63306	7.55031	2.91731	5.27744	2.55941	13.9045	1.147	12.2548	0.395416	4.28141	24.5027	42.9149	1.11074	54.5214	24.8327	93.0389	11.0137	7.18106	24.2667	38.1455	1.45577	110.33	6.44572	58.6905	8.04443	0.212049	12.4216	38.5747	62.2639	335.075	79.0414	27.1834
	Putrescine	Putrescine	Amines	KIDHWZJUCRJVML-UHFFFAOYSA-N	C(CCN)CN	C4H12N2	52.3204	4.5586	65.1998	14.2837	266.278	85.1022	6.87936	4.69731	4.46604	0.408777	2287.77	143.997	107.63	36.8216	29.0374	565.197	39.8944	9.88381	202.501	0.322435	1.39884	2.40507	44.5862	3.49873	7.52673	87.6548	42.2347	161.817	1.35637	257.28	183.927	1.40438	45.6491	2.69493	123.378	30.3524	7.71963	29.118	5.25447	9.85837	19.2722	6.67671	7.66023
	Pyruvic acid	Pyruvic acid	Carboxilic acids	LCTONWCANYUPML-UHFFFAOYSA-N	CC(=O)C(=O)O	C3H4O3	26.9899	62.4395	188.765	14.0877	58.4133	23.8526	5.27358	13.0888	3.0266	0.899856	3.93333	7.41975	0	10.8847	0.0545927	4.45069	10.4113	7.14014	64.2127	0.00317241	0.462037	0.0757121	39.5637	0.66926	0.762147	23.7932	1.01164	42.2062	29.7009	0.745301	71.6629	21.9007	75.9131	3.72714	61.2572	11.9028	0.0321242	16.4766	0.0862479	19.6395	0	13.5074	18.3397
	Quercitrin	Quercitrin	Flavonoids	OXGUCUVFOIWWQJ-HQBVPOQASA-N	CC1C(C(C(C(O1)OC2=C(OC3=CC(=CC(=C3C2=O)O)O)C4=CC(=C(C=C4)O)O)O)O)O	C21H20O11	3.46296	0	9.59199	2.03176	0	0	14.1613	0	0	0	13.3705	2.27268	12.2537	3.97273	4.07426	2.17092	3.87325	0.526188	3.47679	0.773851	0	3.60004	9.41737	0.419638	0	0	0	3.60891	3.19839	0	0	0	0	2.53255	0	0	0	3.48625	0	0	0	0	8.00138
	Raffinose	Raffinose	Carbohydrates	MUPFEKGTMRGPLJ-ZQSKZDJDSA-N	C(C1C(C(C(C(O1)OCC2C(C(C(C(O2)OC3(C(C(C(O3)CO)O)O)CO)O)O)O)O)O)O)O	C18H32O16	0.1596	0	0	1.04255	0	0.0242001	0	0.180204	0	0.0161523	0.960998	0.00299646	0	0.390047	2.81039	0	0.797655	0	0.0910215	0.458151	0	1.82584	44.6605	0	8.69108	1.72173	172.965	0.445403	0.144101	3.80778	4.74437	0.00598637	95.3311	0.0118381	2.30736	0	0	2.61647	0	10.4879	0	0	0.0346669
	Serine	Serine	Amino acids	MTCFGRXMJLQNBG-REOHCLBHSA-N	C(C(C(=O)O)N)O	C3H7NO3	0.159827	1.2629	0	0.131567	3.82419	1.35491	5.40727	2.09316	1.61149	0.182075	0	0	0.0866948	0.0715781	0.129827	0.0838848	0.051833	0.0331395	0.141374	0.325446	0.180368	5.5322	4.02438	0.313711	2.34725	0	5.59842	1.18373	0.281281	1.60775	3.75743	0.111175	2.99877	0.816774	1.65828	0.185862	0.00312072	0.140223	0.770765	0	2.58806	1.11715	0.677384
	Spermidine	Spermidine	Amines	ATHGHQPFGPMSJY-UHFFFAOYSA-N	C(CCNCCCN)CN	C7H19N3	0.0343303	0.0292182	0.414478	0.00986822	4.42637	0	0.344779	0	0	0	0.116513	0.0721807	3.3778	0.197774	0.94352	0.361235	0.159745	0.29068	3.9226	0.0074678	0.103129	0.969254	0.451858	0.0275386	0.593573	0	0.794442	0.536048	0.0761685	1.011	0.771156	0	0.431423	0.371464	0.294529	0.528598	0	0.19282	0	0.0917294	0	0.354063	0.0523621
	Succinic acid	Succinic acid	Carboxilic acids	KDYFGRWQOYBRFD-UHFFFAOYSA-N	C(CC(=O)O)C(=O)O	C4H6O4	2.96832	0	5.43381	0	24.8428	0	20.8773	0	17.2248	0.0414399	0	2.18708	0	0	4.64116	1.74579	6.01189	0	40.2553	0.133077	6.32149	26.9452	286.703	0	1160.54	38.6935	19.7004	0	13.9521	40.031	44.7246	3.42158	0	1.72979	0	0	0.0340496	0	12.1696	0	104.41	0	0
	Threonic acid	Threonic acid	Carboxilic acids	JPIJQSOTBSSVTP-GBXIJSLDSA-N	C(C(C(C(=O)O)O)O)O	C4H8O5	0	0	0	0	0.245446	0	0	3.684	0	0	0.0641576	0	0	0.0239262	0.044983	0.508767	0.00692012	0.00319615	0	0.25057	0.0264732	0	0	0	0	0.205777	0.18321	0.181952	0	0	0	0.0969047	0	0.0310266	0	0	0	0	0	0	2.2855	0	0.0446133
	Threonine	Threonine	Amino acids	AYFVYJQAPQTCCC-GBXIJSLDSA-N	CC(C(C(=O)O)N)O	C4H9NO3	7.00097	0	0	3.11288	26.6995	7.18708	23.1848	32.8225	15.9333	1.94229	19.5985	2.69541	13.8661	5.09758	10.1721	6.94582	17.6668	1.79531	30.9992	0.449724	8.32055	55.0313	131.598	9.80555	127.332	177.436	376.875	108.887	43.6215	247.185	206.062	7.59807	246.013	12.6496	275.949	22.8823	1.05784	46.3759	180.733	62.4132	1189.76	146.829	27.1718
	Trehalose	Trehalose	Carbohydrates	HDTRYLNUVZCQOY-LIZSDCNHSA-N	C(C1C(C(C(C(O1)OC2C(C(C(C(O2)CO)O)O)O)O)O)O)O	C12H22O11	0.331311	1.59095	2.08207	0.0255956	2.56122	0.012833	0.373274	2.72044	6.11954	0.000748268	0	0	0.0469911	0.0251586	1.29651	0.016796	0.140437	0	0.139168	0.0359436	0	6.27417	61.8361	1.48734	46.6913	0.983844	113.051	75.0115	63.0625	3.03422	14.2195	1.92866	52.9879	37.6061	3.7845	0.401602	0.0345809	7.35634	0.382394	23.2341	33.7278	3.15773	2.82981
	Tryptophan	Tryptophan	Amino acids	QIVBCDIJIAJPQS-VIFPVBQESA-N	C1=CC=C2C(=C1)C(=CN2)CC(C(=O)O)N	C11H12N2O2	18.8631	22.6283	32.4574	7.61921	6.42832	11.1149	6.96314	1.93048	31.3075	0.346532	25.081	5.42811	22.5315	13.4076	11.793	5.3289	27.7386	5.53375	29.3909	0.320368	1.58144	13.4859	11.7817	1.00927	114.857	4.60059	1.87608	278.902	15.737	108.53	445.311	1.25704	85.7664	2.39817	31.5967	59.5251	0.0084663	82.3632	1.18604	59.9985	15.9468	278	48.9592
	Tyrosine	Tyrosine	Amino acids	OUYCCCASQSFEME-QMMMGPOBSA-N	C1=CC(=CC=C1CC(C(=O)O)N)O	C9H11NO3	0.521209	2.69275	0.544774	0.261191	5.27035	7.06955	16.8115	1.89814	3.42431	0.166472	2.11499	0.234956	3.54966	0.913792	1.06645	0.669135	1.02387	0.23637	0.183393	0.0616531	0	2.77875	3.24224	0.0965674	1.87063	1.24688	4.19837	1.66291	0.20278	1.43786	4.11997	0.0707212	9.05248	1.32465	0.278864	1.88711	0.00377002	2.64328	0.154319	3.98504	0	3.5989	2.98826
	unknown sugar 1	unknown sugar 1	Carbohydrates		NA	NA	2.78665	0.285888	0	0.55649	0	0.858629	1241.24	0	13.1022	0	10.7399	0.545723	5.86115	0	3.40245	0.946969	7.07907	0.519132	0	0	0	0	16.5004	0	0	0	17.8321	0	0	0	0	1.32431	0	1.62881	0	0	0	0	0	50.9733	0	0	8.86641
	unknown sugar 2	unknown sugar 2	Carbohydrates		NA	NA	16.688	59.2606	55.3341	8.65224	55.6523	14.4556	67.7527	10.043	0	0.668764	43.1868	11.0936	43.1285	3.33863	0	8.91764	36.163	3.49385	55.1965	0.155885	6.24095	31.1824	73.4523	3.09431	55.4718	209.992	0	68.6699	38.7466	3.68547	80.7584	3.69374	154.702	16.6343	233.645	13.4636	0	23.0508	0	42.6542	0	195.544	58.4547
	unknown sugar 3	unknown sugar 3	Carbohydrates		NA	NA	4.68168	0.409922	11.8547	0.997254	5.76044	0.763447	28.8702	0	94.9005	0.137834	4.15566	2.03889	9.69203	3.10638	0	3.00828	0	0.711503	16.0127	0.046313	1.28099	29.1655	18.5565	1.91488	15.9704	47.7994	21.3913	40.0576	11.6601	31.8381	57.7047	2.10054	43.2569	3.7345	52.3958	17.6195	0	20.5243	0	15.6718	0	55.4233	11.509
	unknown sugar 4	unknown sugar 4	Carbohydrates		NA	NA	1.21664	0.967555	1.47154	0.0901591	0.545824	0.491542	3.10244	1.15479	0	0	2.44603	0.27929	0	0.955427	0	1.3172	0	0.065398	0	0.0147093	0	0	157.374	0	0	0	22.8061	10.8171	0	16.5755	0	0	4.30084	0	0	3.65915	0	0	0	0	0	0	0
	unknown sugar 5	unknown sugar 5	Carbohydrates		NA	NA	3.20225	0.884144	3.86833	0.242582	1.47111	0.342159	5.67852	0.42968	13.7603	0.0271492	0.707241	0.186514	1.95142	0.62075	1.681	0.255711	0.957897	0.142141	2.89239	0.0269439	0.588658	4.33433	23.0478	2.00674	16.3352	25.4606	92.9231	14.9408	5.08499	52.4789	44.7759	0.146422	16.9625	0.676232	29.9784	3.35046	0.193659	5.57021	41.6486	5.74866	234.377	15.1882	2.65912
	unknown sugar 6	unknown sugar 6	Carbohydrates		NA	NA	0.662456	0.195606	0	0	0	0	0	0	0	0	0	0	0	0	0.575671	0	0	0	0	0	0	0	0	0	0	0	0	0	0	0	0	0	0	0	0	0	0	0	0	0	0	0	0
	Valeric acid, 2-oxo-	2-oxo-valeric acid	Carboxilic acids	KDVFRMMRZOCFLS-UHFFFAOYSA-N	CCCC(=O)C(=O)O	C5H8O3	8.25148	5.61654	24.3218	0	8.40367	0	0	5.85615	0	0.211152	0	2.63833	11.1156	3.14816	0.040268	2.30017	16.9132	0.842938	23.9517	0	2.46372	0	47.509	0.655172	0	63.0992	0	17.3825	25.5765	0	32.4462	4.02764	61.8091	4.85441	0	5.74739	0	0	0	0	0	180.816	23.646
	Valine	Valine	Amino acids	KZSNJWFQEVHDMF-BYPYZUCNSA-N	CC(C)C(C(=O)O)N	C5H11NO2	2.10902	86.3591	14.2954	4.93032	345.712	288.623	84.6866	81.6918	30.7707	1.27619	37.3668	2.01443	19.5023	3.52893	3.27413	112.819	15.285	1.31996	20.7154	0.356256	0.370981	20.1406	61.3665	1.06981	38.527	41.4414	65.7944	20.1496	5.87844	10.1821	21.7217	2.13139	80.5735	8.94179	9.78531	5.19354	0.0320506	15.3429	0.894064	55.4035	12.1247	24.4856	35.5262
[truncated: 45 more columns]

## Sheet: b.venn_analysis
	Supplementary Table S1.b. Venn analysis results. Venn analysis was conducted on the GC-MS data by splitting the data by genotype origin.
	Groups	Frecuency	Variables
	Austria	1	unknown sugar 6
	Austria&India	55	Alanine; Benzoic acid; Fumaric acid; Glycine; Hydroxylamine; Isoleucine; Lactic acid; Leucine; Methionine; Ornithine; Phenylalanine; Proline; Putrescine; Pyruvic acid; Serine; Succinic acid; Threonic acid; Threonine; Valine; Disaccharide/Sucrose; Fructose; Galactinol; Galactose; Glucose; Lysine; Maltose; myo-Inositol; Raffinose; Spermidine; Trehalose; Tryptophan; Tyrosine; 2-Hydroxybutyric acid s…

## Sheet: c.pca_analysis
	Supplementary Table S1.c. PCA results. Explained variance by PCA, loadings, and annotations.
	Explained Variance
		PC1	PC2	PC3	PC4	PC5	PC6	PC7	PC8	PC9	PC10	PC11	PC12	PC13	PC14	PC15	PC16	PC17	PC18	PC19	PC20	PC21	PC22	PC23	PC24	PC25	PC26	PC27	PC28	PC29	PC30	PC31	PC32	PC33	PC34	PC35	PC36	PC37	PC38	PC39	PC40	PC41	PC42	PC43	PC44
	Proportion_of_Variance	20.45	13.54	11.65	7.04	6.01	5	3.52	3.06	2.78	2.61	2.55	2.14	1.99	1.86	1.7	1.41	1.37	1.26	1.15	1.04	0.88	0.81	0.75	0.71	0.64	0.56	0.52	0.47	0.41	0.34	0.3	0.26	0.24	0.2	0.19	0.14	0.1	0.08	0.07	0.07	0.06	0.04	0.03	0
	Cumulative_Proportion_of_Variance	20.45	33.99	45.64	52.68	58.69	63.69	67.21	70.27	73.05	75.66	78.21	80.35	82.34	84.2	85.9	87.31	88.68	89.94	91.09	92.13	93.01	93.82	94.57	95.28	95.92	96.48	97	97.47	97.88	98.22	98.52	98.78	99.02	99.22	99.41	99.55	99.65	99.73	99.8	99.87	99.93	99.97	100	100
	Standard_Deviation	3.38396	2.7536	2.55435	1.98518	1.83495	1.67365	1.40359	1.31003	1.24701	1.20949	1.19493	1.09354	1.05692	1.02122	0.975172	0.889989	0.876412	0.839479	0.803512	0.764022	0.700825	0.673925	0.646027	0.628997	0.598432	0.558778	0.541853	0.513943	0.476459	0.436321	0.40932	0.380623	0.367629	0.338034	0.327852	0.283115	0.239576	0.212912	0.196479	0.190884	0.180327	0.141159	0.127201	1.50278e-15
	Scores
	Sample	PC1	PC2	PC3	PC4	PC5	PC6	PC7	PC8	PC9	PC10	PC11	PC12	PC13	PC14	PC15	PC16	PC17	PC18	PC19	PC20	PC21	PC22	PC23	PC24	PC25	PC26	PC27	PC28	PC29	PC30	PC31	PC32	PC33	PC34	PC35	PC36	PC37	PC38	PC39	PC40	PC41	PC42	PC43	PC44
	sample_1_A_Activus	1.35145	1.13299	2.0624	-2.99183	3.57955	-0.246972	0.659729	-0.0350599	0.503428	-2.6251	0.861536	-1.72764	1.35152	-0.28729	-1.10645	1.639	-0.59991	-0.0189079	-0.146119	-0.505504	0.0603686	0.774199	-0.463161	-0.70458	-1.10613	0.123924	0.968565	0.312559	-0.524357	-0.39846	-0.00904233	-0.0790145	0.323344	0.239214	0.0990234	0.375687	-0.194707	-0.00103434	-0.194073	-0.112782	-0.065983	0.164259	0.105222	9.08995e-16
	sample_2_A_Adrianus	4.87674	2.15518	-0.64102	-0.749885	-0.652707	3.21129	0.373776	-0.398927	-1.42669	1.11814	2.96936	-2.97309	0.652769	0.335438	-0.747608	-1.74193	-1.16402	1.14562	-0.969806	0.448962	-0.304126	0.779896	-0.373324	0.615837	0.483658	-0.248958	-0.229109	0.00939039	-0.126323	0.517353	-0.0857553	-0.0187793	0.156618	0.150722	-0.210746	0.0287215	0.00596953	0.124929	0.17852	-0.0924318	-0.0161979	-0.0257024	-0.154003	-4.36086e-16
	sample_3_A_Alessio	2.93997	3.17448	-0.492098	-1.47967	2.00959	1.3534	0.816448	0.38094	-1.6263	-0.420575	0.917667	0.605731	1.31604	0.0287504	0.272296	-0.96939	-0.149837	-0.814355	0.648323	1.10595	0.997609	-0.846023	1.58707	-1.14421	-0.754417	-0.633121	-1.2164	-0.636618	-0.310316	-0.262841	0.235293	0.0920736	-0.151715	0.103965	0.0201313	0.0778656	0.0426214	-0.209402	-0.098537	0.252593	0.0195379	-0.111916	0.0653126	2.0331e-15
	sample_4_A_Alicantus	4.06363	1.44365	-0.617561	-1.79199	0.00783311	0.505618	-1.5991	-0.830686	-2.22922	-1.12998	0.840988	-0.0653888	-0.620308	-1.53511	0.722018	0.255545	1.79126	-0.041303	0.258189	-0.515793	0.0528522	0.0905032	0.574422	0.397078	1.03599	0.473897	0.862394	0.534114	-0.456506	0.0270371	0.723885	-0.359524	-0.0628193	-0.153774	-0.281818	-0.280643	0.368971	-0.212515	0.0155827	-0.0786383	0.330182	-0.0614293	0.204019	-5.55112e-16
	sample_5_A_Apexus	5.95796	-0.0403678	-1.28974	-0.969667	-3.17597	0.109414	1.51099	-1.231	0.479292	1.7048	-1.75416	-0.52696	1.13168	0.591621	0.721364	-0.76501	-0.110201	-1.01469	0.600878	0.223195	0.142195	0.80173	-0.557465	-0.964868	0.252859	1.25013	-0.048321	0.262694	0.728358	-0.770513	0.561397	-0.0435317	-0.229734	0.148602	0.165496	0.247083	0.0595684	0.00299997	0.206397	-0.160502	-0.232722	0.0210488	0.153625	-2.98372e-16
	sample_6_A_Aristeus	6.50606	-0.752143	-2.0859	0.224648	-2.9698	0.898738	-0.989875	-0.346367	1.0498	0.482196	-0.507734	-0.26943	-1.13761	1.15944	-0.233238	-0.464281	0.564632	0.827149	0.980135	-0.19905	0.563939	-0.0934888	0.373699	0.163148	0.0775241	-0.269457	0.693883	-0.00477351	-1.22822	-0.478704	-1.04995	0.101492	-0.155197	-0.519467	0.251107	0.0672239	-0.53236	-0.136522	-0.0461492	0.176219	-0.0417262	-0.00225864	0.0718357	6.93889e-18
	sample_7_A_Arminius	5.13399	-5.79497	3.79617	-1.8032	-0.858245	-0.652987	0.492906	1.56083	1.10413	-0.659401	1.20321	3.22888	2.44817	0.0432203	-0.888585	-0.846442	0.85213	0.493416	0.393347	-0.754881	-0.283765	0.546348	-0.852793	-0.131474	0.838033	-0.601737	-0.513659	0.0187602	-0.10771	0.116416	0.119165	0.368037	0.0789143	0.0214824	0.0079799	-0.089094	-0.0311981	0.122256	-0.175096	-0.0990149	0.121834	-0.0414153	-0.0284288	-5.55112e-16
	sample_8_A_Arnold	4.11563	-1.55984	-3.21569	2.71489	-1.76237	0.960477	1.13844	0.675395	0.75491	-0.13852	0.120477	-0.574163	-0.788309	1.56208	-0.169535	2.11892	-0.676968	0.212964	0.949401	-0.584439	0.183525	0.110648	0.448958	-0.378086	-0.0442465	-0.956432	0.461257	-0.373732	0.414168	0.3298	0.689347	0.136709	-0.277887	0.378736	-0.816165	-0.432756	0.0888629	0.19671	-0.1968	0.114724	-0.0895537	0.077097	0.0113639	4.02456e-16
	sample_9_A_Asli	-1.22092	-2.32215	3.46952	-5.50204	-3.4322	1.13512	-0.140542	0.761832	-1.1205	1.08812	0.938887	0.720349	-0.52061	-0.09982	-0.171874	2.65061	-1.96231	-0.31175	-0.246634	0.111505	-0.00631495	-0.620818	0.60048	1.22657	0.112524	0.622783	-0.640021	0.0729871	0.120092	-0.239126	-0.236864	0.238063	-0.0959297	-0.0594938	0.0867675	-0.026341	0.0135661	-0.126768	0.0420348	0.00405524	-0.0595004	0.0512923	0.0474867	-8.88178e-16
	sample_10_A_Aurelius	3.55358	-1.50617	1.11623	1.29989	-2.74562	-3.13358	0.170118	-0.337419	1.0593	-0.603606	0.929303	-1.27319	-0.759402	-1.90988	-0.11388	0.730795	1.45603	0.909319	0.407802	1.40178	0.521468	0.567378	-0.500165	0.506045	-1.63012	-0.0247044	-0.673911	-0.579914	0.536345	-0.0286088	0.0439354	-0.0885551	0.133707	-0.23679	-0.0118963	-0.11649	0.0869941	-0.304095	0.0197065	-0.14819	0.080287	-0.083075	-0.111949	-4.996e-16
	sample_11_A_Axaro	4.94301	1.42329	-4.17747	-1.10317	0.0264669	-0.350924	-0.595523	-1.47674	-0.965939	-0.32078	-2.03982	1.77395	1.31469	-0.658521	0.207203	0.390339	0.144697	0.887187	-1.39338	-0.935004	-0.570464	-0.342959	0.838492	0.463057	-0.490214	0.273499	0.376864	-0.414939	0.472799	0.87916	0.14762	-0.142281	0.492295	-0.0707992	0.0854164	0.166078	-0.276803	-0.0848719	-0.0910504	-0.00113551	-0.37563	-0.153898	-0.132426	3.88578e-16
	sample_12_A_Balaton	3.37876	2.11125	-1.19521	-1.55646	2.67757	-1.52643	0.22051	1.10554	-0.4208	-1.10683	0.419245	0.849323	-0.55898	-0.758689	0.05529	-0.188368	0.48534	-0.616354	-0.668748	0.274287	0.560383	-0.167738	-0.340697	0.212851	0.134017	0.571276	0.434709	-0.159859	0.146357	-0.367434	-0.601185	0.00468163	-1.35452	0.223565	-0.0789669	-0.460471	-0.00277436	0.271517	0.132118	-0.0179901	-0.216977	0.086637	-0.289035	7.21645e-16
	sample_13_A_Capo	2.21144	0.0705403	1.12388	-0.845969	3.74092	-1.63593	-0.367878	1.7906	0.664027	2.13736	-1.09527	1.22231	-1.91663	0.712929	-0.766732	-0.936664	-0.537182	0.529969	-0.116483	0.122409	0.106596	1.15764	1.04497	-0.184302	-0.577402	0.179989	-0.0779453	0.685701	0.315782	0.703808	-0.0856899	0.216176	0.00239809	0.0839247	-0.355495	0.014984	-0.119073	-0.329496	0.241741	-0.185019	0.180477	0.215658	0.111052	1.94289e-16
	sample_14_A_Csiko	1.75945	0.743816	0.420676	0.941017	2.06626	-1.5782	-0.459755	-2.14097	0.731769	0.197047	0.577071	-0.177102	-0.361596	-0.680342	-0.508269	0.0924159	0.238508	-0.554721	0.103788	0.770733	-0.192436	-0.30351	-0.233623	0.555648	0.0753345	0.263224	-0.462782	0.307886	-0.163452	0.574116	0.260905	0.933702	-0.0403678	-0.854228	-0.148344	0.275048	0.173125	0.550495	-0.0436026	0.316478	-0.223775	0.131577	0.209953	7.77156e-16
	sample_15_A_Gallus	-1.43374	-6.82131	1.42883	-2.18398	3.19752	1.0161	-2.21333	0.277355	0.384413	-0.894167	-3.68832	-3.1668	1.12298	0.394074	0.377848	-0.119202	-0.158882	0.815822	0.313898	-0.379754	0.26586	0.0138571	0.0971096	0.10608	0.417788	-0.0510377	-0.486189	-0.259478	0.292254	0.0200011	-0.040839	0.189127	-0.341031	-0.282649	-0.0364983	-0.171225	0.169691	-0.0660198	0.0445977	0.126039	0.0608499	-0.148479	-0.0621691	4.996e-16
	sample_16_A_Gaudio	5.14604	0.308063	-4.39761	0.389779	0.147694	0.187458	-0.202103	-0.599766	0.287116	0.873798	-1.31288	0.33303	-0.310528	0.20791	-0.136806	0.83058	-0.349223	-1.13035	-1.59947	-0.519775	-0.877426	-0.116823	-0.531915	-0.197828	-0.421815	-0.289169	-0.40046	-0.417936	-0.281857	-0.463433	-0.188275	0.101287	0.221095	-0.00523475	0.295555	0.16989	0.371181	0.137486	0.0587822	0.132099	0.666481	0.152014	-0.145477	6.10623e-16
	sample_17_A_Mandarin	2.26327	0.997689	0.135913	0.0415789	1.71603	0.41088	-1.44751	2.3932	0.00740719	-0.0910186	0.267112	-0.332246	-0.810779	0.807772	0.589624	1.08735	1.40143	-0.136586	0.431911	0.992523	-1.54393	-0.358943	-0.344779	0.000670542	0.399163	-0.591134	-0.0848324	-0.654583	0.203692	0.253023	-0.300181	-0.164145	0.305586	0.57709	0.688229	-0.00798449	0.0148932	0.175759	0.383139	-0.0828611	-0.201141	-0.099497	0.25501	5.30825e-16
	sample_18_A_Monaco	1.20011	0.487327	1.69454	1.09878	2.67698	0.249183	-1.80229	-0.630867	1.18767	3.06275	0.360274	-0.186001	0.487493	-1.02069	1.04279	-0.112241	-0.0792202	-0.658751	0.463131	0.053073	0.235558	-0.706134	-1.06948	0.659829	-0.0558948	0.549305	0.0109898	0.255172	-0.0763853	-0.223837	0.189993	-0.0681134	0.50918	0.770101	-0.183713	-0.470693	-0.432369	-0.150132	-0.292444	0.342723	0.0304352	-0.0147337	-0.0375511	1.89085e-16
	sample_19_A_Tillsano	0.794882	3.13702	0.283464	-1.74245	2.00326	-1.06046	1.70353	1.20472	-0.481798	0.804259	-0.996462	-0.399711	-0.999381	0.734336	0.917485	-0.247764	0.0647506	-0.788133	0.686681	0.241031	-0.144235	-0.227117	-0.0705088	0.665523	0.649103	-0.929614	-0.200544	0.225765	0.270588	-0.662053	-0.0418831	-0.533458	0.690125	-0.773241	-0.213784	0.00758061	0.0610196	0.112864	-0.410421	-0.395718	-0.144962	0.03091	-0.151526	3.00107e-16
	sample_20_A_Tobias	0.920069	-9.44865	-0.688059	4.80903	2.14353	-2.7588	2.0151	-1.19366	-3.92249	-0.161258	1.31864	-0.131078	0.214458	1.08147	0.58037	0.162694	-0.414763	-0.586925	0.185799	-0.0390236	0.123301	-0.476348	0.0652926	0.198068	0.104883	0.269725	0.186367	0.285642	0.0232684	0.00442949	-0.381028	-0.128169	0.113359	0.0682949	0.149758	0.171273	-0.0949421	-0.12451	0.0865522	-0.0518665	0.00611683	0.0101229	-0.00051883	5.68989e-16
	sample_21_I_IW-D-58	-2.64712	2.03003	0.7533	-0.104823	0.512154	-1.93908	2.02828	2.28702	-0.158415	0.856681	0.637615	-0.147532	-0.732509	-0.441533	2.05853	0.333052	-0.743174	1.22368	0.0208551	-0.869091	-0.252178	0.0667071	-0.398123	-0.314106	-0.0316976	-0.119237	0.419169	-0.0467913	-0.443984	-0.177082	1.06813	0.415824	-0.234077	-0.409776	0.298708	0.261303	-0.333143	0.034927	0.304483	0.215597	0.113432	-0.242692	-0.12674	7.21645e-16
	sample_22_I_IW-D-3	-1.69729	-5.06861	3.19381	0.217222	-2.09006	-1.33614	0.994958	0.129843	1.47304	0.696276	-0.455452	-1.15251	-0.677072	-2.37174	0.336619	-1.30009	-0.260893	-0.982778	-1.73718	0.0237307	-0.599964	-0.123742	1.59573	-0.518131	0.0942882	-0.459887	0.432414	-0.426712	-0.763282	-0.103532	0.155132	-0.15982	0.134249	0.261457	0.0641429	-0.278341	-0.0113515	0.241077	-0.0571084	-0.11629	-0.155688	0.0680413	0.0589446	9.15934e-16
	sample_23_I_IW-D-50	-1.41408	-1.31043	1.06464	1.35652	1.54063	3.50695	1.74578	-1.32549	2.76923	-2.1671	0.539572	1.55981	0.190494	0.791024	1.64496	-0.532609	-0.183051	0.994941	-0.612933	1.14373	-1.02058	-0.406443	0.234565	0.757395	-0.0441954	0.185658	0.444308	-0.062399	0.172239	-0.721398	0.0425319	-0.00961132	0.135279	-0.131561	-0.407299	0.026697	0.18298	-0.309096	0.237999	0.0995276	-0.0477689	0.121392	-0.00728678	1.04083e-16
	sample_24_I_HUW838	-3.58948	1.91549	2.19103	0.891375	0.303433	-0.354224	1.089	-0.881835	-1.21205	1.69372	-0.873997	1.12478	1.14897	0.254605	-1.21636	0.0469042	-0.20632	1.41844	0.401739	0.343385	0.134171	1.25755	0.595382	0.592853	-0.737893	-0.226641	0.6967	0.244876	0.205308	-0.599065	-0.321144	-0.443131	0.0740338	0.0315934	0.33566	-0.434506	0.388226	0.426645	0.00590033	0.283041	0.0657708	-0.192671	0.0928057	4.23273e-16
	sample_25_I_IW-D-4	-3.16171	0.944931	0.900932	-0.221833	-1.59328	1.21278	1.38501	0.7002	-2.1965	-1.06939	-1.00862	-0.316796	-1.20415	0.175852	0.328575	-1.65002	0.540126	0.287257	0.409904	-1.02888	-1.86078	0.073874	-0.69677	0.597648	-1.10061	0.445548	-0.586227	-0.340174	0.0589692	0.144753	-0.0335924	-0.0253695	-0.587582	0.199329	-0.0882003	0.038464	-0.152447	-0.00100694	-0.438246	0.0960262	0.0524262	0.131175	0.168815	-4.75314e-16
	sample_26_I_IW-D-28	-2.62041	2.52327	-0.0893248	0.990023	-1.29074	-0.995739	-0.446419	-0.117782	0.693893	-0.180255	-0.0752068	0.137067	1.641	0.318096	2.37042	0.916401	-0.600127	-1.14852	0.466678	0.430408	-1.05472	1.14717	0.028783	-0.645077	-0.185318	0.338973	-0.344595	0.58037	-0.908339	0.794464	-0.890503	-0.0414614	-0.157359	-0.0895866	-0.510076	-0.125968	0.157272	-0.0490447	-0.0351748	-0.110198	0.0132792	-0.226339	-0.0568339	2.70617e-16
	sample_27_I_HUW234	-4.52088	-3.42165	-3.96419	-0.475804	0.673873	2.90594	-0.581315	-1.0828	0.486064	-0.284214	0.798359	0.691611	-1.05212	0.0828476	-0.423409	0.503659	0.793929	-0.817327	-0.714092	-0.411387	0.27143	1.03801	-0.347233	-0.184668	-0.458349	-0.629178	-1.16739	1.12751	-0.212238	-0.0123169	0.539864	-0.781334	-0.190238	-0.274358	0.333813	-0.271308	-0.312352	0.0246509	0.147012	0.0590761	-0.194359	-0.0112664	-0.0247723	1.75467e-15
	sample_28_I_HUW669	-1.77066	2.39818	1.00908	2.00598	1.15281	1.32944	0.227074	-1.92011	-0.482049	0.00981487	-0.337075	0.658828	-0.592232	-0.311557	-1.13472	0.0327139	-1.48573	-0.078803	0.543472	-0.244636	-0.157214	-0.00556845	-0.829053	-0.753797	0.314864	0.0973478	0.174975	-0.916655	-0.366811	0.256054	0.174053	0.560446	0.0273124	-0.403865	0.649393	-0.804735	0.130622	-0.382985	-0.0281709	-0.352153	-0.106431	0.034795	0.00599437	5.48173e-16
	sample_29_I_SONALIKA	-2.94942	2.59864	2.64318	1.56127	-0.701648	1.36842	1.82085	-0.275358	-0.419996	-0.741835	-1.18534	-0.543475	0.59652	0.053208	-2.28728	0.680999	1.30523	-1.44982	-0.311095	0.76588	-0.434119	-0.132933	0.480519	0.00379336	0.616975	0.257684	0.1517	0.000924776	0.529929	-0.0352007	-0.0318709	0.337248	0.0752185	-0.156534	-0.384394	-0.0827742	-0.75768	0.0590353	0.182555	-0.0406692	0.317712	-0.161979	-0.0520808	2.77556e-17
	sample_30_I_IW-D-2	-3.37075	-2.0166	-0.319257	-5.21362	-0.000951431	-0.419873	0.931152	-2.35243	1.0703	0.168885	1.4011	0.219511	-2.30093	1.0399	-0.041499	-0.877021	0.202391	-0.939942	-0.151433	-0.169858	0.407422	-0.225227	-0.63885	-0.717969	-0.0866989	-0.285907	0.918511	-0.308727	0.756483	0.499332	-0.416573	0.109294	0.0982613	0.152967	-0.0728924	0.185364	0.178488	-0.0579304	-0.124146	0.1481	0.0876086	-0.33743	0.0127741	2.22045e-16
	sample_31_I_IW-D-27	-1.92789	1.85243	3.00189	-0.978017	-0.346528	-0.375505	1.47635	-1.52937	0.220836	0.154121	0.14951	-0.0768235	0.0446925	-0.368896	0.727698	0.479556	0.602922	1.39288	0.74343	-1.12589	0.651266	-0.723231	-0.047623	-1.21203	0.58307	0.471372	-0.679907	-0.56499	0.132818	0.540507	-0.48762	-0.898869	0.321311	-0.119395	-0.159171	-0.0687053	-0.0901421	0.233434	0.277334	0.136047	0.0979347	0.333901	-0.0315054	-9.71445e-17
	sample_32_I_C.R4	-0.108306	0.495288	-4.9842	1.63905	-0.444458	1.3485	1.50414	2.25069	1.27816	-2.0311	-0.137821	-0.126676	-0.191868	-2.90952	-0.325361	-0.838919	-1.52096	-0.591802	1.40102	-1.00932	0.61651	-0.306576	0.113106	0.522061	0.169993	0.136931	-0.0920379	0.702182	0.618783	0.169525	-0.571496	0.115017	0.434254	0.109863	0.24209	0.0173852	0.1197	0.0568666	0.129515	0.0593272	0.0647643	-0.0805638	0.0783273	1.63064e-15
	sample_33_I_IW-D-49	-1.35864	0.426571	0.663454	2.53037	0.479207	2.36713	-1.06932	-0.479667	0.555554	-0.0548002	0.887614	0.135634	-0.739462	-0.123389	1.69646	0.658628	0.357214	1.13365	-0.500616	0.50108	0.727619	0.677652	0.991812	-0.477775	0.646166	0.500194	-0.163267	0.193323	0.708315	0.0380366	-0.126343	0.404803	-0.246874	0.211709	0.689917	0.330647	-0.128855	0.245487	-0.543115	-0.254541	0.195247	0.0194975	-0.0535435	1.04083e-16
	sample_34_I_DBW187	-0.233793	-0.624779	2.35658	1.7716	0.0652231	1.89761	1.46404	1.0919	0.249373	0.525521	-1.93723	0.692178	-0.773268	-0.584231	-1.43679	0.475478	0.0532683	-0.307644	0.283827	1.16151	0.734823	0.137194	-0.636468	0.394523	0.639002	0.265846	0.261963	-0.260266	-0.909928	0.748455	0.319726	-0.687733	-0.277906	0.26255	0.08656	0.749406	0.323256	-0.173879	-0.138587	0.142948	-0.0950576	-0.0268766	-0.1371	7.11237e-17
	sample_35_I_SR.S4	-4.57454	2.19069	-0.0978291	0.84315	-0.731722	-1.22354	-1.76017	-0.9804	-1.04622	0.392327	0.054134	0.257231	0.884364	-1.41997	0.593461	0.0983318	-0.138791	-0.63779	-0.163745	-0.497492	0.283091	1.44332	-0.256814	0.416073	0.89049	-1.62779	0.210651	-0.697658	0.598084	-0.353839	-0.295608	0.183698	-0.295266	0.0908528	-0.195963	0.44702	-0.0947734	-0.350845	0.0932287	0.180452	-0.106308	0.215782	0.0734671	5.82867e-16
	sample_36_I_RAJ3765	-0.678964	2.506	1.86322	0.667687	-0.650389	-2.21293	-1.78957	-1.7649	1.74258	-1.47808	0.0937807	0.144708	0.584445	1.87358	0.181099	-0.886527	-1.20165	-0.865738	0.65895	-0.577779	0.765773	-0.508036	0.379052	1.60353	-0.357274	-0.212426	-0.100971	-0.367369	-0.203703	0.286065	0.566022	-0.492575	-0.361947	0.272732	0.268754	0.14179	-0.155488	0.217585	0.157513	-0.320458	0.211976	-0.0331348	0.035905	7.86697e-16
	sample_37_I_SR.R4	-3.13194	0.805182	-5.25799	-1.29727	-0.981726	-3.61004	-0.000130826	-0.728062	-0.0139602	-0.801857	-1.00409	0.166204	0.111955	-0.275487	-0.860072	-0.0246976	-1.19358	2.00553	-0.71805	1.83095	-0.276939	-1.02044	-0.698608	-0.535704	0.913725	-0.382555	-0.39854	0.689112	-0.1958	-0.190483	0.0837762	-0.17884	-0.213302	0.357196	-0.156693	-0.0632615	-0.170282	-0.0437489	-0.155775	-0.0748993	0.104293	-0.0202829	0.156422	5.55112e-17
	sample_38_I_C.S1	-0.803154	1.41717	3.40828	0.68526	-1.24485	0.29091	-1.59928	-1.79852	-1.15171	-0.510246	-0.978409	0.261774	-1.38766	-0.185829	-0.541703	-0.145715	0.669446	0.564595	0.953369	-0.774909	-0.321111	-0.724876	0.180613	-0.47102	-0.35339	-0.537876	-0.341776	1.10255	-0.343959	-0.52662	0.0212805	0.729117	0.277563	0.692118	-0.199504	0.28138	0.255379	0.0720155	0.216885	-0.145923	-0.192452	-0.0351484	-0.269808	-2.70617e-16
	sample_39_I_HD3406	-6.60928	-1.18367	-4.91192	-2.18775	-1.27274	-1.41436	-0.949204	0.852088	0.37523	0.351647	1.16154	-0.567065	1.2541	0.829473	-0.788533	-0.538935	0.885089	-0.348978	1.65584	0.773799	-0.947094	0.0652864	0.887787	0.0221077	0.100607	0.542928	0.630354	-0.0057043	0.00563842	0.232993	0.392504	0.166217	0.219133	-0.0143334	0.443953	-0.0502878	0.0983839	-0.0969755	-0.0512909	0.158177	0.0123648	0.29854	-0.279137	8.60423e-16
	sample_40_I_IW-D-1	-0.594277	-1.19089	1.86695	1.2082	-2.20297	0.664587	-4.29012	2.12921	-1.87947	-1.84953	-0.238623	1.12931	-0.81218	0.417051	0.260201	-0.906676	-1.32851	-0.383727	-0.443356	1.01596	0.571009	0.231471	-0.693859	-0.932015	-0.409793	0.485966	0.52181	-0.303308	0.281045	-0.14962	0.199773	-0.266861	0.596035	-0.383938	-0.324758	-0.0286419	-0.102326	0.266279	0.0369201	0.133611	0.00083462	0.039336	-0.0332192	-8.32667e-17
	sample_41_I_BHU35	-7.23105	-1.89168	-5.42884	0.0222685	1.07689	1.51404	-0.416167	0.917754	-0.0362798	1.91521	0.463968	0.561056	0.672499	-0.27687	-0.310713	0.0843563	1.04142	0.505076	-0.0776852	-0.49249	0.971514	-0.273694	-0.307135	0.28255	-0.508893	0.596696	-0.0393595	-1.02489	-0.628814	-0.408859	-0.0954949	0.331486	0.13777	0.0407363	-0.65645	0.239599	0.0648209	0.213722	0.0943433	-0.460989	-0.0255091	-0.0743496	0.120803	8.67362e-16
	sample_42_I_DBW343	-1.09905	3.03863	0.36325	2.70709	-0.0412937	-2.82498	-0.60157	1.3589	1.24336	-0.836552	1.316	-0.715451	-0.600457	1.73397	-1.52995	-0.0490332	0.332966	0.0435929	-1.3951	-1.48406	0.0257094	0.342317	0.489727	-0.0632163	0.856124	1.04855	-0.863275	-0.226733	-0.0232897	-0.561763	-0.0571978	-0.108205	0.262751	0.0330099	-0.0577982	-0.00248931	0.273726	-0.27596	-0.13512	0.23823	-0.206354	-0.15172	0.0297568	2.77556e-17
	sample_43_I_IW-D-59	0.0206079	0.341474	1.90948	2.3961	-0.206625	0.954104	-1.88359	0.962267	0.869501	2.092	1.38587	-0.351909	1.3795	-0.518132	-1.05001	0.0553082	-0.0869464	0.0727479	-0.207828	-0.623264	-0.88951	-1.82194	-0.0600332	-0.769503	-0.606182	-0.383743	0.57933	0.630738	0.713915	0.0220708	-0.123173	-0.541826	-0.748653	-0.577739	-0.0149855	0.259302	0.158207	-0.153692	-0.0563191	-0.132964	0.0028476	-0.038167	0.0334975	5.55112e-16
	sample_44_I_HD3436	-2.38932	2.28461	1.13321	0.186642	-2.40053	0.252614	1.4366	1.6279	-0.450004	-0.168474	-0.986316	-0.672219	1.29969	1.50884	1.10506	-0.182095	1.36945	-0.238142	-1.78861	0.00641014	1.76291	-0.790149	-0.659087	0.337413	-0.445654	-0.490834	0.374602	0.811959	-0.0299514	0.577386	-0.0630183	0.526709	0.202609	0.0349527	0.303156	-0.313076	0.205542	-0.146208	0.0183656	0.0201449	-0.0385954	0.17195	0.0827197	4.996e-16
	Loadings
	Variables	PC1	PC2	PC3	PC4	PC5	PC6	PC7	PC8	PC9	PC10	PC11	PC12	PC13	PC14	PC15	PC16	PC17	PC18	PC19	PC20	PC21	PC22	PC23	PC24	PC25	PC26	PC27	PC28	PC29	PC30	PC31	PC32	PC33	PC34	PC35	PC36	PC37	PC38	PC39	PC40	PC41	PC42	PC43	PC44
	Alanine	0.18851	-0.0337234	-0.0244961	0.0723427	-0.244837	0.150245	-0.0120843	-0.132862	0.154451	0.120756	-0.201542	-0.0242065	-0.0848845	0.153833	-0.0871887	0.102155	-0.0400121	-0.0973871	-0.108614	-0.0541776	-0.257141	0.105701	0.0740784	-0.000848241	-0.0241502	0.0164481	0.0019405	-0.160872	0.166976	-0.096447	-0.159998	-0.0329449	0.281424	0.147401	-0.196971	0.0303066	-0.00387475	-0.0655481	-0.0420182	0.346536	-0.00996838	-0.0454455	0.0419116	0.269618
	Benzoic acid	0.0253577	0.204066	0.257333	0.104652	-0.0354502	0.0847275	-0.0188981	0.183701	-0.0284417	-0.0358888	0.023353	-0.0026327	0.0605531	0.146054	0.073281	0.0734671	-0.0817587	0.0362301	0.109029	0.087507	-0.156569	0.0766097	-0.00540776	0.177076	-0.0082612	0.0824477	0.0796363	-0.0483152	0.153179	-0.0841556	0.112826	0.203716	-0.0389569	-0.15546	-0.0794185	0.249732	0.188745	-0.0240992	-0.260008	-0.0153605	-0.158554	0.0589941	0.057706	0.058276
	Fumaric acid	0.0336957	-0.279958	0.122654	0.0203536	0.00506425	0.0319064	-0.00891634	0.100541	0.0693234	-0.0518336	-0.0303655	-0.0221928	0.242107	-0.114292	0.0707423	-0.256312	-0.144985	0.0156136	-0.153553	-0.0486015	-0.166592	-0.123574	0.127749	-0.0201387	0.334511	-0.10432	-0.011578	-0.049154	-0.0088395	-0.172112	-0.104079	0.049994	0.0538246	-0.0634422	0.0484789	-0.231658	0.153153	0.189638	-0.0609255	-0.169528	0.00355283	-0.242926	-0.0762339	0.0982349
	Glycine	0.0897452	-0.203892	0.148194	-0.193215	-0.0654442	0.0679947	0.000153026	0.0363084	-0.0569997	0.109081	-0.00337325	0.0786833	0.112032	-0.129109	0.0135499	0.0535229	-0.191376	0.00716338	0.280415	0.240544	-0.168412	0.0396517	0.162997	-0.018201	-0.318988	-0.00691088	0.110686	0.0173469	0.231739	0.128645	0.112312	-0.0618196	-0.0300792	-0.0481832	0.247399	0.0709272	-0.140783	0.218019	-0.014663	0.0533041	0.193082	-0.00833352	-0.0709037	0.0484129
	Hydroxylamine	-0.261192	0.000551125	0.109715	-0.0621926	0.0277229	-0.0643419	-0.0720982	-0.00889478	0.0516276	0.0222808	0.0740931	0.0570683	0.00984828	0.124712	-0.00200505	-0.0484886	0.0643241	0.0159662	0.00691857	0.182516	-0.044907	-0.0254897	-0.0571964	-0.134335	0.0624937	-0.187116	-0.146198	-0.0536777	-0.0363018	0.103831	0.0150739	0.0746981	0.177401	0.11066	-0.0593316	-0.0265349	-0.0580635	0.17364	-0.122178	0.0420926	0.135198	-0.128421	-0.276547	0.102094
	Isoleucine	0.159634	-0.139884	0.0837984	0.0412991	-0.205687	-0.0758821	-0.179244	-0.0606253	0.0990918	0.0299026	-0.106593	-0.0247858	-0.039714	-0.106433	0.0297432	0.347298	0.200805	-0.256214	0.0386589	-0.0636814	0.113638	0.00184503	-0.152081	-0.0547332	0.0945477	0.0708258	0.100546	0.0496376	-0.261719	-0.0865017	0.114533	0.0852693	-0.082244	0.0106467	0.228745	0.0782556	-0.112381	-0.00359784	0.0579924	-0.0993265	0.00564352	-0.173797	0.155696	0.0703622
	Lactic acid	-0.200629	0.00936825	0.0360636	-0.0547971	-0.114545	0.03804	0.020515	0.0424762	0.149913	-0.25171	0.115244	-0.189096	-0.152333	-0.372543	0.0181837	-0.165705	-0.0372493	-0.0993685	0.130358	-0.0908006	0.0470389	0.155773	-0.053971	0.0171412	0.00878763	0.0311167	0.0276399	0.114363	0.15333	0.174821	-0.156456	0.00583264	-0.30485	0.234289	-0.161101	-0.180023	0.0846812	-0.00335145	0.0292019	0.269061	0.00299898	-0.0104227	0.0356484	-0.0223246
	Leucine	0.188532	-0.0958686	0.0732135	0.00585568	-0.229549	0.0849149	-0.120562	-0.0934996	0.00995979	-0.0592224	0.104585	-0.177574	0.100604	-0.104191	0.0707874	0.0248325	0.128588	-0.214473	-0.0653563	-0.0247059	-0.223881	-0.15972	-0.271855	0.0300616	-0.115994	0.0325933	-0.191209	-0.0376847	-0.150539	0.177151	0.21238	0.0257081	0.102121	0.145123	-0.0164586	-0.134255	0.215572	0.121161	-0.0212727	0.0344868	-0.0391953	-0.0110746	-0.251858	-0.053624
	Methionine	-0.0386552	0.0756102	0.127192	0.33802	-0.0628777	-0.166012	-0.0685652	0.0140757	0.0459101	0.0174268	-0.036195	0.0908429	-0.15665	-0.104934	0.0135527	-0.148876	-0.248592	0.300306	0.00841409	0.109762	-0.0987588	-0.178813	-0.349399	0.0786081	0.0660128	-0.060584	-0.0638928	0.0303934	0.0561649	-0.211909	-0.0665808	-0.0839085	-0.030457	0.108051	0.077151	0.129717	0.177094	-0.00590048	0.0304186	-0.0637035	0.0442051	0.00367983	0.0405846	-0.00755671
	Ornithine	0.0499669	-0.221605	0.202805	-0.0374017	-0.136681	0.0200835	0.0594764	0.00874557	0.202463	0.012455	-0.00336768	0.0826694	0.0460701	0.0230752	-0.106884	0.0351535	-0.116943	0.0194982	0.0687126	-0.127349	0.116357	-0.232004	0.00753941	-0.36272	0.191754	0.0023561	0.0843376	-0.175378	0.0909553	0.0515699	0.125335	-0.195366	-0.240451	-0.220566	-0.226556	0.267319	-0.0391423	0.0507324	0.0785943	-0.034188	-0.168439	0.123953	-0.157048	-0.0931432
	Phenylalanine	0.143969	-0.208177	0.110189	0.0727845	-0.0353343	-0.127892	0.0137869	-0.0192519	0.168357	0.0950143	-0.0298916	0.105123	-0.0537536	0.0384939	0.00494109	-0.279034	0.165488	-0.0268759	0.179897	0.205389	0.142845	0.0383308	0.0148789	-0.156618	-0.241895	-0.121226	-0.0492231	-0.0676262	-0.00248077	-0.16753	-0.166511	0.259427	-0.204106	0.00999878	-0.074952	-0.00172676	-0.0697004	-0.0362672	-0.0547427	0.183314	-0.0748773	-0.232019	0.215617	-0.00160681
	Proline	-0.175346	-0.11346	0.125643	0.0360083	-0.0274656	-0.112723	-0.213134	0.158054	-0.067767	0.0136631	0.135073	-0.152227	-0.17143	0.0300686	0.123153	-0.0296124	0.224384	0.168727	-0.105192	0.164384	0.000496258	-0.224027	0.0520664	0.278957	0.0148696	0.0164027	0.144038	0.00936266	-0.158769	0.0608225	0.0783102	-0.0192558	-0.063691	-0.099794	-0.124526	0.172872	-0.0787606	-0.141649	-0.0246127	0.183103	0.280342	-0.0382492	-0.199464	0.138712
	Putrescine	0.119411	0.0597004	-0.0551217	-0.179228	0.21666	-0.185475	-0.107019	-0.320889	-0.0276925	0.0315011	-0.261146	0.0397696	-0.0203361	0.00177792	0.140811	0.0517341	-0.117152	0.0509439	-0.0322288	0.137021	-0.0290966	-0.0983808	-0.167179	-0.0927033	0.00241291	-0.0746654	0.176704	0.0480845	0.0237248	-0.0534927	-0.342045	-0.0894991	-0.120707	0.0560866	0.20203	-0.0491204	-0.00932015	-0.0295619	0.136745	0.045328	0.0313551	0.161945	-0.260083	0.15612
	Pyruvic acid	0.132934	0.202696	0.0947608	0.0433349	0.00473773	0.107104	-0.0178999	-0.0789412	0.00117044	-0.120497	0.172812	-0.153695	0.150629	-0.190146	0.0309267	0.105514	-0.039537	-0.122945	0.270699	0.23521	0.292407	-0.133711	-0.16504	0.0772128	0.160094	-0.0977757	0.0523354	0.115443	0.0531666	-0.367938	-0.0504717	0.0127939	0.189325	-0.0201001	-0.187675	-0.0357286	-0.169689	0.206699	0.0102425	0.124659	0.0107549	0.0660202	0.000978088	-0.00318364
	Serine	0.0326599	-0.240374	0.101643	0.0638412	-0.132472	-0.07156	0.265896	-0.11769	-0.0898098	0.104728	0.211441	-0.12191	0.00886047	-0.0902155	-0.0531886	0.0116525	-0.0470953	0.161606	0.0737236	0.0543256	-0.0366476	0.203349	0.0911027	0.205552	0.00709923	0.00258138	0.132622	-0.154071	-0.0538122	-0.15347	0.110449	-0.332525	-0.0610317	0.0918616	0.202202	-0.0342516	0.0101504	-0.173919	0.0690508	0.0701116	0.0410809	-0.188604	-0.0680395	-0.0752899
	Succinic acid	-0.0910278	-0.0908684	0.0473597	-0.179031	-0.0277017	0.0337719	0.401504	0.195439	0.0133278	-0.162899	-0.10904	-0.0778234	0.0703586	0.0395487	0.295072	-0.07589	0.146589	-0.169866	-0.0377239	0.0389856	-0.30725	-0.194689	-0.187131	0.0241833	-0.0835752	0.168102	-0.106064	-0.123595	-0.0388818	-0.135354	-0.187077	0.0637015	-0.158799	-0.041022	-0.0371376	0.0681485	-0.212441	-0.0482266	0.0975109	-0.122834	0.0683669	0.207301	0.0550626	0.0154323
	Threonic acid	0.0380396	-0.196417	-0.0764073	0.222519	0.0687137	-0.0976107	0.18064	-0.053496	-0.288836	0.00561587	0.0696931	-0.0791553	-0.00495462	0.218101	0.0939419	0.240294	-0.175322	-0.117992	0.13728	-0.138005	0.0520348	-0.134498	0.0280802	-0.0116412	0.0205499	-0.0590211	0.149018	-0.00154017	0.101243	0.0921509	0.00665172	0.0521609	-0.0359029	0.223864	-0.308185	0.00996571	0.0782628	0.044033	0.128053	0.0985679	0.188616	0.144139	-0.0692873	0.0217802
	Threonine	-0.213803	-0.0833206	0.056783	0.0265589	-0.0764547	-0.18202	-0.0370026	-0.0664635	0.159235	-0.0448085	-0.139448	0.0486717	-0.138461	-0.00548507	0.0386573	0.221874	0.195372	0.050388	0.129686	-0.0581483	-0.0943546	0.111955	-0.172794	0.00101889	0.00499852	0.113696	0.393049	0.0444522	0.234613	-0.0392476	0.0580442	0.0144001	0.0657044	0.0646913	-0.0909	-0.200671	0.0584878	0.104936	-0.119775	-0.399927	0.0995778	-0.0670449	0.059582	-0.0277104
	Valine	0.226101	-0.0869872	0.0921178	0.0249171	-0.172783	0.144649	-0.038171	-0.0394703	-0.00756461	0.135	-0.0373942	-0.0957363	-0.0751186	0.153151	0.0253067	-0.00951576	-0.0779789	-0.0254085	-0.0856565	0.0819398	-0.120396	0.134715	-0.0142365	0.0634627	-0.0893751	-0.0369997	-0.0504105	0.146807	-0.077615	-0.0975076	-0.230942	-0.0704408	-0.0387445	-0.116244	-0.167686	-0.0751925	0.11258	0.029209	0.0283084	-0.147168	0.310077	0.0864581	0.0856708	-0.164204
	Disaccharide/Sucrose	-0.204689	-0.0238134	0.0245138	0.0833274	0.121045	-0.0584606	-0.0256504	-0.121735	-0.144718	0.26027	0.125122	-0.0300696	0.0952548	0.113195	-0.0902717	-0.134573	-0.0476531	-0.251686	0.0220496	0.0614589	-0.134908	0.216121	-0.406721	-0.204815	0.101676	0.235674	-0.0293618	0.0321188	-0.0933474	0.0809994	-0.0530258	-0.0810697	-0.0860334	-0.0527634	0.138817	0.1541	0.0804184	0.0303528	-0.0789207	0.190858	-0.0486993	-0.0495411	-0.00551607	-0.0731796
	Fructose	-0.152665	-0.178275	-0.00377345	0.159633	0.144147	0.170528	-0.158157	0.0559672	0.18854	0.0630414	0.0732021	-0.0692896	-0.0635453	-0.0774195	0.155776	0.16256	-0.0827639	0.00605053	0.0414015	-0.106641	-0.0366466	0.108053	0.127583	-0.0328374	-0.0124399	-0.134654	-0.0728637	-0.0850247	-0.016698	-0.102059	-0.0420487	0.167381	-0.0903504	-0.0518087	0.121097	-0.286278	-0.115407	-0.233859	0.060839	-0.0127813	-0.0741297	0.176299	-0.214241	0.079579
	Galactinol	0.0452407	-0.265677	0.00973637	0.138263	0.0581393	-0.0939317	0.118525	0.00428891	-0.239659	-0.0888316	0.13784	0.105674	0.137183	0.165041	0.0131051	0.0934058	0.0154988	-0.0344739	0.141391	-0.144844	0.0399969	0.0438947	-0.124193	0.0806234	0.222788	-0.200668	-0.208863	0.139569	0.124384	0.150175	-0.106892	0.109667	-0.0390169	0.0577517	0.119751	-0.00209337	-0.232362	-0.00494019	-0.203805	-0.0404532	0.0142218	-0.0809403	0.0894579	0.129432
	Galactose	-0.0264419	-0.153106	-0.108194	0.137618	0.264056	0.28391	-0.0273791	0.0181031	0.189747	0.0530412	0.00415826	0.121714	0.0556394	0.0338418	0.10988	0.177801	0.125032	0.0403182	0.0324047	-0.000170244	0.106979	-0.146339	-0.0324079	0.0228049	-0.144636	-0.00551837	-0.212552	-0.0620529	0.0910936	-0.104868	-0.083941	-0.0716028	-0.0660273	0.348519	0.0145258	0.229967	0.205288	-0.154764	-0.142854	-0.107457	0.0838934	-0.149427	-0.0179315	-0.161597
	Glucose	-0.106914	-0.12416	-0.00471448	0.283735	0.160363	0.195826	-0.14199	0.0230831	0.190049	0.109195	0.130187	0.0561798	-0.112621	-0.051423	0.121656	-0.0365846	-0.138625	-0.00450017	-0.0429073	-0.0845855	-0.00776323	0.0625099	0.0613896	-0.118849	-0.0641886	0.139357	0.0946781	0.0385545	-0.222038	0.0122174	-0.0507816	-0.001303	0.182288	-0.0299243	-0.0640888	0.139229	-0.187375	0.320178	0.223587	-0.000196206	0.01949	0.0218409	-0.00843641	-0.0223892
	Lysine	0.0748519	-0.23605	0.120082	0.127657	-0.0310769	-0.190267	0.000785489	0.114313	-0.12975	-0.127828	0.0285573	-0.0334917	0.0501209	0.0233163	0.0234464	-0.0802998	0.138142	0.0599186	-0.0803566	0.117086	0.283004	0.0416946	-0.127458	-0.233775	-0.276666	-0.0241051	0.00536949	-0.0900757	0.128637	0.0727237	-0.0528609	0.0065956	0.400532	-0.186287	0.0144184	-0.195646	0.194196	-0.173261	0.0246839	-0.0182044	-0.0955606	0.20641	-0.06084	-0.0659919
	Maltose	-0.123078	-0.0557087	0.0602388	0.212385	-0.00369621	0.28636	0.149614	-0.0274702	-0.11253	-0.15312	-0.284974	0.0661189	-0.101815	-0.0436539	-0.25788	-0.0717322	0.0827295	-0.0565996	-0.0691185	0.188253	0.144564	-0.058832	-0.0445392	-0.0397101	-0.00640819	0.106655	0.142224	-0.0676862	-0.155133	0.0448835	-0.0172045	0.115124	0.0618413	-0.015377	0.0854601	-0.00489465	-0.235752	-0.0654376	-0.130115	0.0673261	0.225665	0.0329385	-0.0565984	-0.0328383
	myo-Inositol	-0.157249	-0.0760988	-0.0835886	0.234429	0.157461	-0.0620976	-0.0792067	0.156873	-0.10668	0.203232	-0.0250074	-0.0603913	0.0274059	-0.177238	-0.126451	0.1612	-0.137547	-0.188259	-0.062456	0.149407	-0.13897	0.0842709	-0.0527525	0.157436	-0.0736704	0.0116878	0.0533539	-0.230372	0.0440838	-0.0130547	-0.069565	0.0584453	-0.112603	-0.189159	-0.0764199	-0.186127	-0.0130433	0.11836	-0.115353	-0.00976142	-0.153706	0.146441	0.113353	-0.0123579
	Raffinose	-0.0539367	-0.190167	0.0439532	0.0799402	0.0960482	0.133505	-0.116681	-0.228981	-0.156921	-0.299407	0.00343152	-0.0684111	-0.224536	0.00552612	0.340663	-0.026439	0.172856	0.0520957	-0.117521	0.0305748	-0.113815	0.116005	0.126545	-0.144886	0.0436426	0.0653997	-0.0905594	0.28439	0.227985	-0.0454151	0.0547108	-0.19863	0.0303362	-0.1808	0.0713749	0.137003	0.0353644	0.155613	-0.052898	0.112787	-0.0956249	0.0347031	0.198025	0.0231183
	Spermidine	0.0330497	-0.0728554	0.112209	-0.0663368	0.238995	-0.0969898	0.00643304	0.00706482	0.127868	0.297568	-0.371255	-0.174599	-0.0967773	0.0773181	0.168129	-0.319017	-0.107206	-0.199703	0.0894481	-0.00535092	0.13114	0.0414581	-0.0146962	0.118471	0.103674	0.0693925	-0.113124	0.138734	0.150173	-0.0196374	0.441341	-0.0432882	0.100304	0.12745	-0.113684	-0.0895906	-0.14134	-0.0953899	-0.0812617	-0.0307575	0.0437527	0.0517384	-0.0354086	-0.0658429
	Trehalose	-0.137017	-0.044434	0.124143	0.0972046	-0.101801	0.323685	0.142565	-0.0562709	-0.12144	-0.142093	-0.195285	-0.0100557	-0.0618185	0.00886826	-0.272913	-0.000956456	-0.129182	0.00706912	-0.148855	0.188918	0.115658	-0.0621274	0.00169662	-0.0755376	0.0790159	0.0864068	-0.0209684	0.0485736	0.0715826	0.0482011	0.0751091	-0.105788	-0.0940821	0.195421	0.0587149	-0.119015	0.0685392	0.00449129	-0.0239457	-0.123776	-0.0783726	0.00447858	-0.0139837	0.138233
	Tryptophan	0.0429025	0.0543063	0.255778	-0.0535834	0.135433	-0.0435946	-0.167735	-0.14523	-0.146111	-0.02864	0.0852668	-0.219297	-0.212699	0.0240968	-0.0911099	-0.102741	-0.0990585	-0.0165442	0.0527053	-0.29195	-0.00601508	-0.33089	0.0548688	0.0496925	-0.00206905	0.242782	0.00586883	-0.360865	0.173761	0.102842	-0.197997	0.110804	0.163059	0.0192322	0.146087	-0.0309029	-0.136996	-0.00716729	0.0433299	-0.0370982	0.0354584	-0.197635	0.205167	-0.0948533
	Tyrosine	0.151039	-0.179144	0.198186	-0.0155544	-0.0635471	-0.00962894	-0.158883	-0.0614412	0.072643	0.0660187	0.0437748	-0.0940733	-0.0199673	0.0677047	-0.137743	-0.0678552	-0.0634505	0.165959	0.0349191	0.0646048	0.119763	0.0225346	0.0138745	0.233717	-0.0849371	0.128197	-0.113983	0.192086	-0.149497	0.274398	-0.133232	0.117675	-0.117218	0.200302	-0.0107462	0.0749103	-0.0157587	0.0654485	0.0496391	-0.224587	-0.217601	0.338246	0.0790213	0.135472
	2-Hydroxybutyric acid sodium salt	0.114801	0.179505	0.142725	0.157526	0.0531302	0.100788	0.222713	0.0257113	0.0870918	0.0708976	-0.00944579	0.0433093	0.0312062	0.118775	-0.0305154	-0.0192413	0.179726	0.317827	0.179928	-0.215516	-0.18588	-0.0546918	-0.0178503	-0.0446901	-0.102204	0.0817673	0.096629	0.21696	-0.0497879	0.0498008	-0.0367177	0.103849	0.018605	0.0479876	0.131048	-0.201734	-0.144899	0.228684	-0.160358	0.125715	-0.101354	0.0240908	-0.215822	-0.10339
	2-Piperidinecarboxylic acid (1TMS)	0.214853	-0.0374107	-0.00153628	-0.124451	-0.0391781	0.0831336	-0.0988056	0.207995	-0.0742071	0.039546	0.0555529	0.0908335	-0.0931868	0.23422	0.0927137	-0.00836735	0.0538001	0.0755266	-0.205665	0.0881492	0.190277	0.242995	-0.0282233	-0.00903181	0.354882	0.229846	0.135789	-0.0960198	0.144161	-0.0347162	-0.0403734	0.301583	-0.203266	0.0631107	0.0644784	-0.0899997	0.113984	0.141705	0.0949367	0.122348	0.120352	-0.0238933	-0.155295	-0.0907381
	3,6-anhydro-D-Galactose	0.0253607	0.160959	0.269499	0.080777	-0.024734	-0.0959096	-0.0591177	-0.0726281	-0.0223376	-0.0249327	-0.0719059	-0.0659582	-0.0740722	0.155087	0.079707	0.257333	-0.124542	0.0358285	-0.322939	0.127969	-0.0564031	-0.0416552	0.00323626	-0.0626586	-0.0596122	-0.272882	-0.129334	0.038508	-0.0358358	0.120309	0.043285	-0.101751	-0.248768	-0.0523864	-0.140224	-0.207387	-0.286601	-0.0185429	-0.0759805	0.0442528	-0.11723	-0.197993	0.0585235	-0.237469
	Alanine, beta- (1TMS)	0.128766	0.0152654	0.191643	-0.0624966	0.190636	0.043691	0.15926	-0.0434875	-0.0146969	0.153819	0.262442	-0.0912211	-0.266088	-0.0285127	-0.209132	0.114839	0.170014	0.0612747	0.0743058	-0.00848707	-0.136895	-0.00707914	-0.00613428	-0.198035	0.145962	0.13979	-0.141307	0.100683	-0.0398316	-0.272813	0.0745577	-0.028208	-0.0118401	-0.0726585	-0.0280861	-0.162497	0.0209099	-0.247181	-0.00351668	-0.00226117	-0.00961662	0.151743	-0.0564106	0.0985661
	Benzoic acid, 3-hydroxy- (2TMS)	-0.0490709	0.0598575	0.308321	0.0442261	0.0312727	-0.0644301	0.0251928	-0.0160673	-0.145711	-0.172754	-0.162458	0.139385	0.100036	-0.0210926	0.216663	0.114618	-0.00735852	-0.0287401	0.0562954	0.0672423	0.0439016	0.215751	0.151829	0.154519	0.064479	0.113219	-0.170026	-0.228019	-0.151486	-0.148591	0.0534428	-0.007821	0.0987169	0.220313	0.123585	0.0269569	-0.00380663	0.0689254	0.234554	0.0735509	-0.17538	0.0982414	-0.0473726	-0.138612
	Butanoic acid, 2,4-dihydroxy-	-0.0379695	0.0216085	0.195485	-0.172146	0.122934	0.18514	0.0896446	-0.128956	-0.0588568	0.276292	0.0242893	-0.0192829	-0.0397753	-0.299632	-0.0976711	0.0757154	0.279716	0.0679255	-0.235249	-0.0371946	0.0213341	0.100399	-0.149222	0.0813504	0.0304008	-0.35856	-0.0654687	-0.146824	0.297948	0.076332	0.0191974	0.168537	0.0190368	0.0105954	0.0054244	0.205738	0.0119562	0.151365	0.140159	-0.0568141	0.0588676	0.108818	0.0190679	-0.0229107
	Capric acid	0.0650399	0.0136265	0.0467093	-0.190739	0.0879229	0.125574	-0.0607213	0.340311	-0.22342	-0.144372	-0.042805	0.0935678	-0.475735	0.0590414	-0.0367999	0.0267853	-0.196148	-0.10357	0.233505	-0.0411809	-0.101057	0.0569588	-0.150189	-0.146913	-0.148832	-0.258684	-0.00708573	-0.00604472	-0.143642	-0.048956	0.0955588	0.0498809	0.0222982	0.059998	0.0203107	0.0198173	0.129397	0.0298676	0.136793	-0.0703145	-0.0628008	-0.163455	-0.0634159	0.0338525
	Indole-3-acetic acid	0.0423135	-0.113937	-0.0308158	-0.0122041	0.151198	-0.220036	0.0841116	0.107806	0.345367	-0.25542	0.0151959	-0.112098	-0.218909	0.209041	-0.343864	0.0182941	0.11227	-0.221394	0.0188738	0.107729	-0.0879002	0.09401	0.0860377	0.22526	0.163183	-0.189456	-0.0306893	-0.030105	-0.00152142	0.0136179	-0.148299	-0.179043	0.121725	-0.0130854	0.139202	0.143875	6.84765e-05	0.18941	-0.025641	0.00824163	-0.0483693	0.120648	-0.0830921	-0.112547
	L-Ascorbic acid	-0.0211656	0.152766	0.266781	0.150552	0.0725963	-0.081483	-0.0555888	0.000888222	0.115211	-0.0924948	-0.179966	0.0748071	0.129083	0.0278843	-0.0134668	-0.0151493	0.100326	0.0305504	0.135958	-0.261973	0.0263344	0.105984	0.0204164	-0.0965042	0.0294236	-0.149227	-0.0904895	-0.194679	-0.151454	0.0932772	0.0958722	-0.114981	-0.146448	-0.0750317	0.0686264	-0.0858794	0.228265	0.0704302	0.00742706	0.180221	0.409193	0.226911	0.21088	0.194235
	Lauric acid	-0.226656	-0.00954583	0.151123	-0.104116	-0.0455752	-0.153435	-0.0950646	-0.0129146	0.117601	-0.00481444	-0.0256569	0.170925	0.0259621	0.0320954	-0.00496751	0.1966	0.0438673	-0.0414099	0.0337215	0.0829032	-0.0357808	-0.0914984	0.0834049	-0.0320808	-0.0207531	0.187354	-0.0241388	-0.00387855	0.142586	0.00920628	-0.0909238	0.0327299	0.0240588	0.116327	-0.0385898	0.0120852	0.063473	-0.0879253	-0.0403172	0.18807	-0.220074	-0.0283405	-0.162446	-0.0113608
	Malic acid, 3-isopropyl-, threo-	-0.099349	-0.14228	0.119093	-0.229485	0.099323	0.0281861	0.260016	0.114589	0.0032382	0.162647	-0.0369656	0.0789388	-0.0768193	0.0463805	0.110953	0.0844106	-0.0116013	0.0859942	-0.184686	-0.213821	0.287424	-0.024309	-0.191504	0.208291	-0.154503	0.0208445	0.107439	0.0144219	-0.198169	-0.0622491	-0.100825	-0.230891	0.0685422	-0.0343898	-0.106453	-0.110654	0.0961077	0.25273	-0.0958663	0.177999	-0.180135	-0.111247	0.10333	0.137671
	Oxalic acid	0.192325	0.00467423	-0.0291191	-0.110196	0.132319	-0.0096295	0.200504	-0.0153484	0.135764	0.0260663	0.0407945	0.003009	-0.155254	-0.245346	0.261802	0.170864	-0.150954	0.124909	0.0752113	0.291019	-0.021611	0.00879407	0.050336	-0.149832	0.261797	0.0710818	0.0126472	-0.166942	-0.227169	0.369937	-0.0685639	0.0237565	0.167152	0.0300037	-0.0413077	0.00218019	0.100804	-0.0658614	-0.343727	0.000469932	0.0552188	0.0307016	0.181723	-0.0317245
	Palmitic-acid-amide	-0.241502	-0.0272087	0.10483	-0.193227	-0.00412314	-0.0124978	-0.0365208	-0.0905356	-0.0215544	0.00986918	0.120418	-0.00155312	0.0948859	0.132256	-0.0680174	0.0242327	-0.0493794	0.0699565	0.0299775	0.116851	-0.0503358	0.0722819	0.0440935	-0.104974	0.0264874	0.0186273	-0.0645056	0.0255966	-0.115583	-0.0887146	0.0335483	0.06596	0.0815287	0.0916072	-0.149864	-0.0174978	-0.040215	-0.0276397	0.0871806	-0.137184	-0.00612436	-0.0373969	0.184384	0.48065
	Phenolic acid unknown 1	0.0931793	-0.0788606	-0.0977083	0.0697508	0.0328474	-0.37435	0.192062	0.0780701	0.0792952	-0.120808	0.0145019	-0.0017253	-0.0483683	-0.22062	-0.125326	0.0977406	-0.183193	0.150735	-0.348522	-0.063012	-0.0872625	0.0472337	-0.0246916	-0.14891	-0.119989	0.121081	-0.118349	0.0948583	0.0387796	-0.131744	0.240915	0.28934	0.0432267	0.164635	0.0011336	0.140476	-0.111857	0.112724	0.0549426	0.114017	0.116926	0.027	0.0471345	0.0393599
	Quercitrin	0.0918228	-0.10688	0.119601	0.0268714	0.353781	-0.0454092	-4.19042e-05	-0.0330745	-0.14758	0.00469441	-0.142937	0.0676138	0.142124	-0.133347	-0.172868	0.00337946	0.164379	-0.121875	-0.0247896	0.0894353	-0.201799	-0.221517	0.237185	0.035094	0.0305736	-0.0360507	0.240444	0.253959	-0.139784	0.0231347	0.0257588	0.131182	-0.0611876	0.029358	-0.12717	-0.0140135	0.288141	-0.0267462	0.137231	0.118184	-0.0994855	-0.0999461	0.0988209	-0.0650723
	unknown sugar 1	0.0899396	-0.137189	0.106414	-0.142015	0.0878755	0.127178	-0.227747	0.284512	0.0891495	-0.103049	-0.00181958	0.295645	0.197683	-0.0766301	-0.119481	0.071984	-0.089142	0.0877376	-0.0411795	-0.0604115	-0.134133	0.0163035	-0.280574	0.111139	0.121097	0.0539319	0.0350189	0.17785	0.108185	0.102997	-0.0129892	-0.162394	0.180734	-0.00812749	-0.0402348	-0.0778045	-0.209649	-0.291717	0.12484	0.191745	0.0902427	0.0263023	0.170895	-0.095536
	unknown sugar 2	0.118458	0.163911	0.201752	0.175564	0.0391391	-0.0315526	0.0767812	0.0674027	-0.0396298	-0.0096727	0.0983861	0.0193219	0.0742214	-0.078089	0.129292	-0.216638	0.101458	-0.113635	-0.110496	-0.0548656	-0.0967991	0.275561	0.0098374	-0.1208	0.0208729	-0.149456	0.335811	-0.0228672	-0.0449568	0.135565	-0.123293	-0.0900165	0.0908417	0.239725	-0.160821	0.179161	-0.169486	-0.202077	0.0700486	-0.219003	-0.11458	-0.070671	-0.0982631	0.0540484
	unknown sugar 3	-0.0317822	0.0637327	0.284955	-0.0530177	-0.0522374	-0.0754719	0.0752026	-0.0980507	0.00973867	-0.0106067	0.110351	0.259689	-0.0740648	-0.156582	0.000980929	0.0315408	-0.222413	-0.353658	-0.153926	-0.20064	0.152335	0.0453725	0.160407	0.083883	-0.113301	0.0798201	-0.0708977	0.2515	-0.00593728	-0.0770879	-0.180319	0.0826321	0.037601	-0.146762	0.036459	0.100941	0.0935793	-0.114891	-0.26018	-0.0924953	0.214004	-0.000766136	-0.232973	0.000636344
	unknown sugar 4	0.0459667	-0.0366026	0.000129688	-0.0438662	0.162363	0.142242	0.0846741	-0.387618	0.251598	-0.25881	0.279514	0.186639	7.50451e-07	0.222581	0.0611093	-0.127526	-0.16451	-0.0840202	-0.12662	0.0502615	-0.0293398	-0.0282078	-0.18415	0.187408	-0.121394	-0.093581	0.264299	-0.14037	-0.0195939	0.00888918	0.296326	0.187148	-0.0607785	-0.069392	0.0633013	-0.0919775	0.0391333	-0.0916155	0.0140393	0.0414746	-0.036304	0.0523625	0.0733185	0.0273951
	unknown sugar 5	-0.237137	-0.0422905	0.0828156	-0.200635	-0.00614398	-0.0246218	-0.0212812	-0.13952	0.00711001	-0.0103865	0.107103	0.0118412	0.114037	0.140248	-0.107026	0.0237283	-0.0424215	0.094426	0.0511825	0.0671497	-0.062221	0.0972046	0.0671908	-0.104507	-0.0228468	0.0245759	-0.0463083	0.0187921	-0.121369	-0.0936656	-0.0582374	0.0700992	0.083147	0.111757	-0.167632	-0.0706842	0.0268938	0.0447811	0.0902057	-0.0717289	0.199891	0.0396831	0.13398	-0.4707
	unknown sugar 6	0.0105925	-0.0828623	0.0536025	-0.146036	0.210038	0.0719502	-0.0944225	0.00957597	0.0308914	-0.222567	-0.179575	-0.536483	0.256419	0.0284843	-0.0920826	0.112041	-0.15032	0.187926	-0.0135427	-0.1365	0.0559525	0.226095	-0.10992	-0.0909816	-0.118699	-0.00676631	0.0998036	4.27185e-05	-0.0907863	-0.102791	-0.0509334	0.0974433	-0.028081	-0.0461048	-0.0145726	0.215499	0.0232562	-0.0848462	-0.202032	0.0254619	0.00777933	-0.122154	-0.132925	-0.00909378
	Valeric acid, 2-oxo-	0.0372096	0.204163	0.105247	0.1469	0.169084	0.0105535	0.19728	0.167076	0.248908	0.0133866	0.093219	-0.181944	0.115209	0.1298	0.029384	0.154078	-0.0225695	-0.0977881	-0.0460729	0.200058	0.117629	-0.0133915	-0.00506466	-0.0341249	-0.0999772	0.172756	-0.0978295	0.116464	0.19636	0.210124	-0.0409997	-0.0694938	-0.0121682	-0.120294	0.111329	-0.0700796	0.113223	0.00816405	0.381142	-0.0848183	0.129773	-0.300492	0.0174882	0.165772
	Ethanolamine	0.194802	0.0811706	0.00406098	-0.0510778	0.193885	-0.0375255	-0.227064	0.171129	-0.0716272	-0.0681553	0.228751	0.0505421	0.0810416	0.0123078	-0.063628	-0.0507941	0.0957983	-0.113029	-0.181615	0.0540075	0.030087	-0.0438313	0.0766272	-0.144475	-0.173547	0.124055	0.067101	-0.152854	0.0590565	-0.16871	0.0600145	-0.311339	-0.17418	0.302873	-0.00514042	-0.107114	-0.109008	0.172493	-0.292534	-0.0861183	0.0907261	0.13991	0.051726	0.101038
	Malonic acid	-0.190632	0.040609	0.0830603	-0.0441862	-0.196207	0.0486159	0.0352946	0.207234	0.0792543	0.183043	0.0949011	-0.221197	0.0336781	0.14178	0.10978	0.0176081	-0.0881553	-0.119632	-0.137593	-0.00535396	0.0336258	-0.211247	0.0936836	-0.17895	0.0530412	-0.244053	0.253746	0.176958	0.01086	-0.0643899	0.00176494	0.0709418	0.104625	0.221459	0.405018	0.0402669	0.0814366	-0.0695646	-0.0596174	0.137665	-0.0381944	0.227656	0.251979	-0.0969116

## Sheet: d.stat_analysis_correlations
	Supplementary Table S1.d. Statistical analysis of GC-MS data for genotype origin and Spearman's correlation with inhibition activity results. Spearman correlation analysis was conducted for all genotypes by origin and independent origin (Austrian and Indian genotypes), and for different microorganisms: AOA (NF and NV) and AOB (NM and NU).
	p-value < 0.05
	Negative correlation: Higher accumulation and lower inhibition			DL: highlighted by deep learning
	Positive correlation: Higher accumulation and higher inhibition
		annotation data			statistical significance Wilcoxon test							spearman correlations with two origins								spearman correlations with only Austrian genotypes								spearman correlations with only Indian genotypes
	ID	Compound name	ANNOTATION LEVEL	CHEMICAL CLASS	Mean Austria	SD Austria	Mean India	SD India	Fold Change AvsI	p-value_kw	q-value	AOA_NF	p-value_corr_AOA_NF	AOA_NV	p-value_corr_AOA_NV	AOB_NM	p.value_corr_AOB_NM	AOB_NU	p.value_corr_AOB_NU	AOA_NF_A	p-value_corr_AOA_NF_A	AOA_NV_A	p-value_corr_AOA_NV_A	AOB_NM_A	p-value_corr_AOB_NM_A	AOB_NU_A	p-value_corr_AOB_NU_A	AOA_NF_I	p-value_corr_AOA_NF_I	AOA_NV_I	p-value_corr_AOA_NV_I	AOB_NM_I	p-value_corr_AOB_NM_I	AOB_NU_I	p-value_corr_AOB_NU_I
	unknown.sugar.6	unknown sugar 6	Level 4 - GCMS	Carbohydrates	0.551171	1.61845	0	0	unique Austrian genotypes	0.0555319	0.092613	0.072	0.641	0.029	0.853	-0.071	0.647	0.12	0.437	-0.024	0.919	0.12	0.604	-0.12	0.604	-0.031	0.895	NA	NA	NA	NA	NA	NA	NA	NA
	Threonic.acid	Threonic acid	Level 1 - GCMS	Carboxilic acids	1.96752	7.2612	0.058811	0.10788	33.455	0.326607	0.406445	-0.082	0.595	-0.27	0.0708	-0.15	0.318	-0.027	0.859	-0.12	0.619	-0.43	0.0598	-0.037	0.877	0.06	0.801	-0.11	0.594	-0.16	0.459	-0.31	0.24	0.11	0.145
	unknown.sugar.1	unknown sugar 1	Level 4 - GCMS	Carbohydrates	90.6063	368.019	3.75391	11.3109	24.1365	0.0109958	0.026772	0.23	0.13	0.11	0.474	-0.14	0.363	0.12	0.445	0.36	0.118	0.025	0.918	-0.033	0.89	-0.059	0.804	0.0034	0.987	0.27	0.208	0.0057	0.241	0.27	0.979
	Galactinol	Galactinol	Level 1 - GCMS	Carbohydrates	0.859682	2.53088	0.066403	0.135576	12.9464	0.23388	0.311839	-0.17	0.277	-0.032	0.836	-0.12	0.446	0.04	0.798	-0.4	0.0833	-0.24	0.307	-0.22	0.354	-0.12	0.624	0.079	0.714	0.21	0.32	0.049	0.721	0.39	0.82
	X2.Piperidinecarboxylic.acid..1TMS.	2-Piperidinecarboxylic acid	Level 1 - GCMS	Amino acids	41.1426	46.9573	4.5308	11.6083	9.08064	1.1634e-05	9.3e-05	0.38	0.0101	0.18	0.234	0.15	0.32	0.32	0.0335	0.15	0.521	0.045	0.851	0.22	0.357	0.25	0.294	0.49	0.0157	0.42	0.0396	0.0047	0.707	0.26	0.983
	Ethanolamine	Ethanolamine	Level 1 - GCMS	Amines	13.9245	20.2447	1.56231	3.63854	8.91275	2.89686e-05	0.000203	0.38	0.012	0.36	0.0152	0.1	0.517	0.27	0.0738	0.51	0.0218	0.42	0.0618	0.069	0.772	0.099	0.678	0.29	0.177	0.55	0.00491	0.12	0.624	0.31	0.561
	Alanine	Alanine	Level 1 - GCMS	Amino acids	384.277	619.255	50.9066	34.9632	7.54867	0.0875706	0.119609	-0.044	0.778	-0.0071	0.963	-0.092	0.554	0.053	0.733	0.086	0.719	-0.19	0.418	0.14	0.544	0.27	0.254	-0.12	0.581	0.017	0.94	-0.28	0.186	-0.097	0.652
	Quercitrin	Quercitrin	Level 1 - GCMS	Flavonoids	16.0929	23.1294	2.55182	4.02408	6.30645	0.00220471	0.006859	-0.0011	0.995	0.015	0.921	-0.18	0.234	0.065	0.677	0.096	0.687	0.19	0.417	-0.2	0.4	-0.26	0.275	-0.28	0.19	-0.12	0.576	0.13	0.424	0.079	0.551
	Oxalic.acid	Oxalic acid	Level 1 - GCMS	Carboxilic acids	1246.15	747.723	249.741	345.004	4.98976	3.03787e-06	3.7e-05	0.37	0.0128	0.13	0.408	0.22	0.161	0.37	0.0123	0.18	0.433	0.11	0.658	0.12	0.624	0.18	0.446	0.46	0.0245	0.15	0.491	0.24	0.123	0.19	0.254
	Valine	Valine	Level 1 - GCMS	Amino acids	99.8709	122.755	20.5713	16.367	4.85488	0.000179902	0.000993	0.024	0.876	0.052	0.737	-0.11	0.473	0.083	0.592	0.036	0.881	-0.15	0.521	0.15	0.531	0.25	0.29	0.0096	0.966	0.17	0.419	-0.2	0.054	0.91	0.344
	Phenylalanine	Phenylalanine	Level 1 - GCMS	Amino acids	4.93897	6.99375	1.09338	1.81965	4.51715	0.0429877	0.080244	0.04	0.794	0.3	0.049	-0.25	0.0984	0.0095	0.951	-0.14	0.566	0.14	0.558	-0.32	0.163	-0.069	0.773	0.25	0.239	0.4	0.056	0.074	0.354	0.58	0.731
	Isoleucine	Isoleucine	Level 1 - GCMS	Amino acids	18.5567	20.5114	4.67485	5.71327	3.96948	0.00796568	0.020276	0.1	0.507	0.055	0.722	-0.12	0.441	-0.067	0.665	0.098	0.682	-0.21	0.364	0.099	0.677	0.038	0.875	0.19	0.375	0.29	0.175	-0.27	0.158	0.47	0.21
	Spermidine	Spermidine	Level 1 - GCMS	Amines	1.91441	3.08342	0.486458	0.645207	3.93542	0.25096	0.322458	0.08	0.606	0.18	0.239	0.0084	0.957	-0.068	0.659	0.038	0.874	0.1	0.674	-0.17	0.472	-0.2	0.399	0.22	0.309	0.21	0.33	0.13	0.474	0.38	0.547
	Leucine	Leucine	Level 1 - GCMS	Amino acids	42.3602	41.9115	11.4021	12.1816	3.71513	0.00124122	0.004089	0.026	0.868	0.083	0.592	-0.083	0.594	0.028	0.857	0.12	0.603	-0.086	0.719	0.32	0.165	0.35	0.129	0.00087	0.998	0.23	0.281	-0.31	0.0322	0.75	0.145
	Putrescine	Putrescine	Level 1 - GCMS	Amines	282.917	386.937	77.2931	185.048	3.66032	0.000626927	0.002701	0.28	0.0646	0.17	0.264	0.031	0.843	-0.0075	0.961	0.45	0.0507	0.22	0.341	-0.068	0.774	-0.032	0.892	0.073	0.734	0.096	0.656	-0.11	0.997	0.43	0.593
	Pyruvic.acid	Pyruvic acid	Level 1 - GCMS	Carboxilic acids	66.5881	76.2835	20.3373	21.5781	3.27419	0.0562291	0.092613	0.16	0.287	0.26	0.0831	0.21	0.172	0.19	0.228	-0.14	0.547	0.13	0.577	0.12	0.607	0.039	0.87	0.33	0.117	0.28	0.179	0.3	0.237	0.45	0.161
	Tyrosine	Tyrosine	Level 1 - GCMS	Amino acids	6.28074	5.56878	2.15419	2.20848	2.9156	0.00286617	0.008448	0.11	0.494	0.3	0.0442	-0.052	0.736	0.061	0.692	0.017	0.947	0.084	0.724	0.11	0.647	0.24	0.311	0.2	0.337	0.4	0.0511	-0.0074	0.488	0.7	0.973
	Alanine..beta...1TMS.	beta-Alanine	Level 1 - GCMS	Amino acids	38.4609	30.4586	13.5942	15.5981	2.82921	0.00116195	0.004067	0.062	0.691	0.18	0.25	0.037	0.814	0.022	0.89	-0.059	0.807	0.22	0.361	-0.18	0.45	-0.19	0.431	0.12	0.575	0.18	0.413	0.083	0.699	0.079	0.715
	Lysine	Lysine	Level 1 - GCMS	Amino acids	1.14347	2.02216	0.422904	0.760749	2.70385	0.0537125	0.092613	0.12	0.424	0.33	0.0262	-0.17	0.264	-0.1	0.503	0.028	0.907	0.27	0.248	-0.3	0.193	-0.072	0.762	0.31	0.143	0.36	0.0807	-0.15	0.702	0.5	0.485
	Serine	Serine	Level 1 - GCMS	Amino acids	4.26274	9.42897	1.69046	2.85289	2.52165	0.688281	0.75576	-0.43	0.00355	-0.14	0.361	-0.076	0.623	-0.02	0.896	-0.43	0.057	-0.23	0.319	-0.085	0.721	-0.069	0.774	-0.33	0.112	-0.2	0.338	0.12	0.583	0.53	0.579
	Glycine	Glycine	Level 1 - GCMS	Amino acids	33.8783	42.4958	13.5163	10.0205	2.50648	0.00443788	0.011834	-0.069	0.654	0.076	0.624	-0.16	0.31	-0.0023	0.988	0.065	0.787	0.092	0.7	0.16	0.51	0.29	0.219	-0.15	0.471	0.0096	0.966	-0.12	0.0499	0.66	0.583
	Fumaric.acid	Fumaric acid	Level 1 - GCMS	Carboxilic acids	0.794182	1.70587	0.40414	1.14913	1.96512	0.25336	0.322458	0.036	0.817	0.031	0.843	-0.099	0.525	0.21	0.161	-0.17	0.481	-0.15	0.521	-0.038	0.874	0.044	0.853	0.15	0.47	0.28	0.19	0.28	0.78	0.28	0.184
	Capric.acid	Capric acid	Level 1 - GCMS	Fatty Acids and Conjugate	29.9288	43.0109	18.9137	51.4006	1.58239	0.0665301	0.102476	0.17	0.265	0.097	0.53	-0.018	0.908	0.023	0.882	0.087	0.716	-0.019	0.936	-0.23	0.322	-0.12	0.615	0.15	0.478	0.23	0.275	-0.023	0.867	0.12	0.915
	Ornithine	Ornithine	Level 1 - GCMS	Amino acids	1.92045	3.55723	1.32348	1.84907	1.45107	0.876656	0.892595	0.027	0.861	0.31	0.0432	-0.003	0.985	0.049	0.751	-0.33	0.162	0.18	0.444	-0.088	0.712	0.17	0.472	0.36	0.0864	0.42	0.0411	0.089	0.743	0.46	0.679
	Indole.3.acetic.acid	Indole-3-acetic acid	Level 1 - GCMS	Carboxilic acids	29.7335	28.035	22.8969	53.3643	1.29858	0.0787655	0.113099	-0.01	0.948	-0.066	0.67	-0.23	0.127	-0.019	0.904	-0.13	0.597	-0.088	0.714	-0.68	0.000916	-0.5	0.0239	0.08	0.712	-0.079	0.715	0.18	0.725	0.064	0.397
	unknown.sugar.3	unknown sugar 3	Level 4 - GCMS	Carbohydrates	26.3892	68.7155	22.4465	18.6031	1.17565	0.0728849	0.107409	0.07	0.654	0.22	0.152	0.084	0.588	-0.099	0.524	0.057	0.811	0.18	0.438	0.078	0.743	0.1	0.667	0.25	0.232	0.21	0.325	0.043	0.661	0.62	0.843
	unknown.sugar.2	unknown sugar 2	Level 4 - GCMS	Carbohydrates	58.7083	50.819	51.0801	38.1175	1.14934	0.768	0.823669	0.088	0.572	0.35	0.0183	0.038	0.807	-0.052	0.737	0.11	0.656	0.37	0.107	-0.017	0.942	0.032	0.894	0.17	0.417	0.29	0.167	0.069	0.807	0.55	0.749
	Phenolic.acid.unknown.1	Phenolic acid unknown 1	Level 4 - GCMS	Phenolics	43.5886	77.1125	40.6633	128.691	1.07194	0.0668469	0.102476	0.25	0.102	0.019	0.901	0.13	0.393	0.19	0.205	0.2	0.401	0.035	0.885	-0.074	0.756	0.13	0.591	0.21	0.32	-0.013	0.95	-0.028	0.107	-0.17	0.896
	Malic.acid..3.isopropyl...threo.	beta-Isopropylmalate	Level 1 - GCMS	Carboxilic acids	10.8654	27.3656	10.2439	16.2953	1.06067	0.661577	0.740966	-0.18	0.243	-0.12	0.434	-0.26	0.0854	-0.24	0.124	-0.25	0.284	-0.077	0.746	-0.27	0.245	-0.23	0.332	-0.084	0.695	-0.14	0.502	-0.21	0.234	0.16	0.335
	Raffinose	Raffinose	Level 1 - GCMS	Carbohydrates	5.32084	14.4523	5.27833	9.99777	1.00805	0.461267	0.527163	-0.12	0.433	0.057	0.711	-0.13	0.417	-0.19	0.216	-0.07	0.77	-0.21	0.378	-0.049	0.838	-0.44	0.05	0.045	0.836	0.17	0.414	0.11	0.529	0.68	0.598
	Tryptophan	Tryptophan	Level 1 - GCMS	Amino acids	53.3081	41.9829	59.0281	71.7825	0.903096	0.419958	0.500376	0.12	0.419	0.36	0.015	0.18	0.238	-0.0068	0.965	0.2	0.389	0.24	0.309	0.13	0.587	0.1	0.661	0.22	0.3	0.43	0.0349	0.14	0.37	0.56	0.527
	Butanoic.acid..2.4.dihydroxy.	2,4-dihydroxy-butanoic acid	Level 1 - GCMS	Carboxilic acids	19.1994	18.08	23.9783	25.2649	0.800699	0.794252	0.823669	-0.14	0.355	0.011	0.945	-0.056	0.717	-0.079	0.611	0.16	0.493	0.069	0.772	0.15	0.522	0.14	0.543	-0.2	0.345	-0.12	0.583	-0.015	0.648	0.37	0.945
	Valeric.acid..2.oxo.	2-oxo-valeric acid	Level 1 - GCMS	Carboxilic acids	14.1867	14.8121	18.3193	22.9134	0.774414	0.932622	0.932622	0.27	0.0713	0.25	0.1	0.05	0.747	0.069	0.655	0.16	0.49	0.33	0.156	-0.19	0.43	-0.0072	0.976	0.43	0.0382	0.22	0.306	0.12	0.428	0.28	0.584
	X2.Hydroxybutyric.acid.sodium.salt	2-Hydroxybutyric acid	Level 1 - GCMS	Fatty Acids and Conjugate	47.5716	37.7324	71.5414	79.497	0.664953	0.78546	0.823669	0.037	0.813	0.2	0.187	-0.0069	0.964	0.029	0.85	-0.11	0.656	0.085	0.722	-0.2	0.398	-0.018	0.939	0.2	0.343	0.22	0.311	0.16	0.633	0.43	0.459
	Proline	Proline	Level 1 - GCMS	Amino acids	19.872	16.4764	31.7121	16.6499	0.626638	0.0118458	0.02764	-0.25	0.0989	0.051	0.744	-0.3	0.0443	-0.46	0.00169	-0.024	0.921	-0.12	0.621	-0.033	0.89	-0.095	0.691	-0.24	0.249	-0.017	0.937	-0.34	0.0204	0.74	0.1
	Fructose	Fructose	Level 1 - GCMS	Carbohydrates	182.847	456.563	305.175	462.794	0.599154	0.0233091	0.050204	-0.29	0.0569	-0.14	0.358	-0.33	0.0285	-0.32	0.0358	-0.12	0.626	-0.31	0.183	-0.31	0.185	-0.023	0.922	-0.35	0.0963	-0.25	0.247	-0.27	0.0449	0.77	0.206
	Galactose	Galactose	Level 1 - GCMS	Carbohydrates	3.95541	5.00873	6.77422	13.4071	0.583891	0.401807	0.489156	-0.034	0.828	0.005	0.974	-0.3	0.0442	-0.0095	0.951	0.093	0.695	-0.024	0.92	-0.29	0.219	0.079	0.74	-0.085	0.693	-0.042	0.845	-0.064	0.192	0.52	0.765
	myo.Inositol	myo-Inositol	Level 1 - GCMS	Carbohydrates	20.1196	44.8464	35.5662	63.1702	0.565696	0.0328914	0.068219	-0.31	0.043	-0.23	0.135	-0.28	0.0635	-0.26	0.0844	0.063	0.791	-0.4	0.0838	-0.2	0.404	-0.032	0.892	-0.46	0.0252	-0.28	0.178	-0.18	0.0951	0.58	0.396
	Benzoic.acid	Benzoic acid	Level 1 - GCMS	Benzoic acids	290.509	239.366	525.57	379.932	0.55275	0.0875706	0.119609	-0.037	0.811	0.25	0.107	-0.05	0.748	-0.14	0.354	0.077	0.748	0.17	0.472	0.077	0.748	0.14	0.552	0.04	0.853	0.25	0.244	0.0052	0.645	0.68	0.981
	X3.6.anhydro.D.Galactose	3,6-anhydro-D-Galactose	Level 1 - GCMS	Carbohydrates	77.2593	52.8791	156.248	130.532	0.494466	0.0677073	0.102476	0.084	0.586	0.26	0.0829	-0.0018	0.991	-0.14	0.368	0.26	0.267	0.056	0.816	0.021	0.93	0.2	0.392	0.27	0.196	0.35	0.0895	-0.049	0.841	0.57	0.821
	Lauric.acid	Lauric acid	Level 1 - GCMS	Fatty Acids and Conjugate	12.3872	19.3335	25.5584	13.0213	0.484664	3.32053e-06	3.7e-05	-0.19	0.217	0.049	0.751	-0.23	0.142	-0.39	0.0096	0.13	0.572	0.12	0.626	-0.023	0.922	0.023	0.922	-0.19	0.376	-0.11	0.603	-0.33	0.0665	0.68	0.112
	Disaccharide.Sucrose	Disaccharide/Sucrose	Level 1 - GCMS	Carbohydrates	163.095	439.973	357.569	383.881	0.456123	0.000922318	0.003689	-0.35	0.0209	-0.057	0.713	-0.29	0.053	-0.41	0.00573	-0.2	0.403	-0.1	0.663	-0.26	0.276	-0.18	0.446	-0.4	0.0521	-0.25	0.234	-0.26	0.0806	0.56	0.228
	Palmitic.acid.amide	Palmitic-acid-amide	Level 1 - GCMS	Amines	37.271	71.5521	86.7351	80.6866	0.429711	0.000102412	0.000637	-0.25	0.105	-0.003	0.984	-0.22	0.146	-0.37	0.0136	-0.0045	0.987	0.2	0.393	-0.0068	0.977	0.08	0.738	-0.28	0.179	-0.27	0.205	-0.29	0.0632	0.59	0.17
	unknown.sugar.5	unknown sugar 5	Level 4 - GCMS	Carbohydrates	6.42484	10.6517	16.927	16.6077	0.379561	0.000249092	0.001162	-0.26	0.0856	-0.0022	0.989	-0.22	0.148	-0.37	0.0126	0.0015	0.997	0.21	0.375	-0.02	0.932	0.079	0.741	-0.27	0.203	-0.26	0.224	-0.29	0.0818	0.59	0.175
	Glucose	Glucose	Level 1 - GCMS	Carbohydrates	15.9383	27.9529	45.199	61.5867	0.352624	0.0167528	0.037526	-0.25	0.106	-0.0096	0.951	-0.33	0.0282	-0.29	0.0593	-0.17	0.472	-0.3	0.195	-0.41	0.0715	-0.042	0.86	-0.21	0.33	-0.034	0.876	-0.17	0.0908	0.81	0.438
	Threonine	Threonine	Level 1 - GCMS	Amino acids	37.8838	32.6985	108.161	66.0229	0.350255	8.86537e-06	8.3e-05	-0.29	0.0585	-0.056	0.717	-0.23	0.127	-0.43	0.00401	-0.029	0.905	-0.2	0.407	-0.081	0.736	-0.16	0.51	-0.25	0.245	-0.21	0.33	-0.26	0.093	0.63	0.227
	Benzoic.acid..3.hydroxy...2TMS.	3-hydroxy-benzoic acid	Level 1 - GCMS	Benzoic acids	28.0951	32.3523	82.2763	82.1033	0.341473	0.0447172	0.080779	0.024	0.875	0.23	0.133	0.09	0.56	-0.077	0.621	0.14	0.546	0.35	0.132	0.032	0.893	-0.08	0.739	0.11	0.609	0.2	0.338	0.19	0.574	0.51	0.371
	unknown.sugar.4	unknown sugar 4	Level 4 - GCMS	Carbohydrates	1.78192	2.09164	5.35231	17.5524	0.332925	0.0406519	0.0785	0.071	0.649	0.012	0.938	0.17	0.263	0.3	0.0448	-0.056	0.813	0.072	0.764	0.14	0.549	0.33	0.15	0.12	0.573	-0.067	0.754	0.16	0.471	0.38	0.468
	Lactic.acid	Lactic acid	Level 1 - GCMS	Carboxilic acids	121.502	96.2372	474.89	503.657	0.255853	3.32053e-06	3.7e-05	-0.16	0.311	0.1	0.5	-0.098	0.525	-0.23	0.138	-0.026	0.916	0.19	0.414	0.27	0.252	0.32	0.173	-0.12	0.567	-0.15	0.474	-0.039	0.41	0.63	0.858
	Malonic.acid	Malonic acid	Level 1 - GCMS	Carboxilic acids	58.696	100.21	230.352	356.118	0.25481	2.0954e-06	3.7e-05	-0.21	0.176	-0.0032	0.983	-0.23	0.132	-0.38	0.0114	0.026	0.916	-0.042	0.861	0.026	0.912	0.23	0.324	-0.21	0.312	-0.15	0.484	-0.43	0.0195	0.5	0.0341
	Succinic.acid	Succinic acid	Level 1 - GCMS	Carboxilic acids	13.8617	18.3221	55.1219	150.073	0.251473	0.458998	0.527163	-0.045	0.772	-0.097	0.531	-0.23	0.135	-0.22	0.152	0.045	0.85	0.16	0.49	-0.11	0.634	-0.1	0.671	-0.069	0.749	-0.27	0.199	-0.2	0.237	0.2	0.342
	Methionine	Methionine	Level 1 - GCMS	Amino acids	68.1738	142.014	328.041	349.262	0.207821	0.00387996	0.010864	-0.12	0.426	0.21	0.176	-0.036	0.818	-0.25	0.101	-0.048	0.841	-0.17	0.48	-0.38	0.103	-0.22	0.35	0.088	0.683	0.47	0.0218	0.063	0.587	0.46	0.77
	L.Ascorbic.acid	L-Ascorbic acid	Level 1 - GCMS	Vitamins	21.8486	23.872	116.925	175.402	0.186859	0.0374938	0.074988	-0.043	0.781	0.29	0.0528	-0.0093	0.952	-0.13	0.385	-0.015	0.95	0.2	0.394	-0.35	0.13	-0.27	0.259	0.18	0.4	0.34	0.109	0.19	0.303	0.39	0.379
	Hydroxylamine	Hydroxylamine	Level 1 - GCMS	Amines	13.5514	13.5467	79.5651	70.7529	0.170319	7.35089e-08	4e-06	-0.33	0.0302	-0.042	0.785	-0.26	0.0824	-0.47	0.0012	-0.14	0.568	-0.06	0.802	-0.15	0.52	-0.064	0.789	-0.27	0.2	-0.26	0.217	-0.3	0.0775	0.56	0.157
	Trehalose	Trehalose	Level 1 - GCMS	Carbohydrates	2.84599	5.29642	25.163	43.2168	0.113102	0.000194999	0.000993	-0.27	0.081	0.041	0.791	-0.14	0.377	-0.18	0.252	-0.27	0.25	-0.051	0.83	0.13	0.586	0.17	0.469	-0.13	0.537	-0.083	0.697	0.037	0.283	0.65	0.864
	Maltose	Maltose	Level 1 - GCMS	Carbohydrates	0.969554	1.91042	11.7377	21.967	0.0826016	0.00113513	0.004067	-0.25	0.109	-0.0047	0.976	-0.25	0.1	-0.19	0.227	0.0084	0.972	-0.046	0.846	-0.25	0.288	0.079	0.742	-0.21	0.315	-0.18	0.388	-0.031	0.213	0.56	0.886
