# Supplementary material for: Natural variation of the wheat root exudate metabolome and its influence on biological nitrification inhibition activity
Source: Plant Biotechnol J. 2025 Jul 21;23(11):4755–72. doi: 10.1111/pbi.70248 (PMC12576471; doi:10.1111/pbi.70248)
Supplement: Supplementary file 4 — Table S1 (a) GC–MS metabolomic data. Peak areas of polar metabolites are identified in the root exudates. This sheet includes annotation, family classification, InchIKey, SMILE and molecular formula. For every compound, the peak area is normalized by the root weight, and log10 + 1 transformation is included. (b) Venn analysis. Venn analysis was conducted on the GC–MS data by splitting the data based on the origin of genotypes. (c) PCA results. Explained variance by PCA, loadings and annotations. (d) Statistical analysis of GC–MS data and Spearman's correlation analysis with inhibition activity results. Spearman's correlation analysis was conducted for all the genotypes by origin and independent origin (Austrian and Indian genotypes) and for different microorganisms: AOA (NF and NV) and AOB (NM and NU). Table S2 (a) LC–MS metabolomic data. Peak areas of polar metabolites are identified in the root exudates. This sheet includes annotation, family classification, InchIKey, SMILE and molecular formula. (b) Venn analysis. Venn analysis was conducted by splitting the data by the origin of the genotypes. (c) PCA results for all detected features. Variance by PCA, loadings and annotations. (e) Statistical analysis of LC–MS data and Spearman's correlation analysis with inhibition activity results. Spearman's correlation analysis was conducted for all genotypes and for different microorganisms: AOA (NF and NV) and AOB (NM and NU). (d) PCA results with annotated features. Variance by PCA, loadings and annotations. (f) Statistical analysis of LC–MS data (only annotated features) for genotype origin and Spearman's correlation with inhibition activity results. Spearman's correlation analysis was conducted for all genotypes by origin and independent origin (Austrian and Indian genotypes), and for different microorganisms: AOA (NF and NV) and AOB (NM and NU). Table S3 (a) Statistical analysis of the inhibitory activity of root exudates on different microorganisms. This sheet includ [file PBI-23-4755-s003.zip › Table S2.xlsx]

## Sheet: index
	List of element in Supplementary Table S2
	a.lcms_data
	b.venn_analysis
	c.pca_analysis_all_features
	d.pca_analysis_anno_features
	e.stat_analysis_correl_all_feat
	f.stat_analysis_correl_anno_features

## Sheet: a.lcms_data
	Supplementary Table S2.a. LC-MS metabolomic data. Peak areas obtained after LC-MS analysis of polar metabolites in root exudates. This sheet includes annotation, family classification, InchIKey, SMILE, and molecular formula.
		Number	Percentage		Level 1
	Features detected	6632			Level 2
	Annotated features	2837	0.427774		Level 3
	level 1	54	0.0190342		Level 4
	level 2	164	0.0578075		Only precursor
	level 3	134	0.047233
	level 4	5	0.00176243
	only MS1	2480	0.874163
	id_pRocessomics	id_mzmine	mz	rt	ID_mz_RT	area	height	fragment_scans	spectral_db_matches.compound_name	spectral_db_matches.cosine_score	spectral_db_matches.ion_adduct	spectral_db_matches.mol_formula	spectral_db_matches.comment	PRECURSORMZ	exact_mass_compound	PPM_from_precursor	ONTOLOGY	INCHIKEY	SMILES	RETENTIONTIME_DATABASE	CCS	IONMODE	ANNOTATION_LEVEL	COMMENT	Samples	sample_1_A_Activus	sample_2_A_Adrianus	sample_3_A_Alessio	sample_4_A_Alicantus	sample_5_A_Apexus	sample_6_A_Aristeus	sample_7_A_Arminius	sample_8_A_Arnold	sample_9_A_Asli	sample_10_A_Aurelius	sample_11_A_Axaro	sample_12_A_Balaton	sample_13_A_Capo	sample_14_A_Csiko	sample_15_A_Gallus	sample_16_A_Gaudio	sample_17_A_Mandarin	sample_18_A_Monaco	sample_19_A_Tillsano	sample_20_A_Tobias	sample_21_I_IW-D-58	sample_22_I_IW-D-3	sample_23_I_IW-D-50	sample_24_I_HUW838
	rowID_1_155.142734231462_1.7525358	1	155.143	1.75254	155.14273_1.7525	40000	79900	2	Linalool	0.453	[M+H]+	C10H18O	04.29.2024_msms-pos-fiehnhilic_1701_compounds	155.143	154.136	1.71326	Monoterpenes	CDOSHBSSFJOMGT-UHFFFAOYSA-N	CC(=CCCC(C)(C=C)O)C	NA	NA	Positive	only MS1	NA	rowID_1_155.142734231462_1.7525358	0	0	0	0	0	0	0	0	0	0	0	0	0	0	0	0	0	0	0	0	0	0	0	0
	rowID_10_344.874791461847_1.9419484	10	344.875	1.94195	344.87479_1.9419	141000	1070000	42	Not found KEGG	NA															rowID_10_344.874791461847_1.9419484	104635	68598.7	60390.3	59943	90520.4	54697.5	51837.7	54504.5	51088.7	28532.1	47704.7	40524.7	39512.9	46892.6	48373.3	48804.8	50445	41475.4	43223.6	45611.6	34765.8	37555.9	64802.3	26112.6
	rowID_1002_113.035405433055_2.5048244	1002	113.035	2.50482	113.03541_2.5048	449000	3800000	33	Not found KEGG	NA															rowID_1002_113.035405433055_2.5048244	92733.5	13372.2	30361.9	32527	42399.5	2857.05	16728	0	206043	3639.55	91512.4	135709	199293	279210	225822	55470.9	120323	299032	397368	328579	164346	67969	59898.7	154742
	rowID_1006_91.0222479588665_2.5042267	1006	91.0222	2.50423	91.02225_2.5042	117000	1030000	27	Not found KEGG	NA															rowID_1006_91.0222479588665_2.5042267	26019.5	4536.89	9924.56	10627.7	10881.4	2083.42	7469.35	0	62711.2	3403.42	29445.9	36369.3	59898.3	81436.3	93757.3	15189.4	35247.6	97518.5	107982	105112	39376.5	16900.9	11704.7	39564.3
	rowID_1007_127.014729686372_2.4801016	1007	127.015	2.4801	127.01473_2.4801	60400	374000	8	Not found KEGG	NA															rowID_1007_127.014729686372_2.4801016	1726.78	7529.63	12329.2	11798.2	15960	9236.89	56997.4	0	3757.68	0	8707.47	0	0	1494.29	0	0	734.512	1242.46	0	4312.88	4910.52	35637.8	24185.3	0
	rowID_101_106.0035499694623_2.0188725	101	106.004	2.01887	106.00355_2.0189	37500	215000	39	Serine	NA	[M+H]+	C3H7NO3	in-house standard	106.0499	105.0425931	-1.89	Amino acids	MTCFGRXMJLQNBG-REOHCLBHSA-N	C(C(C(=O)O)N)O	NA		Positive	Level 1		rowID_101_106.0035499694623_2.0188725	34196.5	23753.9	24176.6	23710.2	28018.3	16593.4	21742.2	17505.1	17791.1	13188.1	23056.8	15115	15516	27860.8	20427.3	15104.5	21042.8	17928.2	25486	27755.4	13143.8	22582.3	21403.7	17083.2
	rowID_1010_235.011872948599_2.3333485	1010	235.012	2.33335	235.01187_2.3333	63500	554000	12	Not found KEGG	NA															rowID_1010_235.011872948599_2.3333485	11091.5	16895.5	46097.4	11411.6	59114.6	3926.92	36045.9	7878.13	26397	9482.33	15163.7	16714.7	23233.2	20289.7	20244.4	13956.9	26200.1	24560.2	30787.9	28053.4	54665.8	30048.1	21244.2	37101.2
	rowID_1011_348.175476534027_2.4736512	1011	348.175	2.47365	348.17548_2.4737	17600	145000	1	Not found KEGG	NA															rowID_1011_348.175476534027_2.4736512	0	0	1111.68	0	0	0	0	0	2498.62	0	0	0	0	0	0	0	0	0	0	0	0	0	0	0
	rowID_1012_143.081089188887_2.5100524	1012	143.081	2.51005	143.08109_2.5101	55000	456000	16	Ectoine	NA	[M+H]+	C6H10N2O2	KEGG	143.081504	142.0742	-2.89	Glycine, serine and threonine metabolism	WQXNXVUDBPYKBA-YFKPBYRVSA-N	CC1=NCCC(N1)C(=O)O	NA	NA	Positive	only MS1		rowID_1012_143.081089188887_2.5100524	21145.4	6879.06	6904.57	7707.16	7257.03	3823.93	5213.3	7280.4	17858.8	7827.44	13235.6	24469.9	24640.4	11791.4	12874	15593.3	22864.2	15742.3	17157.3	8776.8	36433.6	8261.92	27260.7	42407.9
	rowID_1014_100.027574278857_2.5044806	1014	100.028	2.50448	100.02757_2.5045	25700	241000	3	Not found KEGG	NA															rowID_1014_100.027574278857_2.5044806	5796.71	0	1765.49	1217.55	2116.12	0	1266.42	0	13984.1	683.288	5461.44	7515.3	12234.2	16305.8	12813.1	2412.32	8696.77	16209.6	23045.7	16789	8623.47	3755.13	2415.48	8418.51
	rowID_1015_178.048739092138_2.515127	1015	178.049	2.51513	178.04874_2.5151	36000	287000	4	Not found KEGG	NA															rowID_1015_178.048739092138_2.515127	2392.13	4130.05	6376.89	6825.7	8208.81	0	0	660.505	10260	6858.06	0	1779.03	4298.21	2055.33	0	19787.1	10162	3681.93	36392.9	1426.51	6521.21	1678.51	4714.84	3270.68
	rowID_1017_189.02386935689_2.438998	1017	189.024	2.439	189.02387_2.439	11100	104000	1	Not found KEGG	NA															rowID_1017_189.02386935689_2.438998	0	0	0	0	0	2655.79	0	0	2365.84	0	1652.27	1415.9	3617.99	5824.73	7596.36	739.303	0	9663.83	3491.04	4872.29	909.029	2672.59	3948.15	3246.07
	rowID_102_152.916431646495_2.0114264	102	152.916	2.01143	152.91643_2.0114	9410	91600	5	Not found KEGG	NA															rowID_102_152.916431646495_2.0114264	5981.64	4094.44	4993.47	4386.62	2594	1835.33	3611.48	4012.82	5580.21	3077.91	4568.14	3626.31	5568.87	5929.14	7292.39	0	5140.03	4605.79	7500.45	4950.28	8104.67	5126.26	1408	4029.05
	rowID_1020_148.02006676473_2.4579403	1020	148.02	2.45794	148.02007_2.4579	13300	71800	1	Not found KEGG	NA															rowID_1020_148.02006676473_2.4579403	0	0	0	0	0	0	0	0	2749.81	4404.61	934.521	2137.97	3153.19	7428.47	0	0	6021.25	3594.22	13412.6	0	1512.25	732.136	0	714.196
	rowID_1024_105.04666076368_2.5261924	1024	105.047	2.52619	105.04666_2.5262	10800	113000	2	Not found KEGG	NA															rowID_1024_105.04666076368_2.5261924	0	0	0	0	0	0	0	0	3700.01	0	2248.16	2539.75	4370.74	6808.73	4759.52	0	2154.18	9034.48	7809.95	7777.29	2494.68	1050.71	0	5223.03
	rowID_1025_124.525301156035_2.5243683	1025	124.525	2.52437	124.5253_2.5244	12500	164000	1	Not found KEGG	NA															rowID_1025_124.525301156035_2.5243683	0	0	0	0	0	0	0	0	1085.25	0	1208.89	1924.5	1843.01	0	3367.08	0	0	10869.6	0	2094.6	0	0	0	830.179
	rowID_1027_170.041984569075_2.4002314	1027	170.042	2.40023	170.04198_2.4002	7870	75300	1	Not found KEGG	NA															rowID_1027_170.041984569075_2.4002314	0	0	2388.57	0	3303.31	2009.41	1330.94	0	0	0	0	0	756.112	0	1274.49	0	0	6843.73	0	2499.77	823.919	0	0	1707.32
	rowID_1029_222.056545212023_2.5156395	1029	222.057	2.51564	222.05655_2.5156	36000	286000	21	Not found KEGG	NA															rowID_1029_222.056545212023_2.5156395	14404.3	6280.04	5302.27	9235.15	12606.5	1031.98	1171.12	4605.69	19462.8	3345.54	7108.34	16803.3	1408.26	5826.9	1144.2	19435	23357.6	1738.12	34545.6	31440.8	26229.8	9249.39	4799.27	9922.73
	rowID_103_105.94794526982_2.0166368	103	105.948	2.01664	105.94795_2.0166	50800	476000	31	Not found KEGG	NA															rowID_103_105.94794526982_2.0166368	17287.5	17927.2	20432.6	16073.9	15888.6	3607.6	16167.1	12635.2	19672.3	12929.3	17354.7	15022.2	24933.8	17069.1	21982.7	14825.9	20006	23331.8	30587.4	23509.4	43736	22247.4	25450.6	21970.5
	rowID_1032_130.085812779686_2.4427726	1032	130.086	2.44277	130.08581_2.4428	34400	195000	4	L-beta-Homoproline	0.803	[M+H]+	C6H11NO2	04.29.2024_msms-pos-respect_2736_compounds NIST results only viewable in NIST MS Search	130.0862551	129.078978594	-3.42	Pyrrolidines	ADSALMJPJUKESW-YFKPBYRVSA-N	OC(=O)CC(C1)NCC1	12.43999958	142.0888367	Positive	Level 2	DB#=PR100284; origin=MassBank High Quality Mass Spectral Database	rowID_1032_130.085812779686_2.4427726	3849.84	6311.45	9437.35	0	4893.49	2971.33	2335.88	11270.3	11620.9	1835.27	1967.09	1471.89	3130.45	3268.71	25444.3	3056.07	5335.09	6355.37	17218	6684.78	10152.7	12548.7	39926.7	5733.85
	rowID_1034_398.1065531169_2.533486	1034	398.107	2.53349	398.10655_2.5335	9650	112000	1	Not found KEGG	NA															rowID_1034_398.1065531169_2.533486	1438.27	0	1228.22	771.17	2467.47	1469.68	0	685.441	6150.85	512.716	0	1191.41	0	3568.42	0	1506.1	1109.92	0	2205.88	1591.23	8305.43	2013.84	0	0
	rowID_1036_244.032975874287_2.535904	1036	244.033	2.5359	244.03298_2.5359	35000	262000	1	Not found KEGG	NA															rowID_1036_244.032975874287_2.535904	0	784.538	0	0	1307.49	12019.8	33089.4	0	0	0	0	0	0	0	0	0	0	0	0	0	0	15566.7	9008.14	0
	rowID_1039_317.080339382037_2.543383	1039	317.08	2.54338	317.08034_2.5434	6800	85600	1	Pongamol	0.069	[M+Na]+	C18H14O4	04.29.2024_bmdms-np_227306_compounds NIST results only viewable in NIST MS Search	317.0799866	294.08920892	1.11	Retro-dihydrochalcones	XTLSKKJNOIMMBK-UHFFFAOYSA-N	O=C(C=1C=CC=CC1)CC(=O)C2=CC=C3OC=CC3=C2OC	6.510000229	182.941864	Positive	only MS1	spec_id=47131; origin=BMDMS-NP	rowID_1039_317.080339382037_2.543383	1007.38	0	1133.81	2042.82	954.7	1392.78	0	1695.42	1669.21	1574.21	0	0	4671.1	5441.08	0	683.822	927.925	664.165	1711.82	1910.48	5197.24	2316.53	0	1252.14
	rowID_104_256.894605129574_2.0167785	104	256.895	2.01678	256.89461_2.0168	39000	276000	3	Not found KEGG	NA															rowID_104_256.894605129574_2.0167785	21740.4	18286.2	19754.7	17357.3	18979.2	14233.1	17514	15931.8	20692.8	12167.2	17621.3	12657.3	17742.4	17407	23092.1	14936.4	19959.4	21484.9	26192.3	20997.3	33571.2	15911.4	21275	18508
	rowID_1040_219.09698859178_2.54765	1040	219.097	2.54765	219.09699_2.5477	15000	125000	1	Glu-Ala	0.051	[M+H]+	C8H14N2O5	04.29.2024_mona-export-dipeptide_pos_521_compounds NIST results only viewable in NIST MS Search	219.097548	218.0902716	-2.55	Dipeptides	JZDHUJAFXGNDSB-WHFBIAKZSA-N	CC(NC(=O)C(N)CCC(=O)O)C(=O)O\"	NA	NA	Positive	only MS1	Fiehn_lab000325	rowID_1040_219.09698859178_2.54765	0	0	0	0	0	1556.26	0	0	0	1939.44	991.123	970.627	2962.13	4594.85	2273.85	1003.67	0	13195.8	0	0	3478.11	6049.69	0	4406.01
	rowID_1042_161.128022883038_2.5211926	1042	161.128	2.52119	161.12802_2.5212	65500	451000	15	L-beta-Homolysine	0.677	[M+H]+	C7H16N2O2	04.29.2024_msms-pos-respect_2736_compounds NIST results only viewable in NIST MS Search	161.1284543	160.121177757	-2.7	Beta amino acids and derivatives	PJDINCOFOROBQW-LURJTMIESA-N	C(CCN)CC(CC(=O)O)N	9.632900238	142.0888367	Positive	only MS1	DB#=PS060802; origin=RIKEN MS^n Spectral Database for Phytochemicals	rowID_1042_161.128022883038_2.5211926	15075.8	15937.1	12023.7	9163.29	11803.6	6355.24	16326.4	9916.2	22862.7	3705.15	9190.3	13252.8	13061.8	23181.9	17449.4	15803.8	23787.4	28064.7	34528.1	39496.4	44797.3	43825.9	30460.3	37590.2
	rowID_1043_134.117082480495_2.5019934	1043	134.117	2.50199	134.11708_2.502	22000	160000	5	Not found KEGG	NA															rowID_1043_134.117082480495_2.5019934	9863.26	4015.09	20335	4591.07	9967.62	2287.73	2561.06	4969.01	3894.5	1738.07	0	0	0	0	0	0	0	0	0	0	784.009	1080.18	5309.81	2688.26
	rowID_1047_189.122849945907_2.5195398	1047	189.123	2.51954	189.12285_2.5195	52600	393000	12	AC-LYS-OH	0.246	[M+H]+	C8H16N2O3	04.29.2024_birmingham-uhplc-ms-pos_7057_compounds NIST results only viewable in NIST MS Search	189.123	188.11609238	-0.79	Dipeptides	VEYYWZRYIYDQJM-ZETCQYMHSA-N	CC(=O)N[C@@H](CCCCN)C(=O)O	NA	NA	Positive	only MS1		rowID_1047_189.122849945907_2.5195398	7082.87	7536.51	4515.71	15089.3	5883.56	9476.29	13934.4	7359.24	9217.42	19130.6	7535.06	7228.33	12062.7	15637.2	7853.81	9494.47	5875.46	8236.52	3798.52	13825.6	38574.9	10100.4	1515.71	13306.5
	rowID_1048_289.10212854507_2.5048459	1048	289.102	2.50485	289.10213_2.5048	27700	266000	2	Not found KEGG	NA															rowID_1048_289.10212854507_2.5048459	5141.87	1794.55	2850.07	2320.72	4787.14	3321.02	2055.73	3797.65	4585.19	3131.52	6558.35	6706.85	5125.1	7869.92	2206.43	6659.81	8568.05	1281.35	6601.16	2460.15	6534.02	2156.49	12202.6	2303.05
	rowID_1049_119.017209979113_2.4406872	1049	119.017	2.44069	119.01721_2.4407	135000	450000	2	Not found KEGG	NA															rowID_1049_119.017209979113_2.4406872	35270.6	13046.6	0	18827.5	800.832	7824.66	8924.47	17518	61354.9	82057.3	78409.9	22345.8	81508.7	77905.3	34342.5	86647.9	9094.85	87439.1	95693.4	29022	17278.8	24052.7	34788.5	21142.4
	rowID_105_123.958660736992_2.0147111	105	123.959	2.01471	123.95866_2.0147	16700	167000	15	Not found KEGG	NA															rowID_105_123.958660736992_2.0147111	7332.49	7732.58	7348.56	6490.42	4606.34	1393.17	6173.21	4416.67	6151.08	4776.55	7034.88	4806.83	10259.9	6616.54	7165.26	4587.49	7340.49	7412.31	12135.1	7925.49	14397.4	7113.39	8460.42	7119.02
	rowID_1052_453.099605979624_2.532381	1052	453.1	2.53238	453.09961_2.5324	47000	365000	11	Not found KEGG	NA															rowID_1052_453.099605979624_2.532381	8099.17	11537.8	12094.7	6643.96	17368.4	9183.39	0	3569.77	22869.6	11238.1	0	3099.56	7761.86	48046.8	0	12219.3	3391.07	0	18959	5303.79	23500.3	7451.8	0	815.962
	rowID_106_174.991004038867_2.1715086	106	174.991	2.17151	174.991_2.1715	58700	579000	6	Not found KEGG	NA															rowID_106_174.991004038867_2.1715086	6224.71	11152	7261.48	15466	20920	9698.85	5716.81	37992.5	6293.39	14464.1	30397.3	11371.4	18043.8	26977.7	25420.9	14436.4	41664.5	19494.3	48355.9	14018.1	12502.1	13199.4	50372.3	39863.3
	rowID_1060_295.09484915213_2.524593	1060	295.095	2.52459	295.09485_2.5246	116000	1100000	10	Not found KEGG	NA															rowID_1060_295.09484915213_2.524593	12731.9	828.368	43517.6	19142.4	0	0	0	33324.7	44189.8	0	0	0	0	2398.28	0	0	13903.8	0	14710.6	0	4993.83	861.539	1963.85	7006.83
	rowID_1061_203.149625250082_2.5281076	1061	203.15	2.52811	203.14963_2.5281	150000	1280000	32	N,N-Dimethyl-L-arginine	0.6	[M+H]+	C8H18N4O2	KEGG	203.150252	202.143	-3.06	Arginine metabolism	YDGMGEXADBMOMJ-LURJTMIESA-N	CN(C)C(=NCCCC(C(=O)O)N)N	NA	NA	Positive	Level 2		rowID_1061_203.149625250082_2.5281076	79661.8	79979.4	101019	104529	74738.5	85075.6	9346.14	47802.2	115758	88140.1	122221	14164.2	82192.1	47994.6	49639.4	121105	21467.3	34544.7	32920.8	24023	76985.3	28576.2	12650.9	35242
	rowID_1063_96.014387426935_2.5715172	1063	96.0144	2.57152	96.01439_2.5715	38700	199000	2	Not found KEGG	NA															rowID_1063_96.014387426935_2.5715172	0	0	0	0	0	0	0	0	723.983	11431.2	830.211	3058.85	3218.19	0	691.404	0	775.055	7554.53	5353.4	0	806.066	0	0	0
	rowID_1065_159.01345413112_2.5157068	1065	159.013	2.51571	159.01345_2.5157	51500	159000	7	Not found KEGG	NA															rowID_1065_159.01345413112_2.5157068	0	765.371	0	4403.16	0	2955.75	0	3930.74	13144.2	31203.9	9811.21	10892.6	24591.2	14781.2	15891.4	31443.5	6123.98	44131.3	45245	6881.58	2816.49	4438.43	4630.14	5193.92
	rowID_1066_309.048531780907_2.4840534	1066	309.049	2.48405	309.04853_2.4841	72100	218000	11	Deoxyuridylic acid	NA	[M+H]+	C9H13N2O8P	KEGG	309.048228	308.041	0.98	Deoxyribonucleotides	JSRLJPSBLDHEIO-SHYZEUOFSA-N	C1C(C(OC1N2C=CC(=O)NC2=O)COP(=O)(O)O)O	NA	NA	Positive	only MS1		rowID_1066_309.048531780907_2.4840534	0	2951.29	0	4525.35	0	5295.14	1853.89	11068.2	12147.1	27375.9	18113.7	16790.4	18299.8	8663.27	8758.32	6387.96	4862.65	30450.5	43953.9	0	5943.86	8349.05	0	6891.09
	rowID_1067_236.112062510714_2.5006628	1067	236.112	2.50066	236.11206_2.5007	209000	417000	6	N-(9-oxodecyl)acetamide	0.021	[M+H]+	C12H23NO2	04.29.2024_mona-export-vaniya-fiehn_natural_products_library_44936_compounds NIST results only viewable in NIST MS Search	236.1122589	213.172878976	-0.84	Acetamides	JRJBWKJICGFLDP-UHFFFAOYSA-N	O=C(C)CCCCCCCCN=C(O)C	9.632900238	187.4162445	Positive	only MS1	DB#=VF-NPL-LTQ001642; origin=Vaniya/Fiehn Natural Products Library	rowID_1067_236.112062510714_2.5006628	0	6342.52	580.493	1607.18	27985.7	16945.6	6870.83	9884.82	0	4010.1	0	4488.03	0	0	0	0	0	0	0	2880.02	0	0	1302.9	3796.32
	rowID_1068_265.056938022611_2.5243566	1068	265.057	2.52436	265.05694_2.5244	11700	82700	1	Not found KEGG	NA															rowID_1068_265.056938022611_2.5243566	0	0	0	4195.86	0	0	1048.96	0	3637.29	3042.74	3239.08	4000.08	6471.46	4108.78	9162.4	3050.11	9792.62	10157.2	9149.34	3790.07	1004.83	0	0	0
	rowID_1069_150.075646738015_2.4972606	1069	150.076	2.49726	150.07565_2.4973	116000	405000	2	N,N-Dihydroxy-L-valine	NA	[M+H]+	C5H11NO4	KEGG	150.076084	149.0688	-2.89	Biosynthesis of secondary metabolites	VWRMUTKBDQWLAX-BYPYZUCNSA-N	CC(C)C(C(=O)O)N(O)O	NA	NA	Positive	only MS1		rowID_1069_150.075646738015_2.4972606	3539.22	0	0	0	0	0	0	0	0	18700.7	0	0	0	0	0	0	0	638.468	0	0	5772.3	8225.84	11310.5	7493.26
	rowID_107_172.977820907363_2.0343075	107	172.978	2.03431	172.97782_2.0343	15900	86600	1	Not found KEGG	NA															rowID_107_172.977820907363_2.0343075	8348	5035.28	6398.31	2449.2	7837.89	5029.06	5791.35	1484.3	5762.92	3338.52	5075.83	3241.93	4459.46	3967.61	5842.18	5603.93	5572.55	6189	6043.22	7923.53	2076	7713.68	3646.16	6957.47
	rowID_1071_259.114272168249_2.5168467	1071	259.114	2.51685	259.11427_2.5168	12100	106000	1	Not found KEGG	NA															rowID_1071_259.114272168249_2.5168467	0	0	0	0	0	0	0	0	1601.22	930.642	0	0	9917.76	1741.25	0	0	3606.78	0	1527.83	0	0	0	0	0
	rowID_108_153.93305453683_2.0083032	108	153.933	2.0083	153.93305_2.0083	5870	60900	1	Not found KEGG	NA															rowID_108_153.93305453683_2.0083032	1785.43	2629.2	2558.87	2429.41	2243.51	1166.34	2283.97	2002.23	1913.6	1961.66	2818.85	2548.37	2937.07	3159.05	3349.9	1803.69	2437.01	3027.35	4398.49	4067.84	5053.44	3731.52	2270.56	4242.15
	rowID_1080_437.125328038631_2.531639	1080	437.125	2.53164	437.12533_2.5316	65300	486000	11	Not found KEGG	NA															rowID_1080_437.125328038631_2.531639	3604.02	9116.85	5242.04	2671.49	8238.03	3542.88	0	1870.83	11197.3	0	0	1022.92	2564.77	19148.6	0	5350.16	1608.85	0	8238.96	3381.65	56254.6	8733	0	1646.51
	rowID_1086_258.067115290783_2.540388	1086	258.067	2.54039	258.06712_2.5404	18800	150000	5	Not found KEGG	NA															rowID_1086_258.067115290783_2.540388	8013.71	0	2810.96	2393.42	5069.01	0	586.057	664.477	12176.5	748.352	1626.2	5013.94	5066.33	18878.9	0	6017.88	4847.41	985.104	9805.76	11094.2	8386.8	1439.23	0	666.911
	rowID_1088_304.149482423286_2.557125	1088	304.149	2.55713	304.14948_2.5571	12200	168000	2	evodiamine	0.141	[M+H]+	C19H17N3O	04.29.2024_bmdms-np_227306_compounds NIST results only viewable in NIST MS Search	304.1499939	303.137162174	-1.69	Beta carbolines	SBQCRXRVLAINNJ-UHFFFAOYSA-N	O=C1C=2C=CC=CC2[N+](=C3N1CCC4C=5C=CC=CC5[N-]C34)C	5.110000134	178.202301	Positive	only MS1	spec_id=94143; origin=BMDMS-NP	rowID_1088_304.149482423286_2.557125	0	0	0	0	0	0	1409.83	1513.11	1512.26	0	610.143	2076.07	2226.03	4462.78	3642.23	5004.17	8028.95	4478.98	8503.85	4603.09	2556.87	3684.63	8570.01	3752.12
	rowID_1089_206.043855662932_2.4263713	1089	206.044	2.42637	206.04386_2.4264	41300	229000	5	Xanthurenic Acid	0.158	[M+H]+	C10H7NO4	04.29.2024_msms-pos-vaniya-fiehn_natural_products_library_20200109_28347_compounds NIST results only viewable in NIST MS Search	206.0447845	205.03750770	-4.49	Quinoline carboxylic acids	FBZONXHGGPHHIY-UHFFFAOYSA-N	O=C(O)C=1N=C2C(O)=CC=CC2=C(O)C1	9.632900238	142.9622192	Positive	only MS1	DB#=VF-NPL-QEHF025672; origin=Vaniya/Fiehn Natural Products Library	rowID_1089_206.043855662932_2.4263713	0	0	0	0	0	0	2025.67	0	5819.96	21586.5	0	3278.55	10420.3	6840.31	0	2705.71	0	947.172	13675.5	0	8635.78	1975.25	6901.84	5380.66
	rowID_1096_274.091338534697_2.5572562	1096	274.091	2.55726	274.09134_2.5573	48400	470000	2	Not found KEGG	NA															rowID_1096_274.091338534697_2.5572562	0	0	0	0	0	0	0	0	0	0	0	0	0	0	0	0	0	895.505	0	0	0	0	0	37276.3
	rowID_11_232.927527313013_2.1846297	11	232.928	2.18463	232.92753_2.1846	400000	2150000	25	Not found KEGG	NA															rowID_11_232.927527313013_2.1846297	500261	266660	261992	268677	327793	191491	224702	222252	323492	122378	304872	221056	207001	262058	309984	290741	258211	282124	281080	276577	161322	141789	254297	129532
	rowID_1100_258.048736253436_2.51683	1100	258.049	2.51683	258.04874_2.5168	36900	213000	2	Not found KEGG	NA															rowID_1100_258.048736253436_2.51683	0	4681.04	3257.22	3926.84	6621.54	4607.28	34819.8	0	1055.18	0	0	0	0	1703.53	0	0	1609.44	0	1080.94	2232.81	1018.33	13676.4	11955.9	0
	rowID_1101_191.022203536677_2.4042697	1101	191.022	2.40427	191.0222_2.4043	62100	334000	3	Not found KEGG	NA															rowID_1101_191.022203536677_2.4042697	0	0	697.019	1793.92	901.324	0	0	0	1601.12	24847.5	2306.72	6603.27	9280.31	3656.84	1730.07	2698.32	2425.3	15907.7	13021.7	1334.32	0	0	0	0
	rowID_1104_149.044002179193_2.6315844	1104	149.044	2.63158	149.044_2.6316	70600	540000	16	D-Arabinono-1,4-lactone	NA	[M+H]+	C5H8O5	KEGG	149.044449	148.0372	-0.13	Ascorbate and aldarate metabolism	CUOKHACJLGPRHD-JJYYJPOSSA-N	C(C1C(C(C(=O)O1)O)O)O	NA	NA	Positive	only MS1	NA	rowID_1104_149.044002179193_2.6315844	23441.8	28252.7	11071.2	40414	7530.25	9353.25	4648.27	9024.98	14561.9	7866.86	3757.31	3727.77	10098.5	3480.52	2376.74	11384.1	70374.1	3415.18	32669.1	2569.56	21820.9	34703.9	63179.1	20589.4
	rowID_1106_233.112508660052_2.5139456	1106	233.113	2.51395	233.11251_2.5139	31200	274000	3	Asp-Val	0.03	[M+H]+	C9H16N2O5	04.29.2024_mona-export-dipeptide_pos_521_compounds NIST results only viewable in NIST MS Search	233.1131981	232.10592162	-2.95	Dipeptide	CPMKYMGGYUFOHS-FSPLSTOPSA-N	CC(C)C(NC(=O)C(N)CC(=O)O)C(=O)O\"	NA	NA	Positive	only MS1	Fiehn_lab000453	rowID_1106_233.112508660052_2.5139456	978.55	1544.48	1420.84	2122.48	5205.21	7218.78	29479.6	6007.42	7038.97	1088.67	3037.36	1713.38	872.743	1660.78	1860.56	3282.21	2497.01	4382.02	849.536	7685.89	2382.19	19929	4336.16	3016.62
	rowID_1107_127.032972828617_2.5354033	1107	127.033	2.5354	127.03297_2.5354	38200	296000	12	Not found KEGG	NA															rowID_1107_127.032972828617_2.5354033	7341.26	0	1570.29	2623.35	1137.45	0	0	0	11806.2	13013.4	12469.6	12751.2	17974.3	23450.8	12873.9	6606.02	7753.92	20172.3	21931.9	18381.6	2560.11	3508.53	3582.33	8549.15
	rowID_1108_113.070404843802_2.5271869	1108	113.07	2.52719	113.0704_2.5272	13200	131000	1	Not found KEGG	NA															rowID_1108_113.070404843802_2.5271869	2529.69	655.937	1268.29	1649.9	0	840.589	0	827.49	2402.58	1212.53	1129.95	2105.47	989.507	0	3724.37	3505.31	6083.03	2555.23	3898.98	732.796	5165.27	1312.66	4812.39	3659.43
	rowID_111_184.959589189762_2.0400527	111	184.96	2.04005	184.95959_2.0401	13000	85100	1	Not found KEGG	NA															rowID_111_184.959589189762_2.0400527	10498.1	6038.63	7295.28	6002.63	9078.74	6676.09	5464.07	3069.15	7064.15	4712.76	3109.27	4839	5527.69	8888.02	6108.85	5570.67	7708.16	6342.34	3108.2	7155.21	1969.52	8089.47	0	7303.49
	rowID_1110_192.046183493334_2.5448086	1110	192.046	2.54481	192.04618_2.5448	82800	419000	15	Not found KEGG	NA															rowID_1110_192.046183493334_2.5448086	20429.6	3458.09	9262.8	9124.69	2529.95	0	0	0	35975.7	27442.7	8427.11	12534.1	25354.6	65249.7	6283.94	17199.3	19848.1	5301.28	36014.3	13232.9	17489.2	1275.16	1894.42	5157.87
	rowID_1112_118.027632917641_2.5585396	1112	118.028	2.55854	118.02763_2.5585	36200	203000	1	Not found KEGG	NA															rowID_1112_118.027632917641_2.5585396	9950.38	0	3090.85	4010.49	1523.57	0	0	0	12585.5	12795.2	12584.5	12686.1	17491.5	23907.3	17462.4	5247.12	10138	20859.8	19374.4	17279.8	2790.43	995.178	0	3152.18
	rowID_1118_294.077776969359_2.544066	1118	294.078	2.54407	294.07778_2.5441	11300	90800	1	Aristolactam I	0.081	[M+H]+	C17H11NO4	04.29.2024_mona-export-tof_alkaloids_pos_565_compounds NIST results only viewable in NIST MS Search	294.0762938	293.06880783	5.05	Alkaloids000201	MXOKGWUJNGEKBH-UHFFFAOYSA-N	COc1cccc2c1cc1c3c(cc4c(c32)OCO4)C(=O)N1\"	NA	NA	Positive	only MS1	MoNA-export-Alkaloid	rowID_1118_294.077776969359_2.544066	2248.3	0	850.861	0	0	0	0	0	3127.94	0	0	656.928	1178.37	11597.9	0	687.342	0	0	3344.44	1553.78	0	0	0	0
	rowID_112_106.962677701741_2.0213726	112	106.963	2.02137	106.96268_2.0214	42700	164000	32	Not found KEGG	NA															rowID_112_106.962677701741_2.0213726	55407.2	33282.4	32868.7	31649.1	37625.3	21246.2	28180.3	27841.5	24241.4	16239.4	24106.6	19909.6	20501	23330.1	22089.7	21867.9	25996.5	19837.5	25269.9	25117.2	19837.6	23133	32852	20210.3
	rowID_1122_240.107291974424_2.5704732	1122	240.107	2.57047	240.10729_2.5705	68800	301000	1	Not found KEGG	NA															rowID_1122_240.107291974424_2.5704732	0	0	0	0	0	0	0	0	0	0	0	0	0	0	0	0	0	0	0	0	0	0	0	2979.29
	rowID_1124_368.09589853056_2.5397017	1124	368.096	2.5397	368.0959_2.5397	23100	136000	2	Not found KEGG	NA															rowID_1124_368.09589853056_2.5397017	0	1555.31	2810.86	1263.16	2051.34	0	775.046	0	8789.51	0	0	0	633.299	23630.8	0	1465.97	0	0	3368.1	0	4958.24	664.505	0	0
	rowID_1125_168.035787074886_2.587386	1125	168.036	2.58739	168.03579_2.5874	25000	313000	1	Not found KEGG	NA															rowID_1125_168.035787074886_2.587386	0	0	0	0	0	0	0	0	0	3144.68	0	7793.4	14561.3	2710.02	5066.04	852.524	0	21743.1	14770.7	0	0	0	0	5014.82
	rowID_1127_115.038492065044_2.583958	1127	115.038	2.58396	115.03849_2.584	71700	175000	5	Tulipalin B	NA	[M+H]+	C5H6O3	KEGG	115.03897	114.0317	-4.17	Lactones	BFLSLERVRLOFCX-SCSAIBSYSA-N	C=C1C(COC1=O)O	NA	NA	Positive	only MS1		rowID_1127_115.038492065044_2.583958	11297.7	28887.1	19213.8	19074.2	29171.5	39377.3	1905.84	19413.1	19784.1	9028.76	2439.83	6225.55	2057.02	22543.8	726.346	21634.7	18514.7	1801.07	26529	5182.54	38462.4	26262	36994.9	20454.5
	rowID_1130_460.201121524255_2.7325892	1130	460.201	2.73259	460.20112_2.7326	40600	243000	18	Not found KEGG	NA															rowID_1130_460.201121524255_2.7325892	2027.04	15272.5	9952.56	17736.7	9620.43	12704.4	8141.12	33364.8	0	0	4198.93	5392.92	0	0	0	5965.45	2293.45	0	0	5409.94	12185.4	30837.7	29034.2	30236.1
	rowID_1131_199.020751730242_2.525329	1131	199.021	2.52533	199.02075_2.5253	13500	180000	1	Not found KEGG	NA															rowID_1131_199.020751730242_2.525329	0	0	0	0	0	0	0	0	0	0	0	0	0	0	0	0	0	0	1902.47	0	0	0	0	1142.08
	rowID_1132_247.011839141901_2.405807	1132	247.012	2.40581	247.01184_2.4058	55700	285000	5	Not found KEGG	NA															rowID_1132_247.011839141901_2.405807	0	1556.61	0	3029.25	0	8127.65	2897.57	11437.7	14054.6	1147.37	1005.08	1014.39	947.268	1029.77	3225.49	851.135	2081.55	2540.45	3261.57	7129.75	21008.9	20350.8	25137.7	23295.7
	rowID_1133_101.059137835854_2.5796034	1133	101.059	2.5796	101.05914_2.5796	324000	1710000	14	Not found KEGG	NA															rowID_1133_101.059137835854_2.5796034	111391	158108	118636	154759	46096.4	99507.5	63057.2	287961	16073.3	4231.44	44132.8	27127.5	6139.15	9634.22	55149	20900.2	22054.9	3859.39	6623.73	9030.29	16453.3	17289.5	35347	13509.5
	rowID_1134_214.994581297512_2.5909617	1134	214.995	2.59096	214.99458_2.591	31200	382000	1	Not found KEGG	NA															rowID_1134_214.994581297512_2.5909617	0	0	0	0	0	0	0	0	2123.18	1307.53	0	0	1863.8	0	0	0	885.397	0	6608.74	0	0	0	0	1423.65
	rowID_1135_236.035690346897_2.5621583	1135	236.036	2.56216	236.03569_2.5622	14400	105000	2	Not found KEGG	NA															rowID_1135_236.035690346897_2.5621583	0	814.357	961.93	858.196	0	1259.77	11698.5	0	0	0	0	0	0	0	0	0	680.393	0	0	0	0	5607.41	8118.52	0
	rowID_1136_232.080857928704_2.5793037	1136	232.081	2.5793	232.08086_2.5793	81300	269000	10	N-Succinyl-L-glutamate 5-semialdehyde	NA	[M+H]+	C9H13NO6	KEGG	232.081563	231.0743	-3.03	Arginine and proline metabolism	XTOKIEIBKARFSZ-LURJTMIESA-N	C(CC(C(=O)O)NC(=O)CCC(=O)O)C=O	NA	NA	Positive	only MS1		rowID_1136_232.080857928704_2.5793037	2377.69	22754.8	8851.81	38247.7	20545.3	10537.2	3654.8	17710.3	25842.7	4402.18	0	0	3609.77	4250.46	635.774	5250.65	52148.8	7708.04	22449.9	0	31588.4	2255.31	28920.6	19942.1
	rowID_1137_306.996086153942_2.565941	1137	306.996	2.56594	306.99609_2.5659	254000	1340000	7	Not found KEGG	NA															rowID_1137_306.996086153942_2.565941	0	15653.3	17444	5416.84	45112.7	45486.6	240235	0	0	0	1271.54	0	0	0	0	0	0	0	0	0	0	45560.9	32238.8	0
	rowID_1139_179.127930598103_2.5774324	1139	179.128	2.57743	179.12793_2.5774	154000	536000	29	Not found KEGG	NA															rowID_1139_179.127930598103_2.5774324	76491.1	61116.9	92309.1	94945.1	94306.1	76676.3	82030.9	63427.2	130489	60176.4	108698	107499	82484.4	109908	71695.9	137853	25027.4	107717	39582.6	4491.87	0	21901.8	0	6808.63
	rowID_1140_174.07562154574_2.5640588	1140	174.076	2.56406	174.07562_2.5641	209000	1160000	4	N-Acetyl-L-glutamate 5-semialdehyde	NA	[M+H]+	C7H11NO4	KEGG	174.076084	173.0688	-2.66	Arginine biosynthesis	BCPSFKBPHHBDAI-LURJTMIESA-N	CC(=O)NC(CCC=O)C(=O)O	NA	NA	Positive	only MS1		rowID_1140_174.07562154574_2.5640588	4659.82	4513.36	3770.99	7199.4	16102.9	3413.77	4695.84	4704.44	11507	6102.16	5187.3	6559.63	7077.67	6932.61	9677.4	8895.76	8874.01	10217.1	8974.35	13775.2	24889.3	17771.2	48556	68948.4
	rowID_1141_605.176221247561_2.5827186	1141	605.176	2.58272	605.17622_2.5827	87900	504000	27	Thielavin B	0.052	[M+K]+	C31H34O10	04.29.2024_mona-export-vaniya-fiehn_natural_products_library_44936_compounds NIST results only viewable in NIST MS Search	605.1783447	566.21519728	-3.51	Depsides and depsidones	UULGWGARYDGVBM-UHFFFAOYSA-N	O=C(O)C=1C(OC)=C(C(OC(=O)C=2C(OC)=C(C(OC(=O)C3=C(O)C(=C(O)C=C3C)C)=C(C2C)C)C)=C(C1C)C)C	9.632900238	134.675827	Positive	only MS1	DB#=VF-NPL-LTQ000615; origin=Vaniya/Fiehn Natural Products Library	rowID_1141_605.176221247561_2.5827186	28717.8	20703.7	20062.6	36337.8	22669.6	14725.8	16652.9	21337.9	16638.7	0	30724	25755.4	0	0	0	78528.8	43617.7	0	22449.9	3342.12	24265.9	26454.6	28270.6	21277.5
	rowID_1143_281.054018264564_2.590357	1143	281.054	2.59036	281.05402_2.5904	46200	222000	3	Not found KEGG	NA															rowID_1143_281.054018264564_2.590357	0	0	0	0	0	0	0	0	0	13639.2	0	3759.21	4273.25	850.607	0	0	0	7933.45	8078.01	0	0	0	0	0
	rowID_1144_204.086009561005_2.5249193	1144	204.086	2.52492	204.08601_2.5249	184000	1040000	2	N-acetyl-beta-D-galactosamine	0.124	Unknown	C8H15NO6	04.29.2024_birmingham-uhplc-ms-pos_7057_compounds NIST results only viewable in NIST MS Search	204.087	221.08993720	-4.85	Amino sugar	OVRNDRQMDRJTHS-PVFLNQBWSA-N	CC(=O)N[C@@H]1[C@H]([C@@H]([C@H](O[C@@H]1O)CO)O)O	NA	NA	Positive	only MS1		rowID_1144_204.086009561005_2.5249193	4672.69	3425.58	2948.35	4302.13	28368.9	11470	8126.15	5588.74	8058.91	3510.65	0	1012.23	2218.72	2836.84	2422.01	4638.11	15857	11859.6	3709.06	3558.33	15185.7	6658.33	30085.2	26689.2
	rowID_1149_261.027457655632_2.424351	1149	261.027	2.42435	261.02746_2.4244	19400	244000	1	D-Galactose 6-sulfate	NA	[M+H]+	C6H12O9S	KEGG	261.027479	260.0202	-0.07	Carbohydrates	OKUVUONOJCDUJY-PHYPRBDBSA-N	C(C1C(C(C(C(O1)O)O)O)O)OS(=O)(=O)O	NA	NA	Positive	only MS1		rowID_1149_261.027457655632_2.424351	8999.7	2228.23	717.987	3162.15	0	1331.36	1368.12	3113.99	10168.2	1160.07	8342.38	4259.07	3520.47	2531.33	18368.1	5245.2	11350.3	6732.36	3132.8	2556.49	4116.85	4153.33	5622.19	3078.72
	rowID_115_137.956157325711_2.0131547	115	137.956	2.01315	137.95616_2.0132	8160	82900	1	Not found KEGG	NA															rowID_115_137.956157325711_2.0131547	3006.87	3043.93	3150.84	3111.46	3311.84	0	2278.02	1603.39	3132.64	2059.44	2420.62	2224.83	3859.37	2549.49	3919.31	2176.97	3049.26	3270.82	4907.26	4566.31	7026.03	4454.57	0	3258.26
	rowID_1150_157.010276623151_2.553004	1150	157.01	2.553	157.01028_2.553	178000	986000	9	Malic acid	0.052	[M+Na]+	C4H6O5	04.29.2024_bmdms-np_227306_compounds NIST results only viewable in NIST MS Search	157.0099945	134.02152329	1.82	Beta hydroxy acids and derivatives	BJEPYKJPYRNKOW-UHFFFAOYSA-N	O=C(O)CC(O)C(=O)O	1.980000019	168.5395355	Positive	only MS1	spec_id=377; origin=BMDMS-NP	rowID_1150_157.010276623151_2.553004	0	17152.2	10828.8	5017.72	42469.9	46304	167946	844.715	1173.26	0	1909.8	0	0	0	0	0	0	0	0	3255.71	9747.56	92624.6	40390.6	0
	rowID_1151_172.984142038441_2.547905	1151	172.984	2.54791	172.98414_2.5479	363000	1940000	10	Not found KEGG	NA															rowID_1151_172.984142038441_2.547905	0	24172.3	24838.9	12512.3	83489	126476	343254	3983.09	1818.32	0	4607.11	0	0	0	0	0	891.371	0	1229.9	5676.93	3980.89	66529.7	39459.3	0
	rowID_1152_221.012168829799_2.5774753	1152	221.012	2.57748	221.01217_2.5775	277000	1870000	5	Not found KEGG	NA															rowID_1152_221.012168829799_2.5774753	0	7072.18	5849.81	649.698	42151.2	65484.5	261265	0	0	0	0	0	0	0	0	0	0	0	0	0	0	24137.9	13040.2	0
	rowID_1153_291.018704414357_2.5683866	1153	291.019	2.56839	291.0187_2.5684	75900	433000	4	Not found KEGG	NA															rowID_1153_291.018704414357_2.5683866	0	3724.36	4284.43	645.544	12819.9	18697.6	71646.1	0	0	0	0	0	0	0	0	0	0	0	0	0	0	11875.8	5609.57	0
	rowID_1155_190.1068442682_2.4402447	1155	190.107	2.44024	190.10684_2.4402	74000	425000	5	Castanospermine	0.112	[M+H]+	C8H15NO4	04.29.2024_mona-export-tof_alkaloids_pos_565_compounds NIST results only viewable in NIST MS Search	190.1075686	189.10010796	-3.83				NA	NA	Positive	only MS1	MoNA-export-Alkaloid	rowID_1155_190.1068442682_2.4402447	3598.78	2227.84	2771.28	2186.27	5393.73	4369.88	10433.4	65802.9	37762.3	3028.22	2962.52	1853.17	0	3017.47	2426.66	3060.26	3341.49	2846.67	2296.6	4809.24	7617.58	4777.16	15207.5	17830
	rowID_1156_228.169947582469_2.5644927	1156	228.17	2.56449	228.16995_2.5645	19600	86800	1	Not found KEGG	NA															rowID_1156_228.169947582469_2.5644927	7093.9	4408.17	11130.3	3188.31	11907	9442.23	10165	4176.6	16598.4	6321.23	11269.1	13720.7	4848.85	12232.7	7685.85	17461.9	0	12028.8	987.231	0	0	1788.89	0	0
	rowID_1158_235.046181491753_2.564426	1158	235.046	2.56443	235.04618_2.5644	17400	184000	6	Not found KEGG	NA															rowID_1158_235.046181491753_2.564426	2916.34	0	717.488	3005.58	0	0	0	888.274	8851.69	2045.95	1889.15	1136.19	10895.3	6611.05	6482.41	2896.41	9684.48	6510.35	13204	5581.1	7527.43	4440.53	2637.41	10760.8
	rowID_1159_218.101572903087_2.5569978	1159	218.102	2.557	218.10157_2.557	339000	1310000	4	Not found KEGG	NA															rowID_1159_218.101572903087_2.5569978	0	7228.4	5210.2	2648	26803.3	19062.4	7640.11	9779.74	0	770.96	554.031	3421.95	0	0	0	1136.86	6946.82	0	9389.52	4192.4	10508.8	5427.09	10719.4	22299.3
	rowID_1160_347.091902292388_2.5194979	1160	347.092	2.5195	347.0919_2.5195	50500	258000	4	Not found KEGG	NA															rowID_1160_347.091902292388_2.5194979	0	5511.93	3594.69	1538.65	8959.47	5822.82	1363.88	7739.08	5232.11	399.479	1103.95	1443.72	675.815	0	0	6294.97	2092.33	0	6740.25	1602.47	3471.36	3158.28	20391.9	5010.38
	rowID_1161_173.020637269334_2.5838583	1161	173.021	2.58386	173.02064_2.5839	22200	141000	1	6-hydroxybenzofuran-3(2H)-one	0.301	[M+Na]+	C8H6O3	04.29.2024_bmdms-np_227306_compounds NIST results only viewable in NIST MS Search	173.0200043	150.031694049	3.67	Benzofurans	GBDMODVZBPFQKI-UHFFFAOYSA-N	O=C1C2=CC=C(O)C=C2OC1	3.329999924	NA	Positive	only MS1	spec_id=104780; origin=BMDMS-NP	rowID_1161_173.020637269334_2.5838583	4916.02	0	3289.17	3210.05	2350.91	510.84	2049.84	0	10797.3	9372.72	7917.18	9836.76	18197.5	21304.3	11424.7	8341.85	9958.35	19053.4	15681.8	16362.5	2714.15	1880.62	1362.02	3024.18
	rowID_1162_154.001815270769_2.5619533	1162	154.002	2.56195	154.00182_2.562	345000	1780000	9	Not found KEGG	NA															rowID_1162_154.001815270769_2.5619533	0	22376.7	27005.8	7721	75058.7	87807.3	326161	0	0	0	2272.16	0	0	0	0	0	0	0	0	0	694.32	78192	54641.9	0
	rowID_1166_441.017540723454_2.575213	1166	441.018	2.57521	441.01754_2.5752	21600	131000	1	Not found KEGG	NA															rowID_1166_441.017540723454_2.575213	0	0	0	0	0	4333.45	20383.5	0	0	0	0	0	0	0	0	0	0	0	0	0	0	2253.82	0	0
	rowID_1168_154.038308516773_2.5616643	1168	154.038	2.56166	154.03831_2.5617	11500	86100	1	Not found KEGG	NA															rowID_1168_154.038308516773_2.5616643	1942.5	0	0	0	0	0	0	0	2721.9	1787.9	2413.18	4466.87	7544.84	11759	2932.71	1316.58	0	7974.07	4664	3371.47	0	0	0	0
	rowID_1169_938.293102565558_2.598802	1169	938.293	2.5988	938.2931_2.5988	12700	87400	1	Not found KEGG	NA															rowID_1169_938.293102565558_2.598802	2482.3	1565.65	0	2380.58	0	2959.15	2004.16	3483.33	1219.38	0	3616.59	4699.57	0	0	0	11347.7	4781.95	0	6340.07	0	0	1038.8	2411.98	0
	rowID_1170_291.067746157054_2.4787362	1170	291.068	2.47874	291.06775_2.4787	10400	82500	1	Not found KEGG	NA															rowID_1170_291.067746157054_2.4787362	0	1181.36	0	0	1226.32	1052.15	1875.81	0	0	0	0	0	0	0	0	0	0	0	784.831	0	8990.7	0	942.953	4153.37
	rowID_1171_705.186604189787_2.679212	1171	705.187	2.67921	705.1866_2.6792	344000	2600000	2	Not found KEGG	NA															rowID_1171_705.186604189787_2.679212	83951.1	825.769	0	9081.39	23816.3	0	34574.7	0	0	0	125386	27953.8	0	0	0	50559.9	49594.4	0	15142.8	54020.1	229020	0	11070.6	123599
	rowID_1175_357.248537472633_2.651203	1175	357.249	2.6512	357.24854_2.6512	62600	185000	21	Not found KEGG	NA															rowID_1175_357.248537472633_2.651203	36599.2	38596.5	48304.9	43598.2	39672.8	19370.4	39826.5	38980.6	46597.7	31838.6	42605.1	46216.9	26016	27126.4	19654.4	55911.1	0	32990.9	8881.99	0	0	9281.25	0	923.191
	rowID_1179_162.112013272833_2.5342908	1179	162.112	2.53429	162.11201_2.5343	85700	796000	4	Carnitine	0.031	[M+H]+	C7H15NO3	04.29.2024_msms-pos-respect_2736_compounds NIST results only viewable in NIST MS Search	162.1123047	161.10519334	-1.82	Carnitines	PHIQHXFUZVPYII-ZCFIWIBFSA-N	O=C([O-])CC(O)C[N+](C)(C)C	7.401899815	134.201767	Positive	only MS1	DB#=FiehnHILIC001816; origin=Fiehn Lab HILIC Library	rowID_1179_162.112013272833_2.5342908	5505.58	11285.4	6403.2	13652	6067.17	9272.12	8514.76	21038.4	13294.9	6631.97	18509.1	2916.34	12403.7	39617.2	11123.5	28922.4	44224.3	15312.7	28145.6	14688.9	15784.6	6928.56	15082.1	7760.67
	rowID_1180_198.046302637494_2.6692142	1180	198.046	2.66921	198.0463_2.6692	20700	258000	1	Not found KEGG	NA															rowID_1180_198.046302637494_2.6692142	1804.92	0	0	3546.77	0	0	0	0	5502.88	4560.7	3275.04	1428.55	6902.31	3971.59	3820.06	0	4333.77	18009.3	4303.27	0	0	0	0	0
	rowID_1181_157.046643970553_2.5707414	1181	157.047	2.57074	157.04664_2.5707	21900	154000	1	Not found KEGG	NA															rowID_1181_157.046643970553_2.5707414	0	1148.8	1344.9	1111.37	0	0	0	0	6770.58	0	3510.75	5523.51	10438.1	11975.2	6301.23	5498.38	5747.55	18989.2	10487.7	15180.9	7178.13	3266.81	7415.43	4383.51
	rowID_1183_305.083433125949_2.5671165	1183	305.083	2.56712	305.08343_2.5671	93300	653000	9	Not found KEGG	NA															rowID_1183_305.083433125949_2.5671165	8924.76	18303.9	13673.2	14117.9	14098.2	9100.62	5026.18	6679.07	28902.2	8279.37	3184.14	4211.2	10367.4	42976.3	1566.79	15851.3	20081.3	5531.27	23998.5	14726.5	80287.6	23769.9	8680.64	17573.3
	rowID_1184_244.103288131204_2.5862749	1184	244.103	2.58627	244.10329_2.5863	16000	204000	5	Not found KEGG	NA															rowID_1184_244.103288131204_2.5862749	2744.89	2026.09	3858.1	3900.11	1517.52	0	3448.44	8395.48	1189.95	925.343	0	2968.53	12682	16334.5	13437	3440.45	11289.1	2103.05	3870.48	13542.6	0	0	0	1495.18
	rowID_1186_272.086793166947_2.5894547	1186	272.087	2.58945	272.08679_2.5895	8530	94300	1	Not found KEGG	NA															rowID_1186_272.086793166947_2.5894547	2552.13	4109.69	3134.99	5739.26	2653.03	5096.52	4018.79	4312.65	3457.57	971.106	0	3992	5271.73	2057.07	0	7615.88	3902.61	0	0	2732.56	1341.03	1196.84	4897.46	3087.4
	rowID_1187_321.057295212381_2.5817294	1187	321.057	2.58173	321.0573_2.5817	270000	1280000	20	Not found KEGG	NA															rowID_1187_321.057295212381_2.5817294	29182	38662.7	44444.9	49846.5	46531.8	42940.8	18423.6	14487.3	79942.8	34878.8	13912.1	21562.4	79407.2	275935	11968.3	68107.9	72217.4	7233.17	79706.3	35546.3	60743.4	32320.3	14037.1	29187
	rowID_1188_176.091269742896_2.589186	1188	176.091	2.58919	176.09127_2.5892	217000	965000	11	Calystegin B2	NA	[M+H]+	C7H13NO4	KEGG	176.091734	175.0845	-2.63	Alkaloids	FXFBVZOJVHCEDO-NMACYSKISA-N	C1CC2(C(C(C(C1N2)O)O)O)O	NA	NA	Positive	only MS1		rowID_1188_176.091269742896_2.589186	7608.47	10616	7637.32	10062.6	13952.1	11161	11104.8	35837.8	28451.2	10684.7	5972.43	3579.46	6986.18	26297.9	4899.07	6332.2	23377.5	7586.57	33345.5	9142.3	15210.1	9571.97	24083	37665
	rowID_1190_230.08782401236_2.5874562	1190	230.088	2.58746	230.08782_2.5875	6240	68000	1	Not found KEGG	NA															rowID_1190_230.08782401236_2.5874562	0	0	0	0	0	0	0	0	0	0	0	0	3892.78	0	5903.38	0	1748.46	613.757	1753.02	5066.22	0	0	0	0
	rowID_1191_395.093977611404_2.5988414	1191	395.094	2.59884	395.09398_2.5988	31700	185000	5	(2S,3S,4S,5R,6R)-6-(3-benzoyloxy-2-hydroxypropoxy)-3,4,5-trihydroxyoxane-2-carboxylic acid	0.054	[M+Na]+	C16H20O10	04.29.2024_mona-export-vaniya-fiehn_natural_products_library_44936_compounds NIST results only viewable in NIST MS Search	395.0948486	372.10564683	-2.2	O-glucuronides	DLZMKPZOEYKXHQ-MQCRQNCBSA-N	O=C(O)C1OC(OCC(O)COC(=O)C=2C=CC=CC2)C(O)C(O)C1O	9.632900238	NA	Positive	only MS1	DB#=VF-NPL-QEHF019888; origin=Vaniya/Fiehn Natural Products Library	rowID_1191_395.093977611404_2.5988414	0	0	0	0	0	0	758.992	0	3848.34	971.414	1246.7	3004.62	15000.1	13144.9	8009.47	5714.72	4926.45	6290.44	18419.7	2009.21	1453.95	0	5411.92	1344.26
	rowID_1192_135.028250402764_2.5868967	1192	135.028	2.5869	135.02825_2.5869	73400	458000	6	Malate	0.086	[M+H]+	C4H6O5	04.29.2024_msms-pos-respect_2736_compounds NIST results only viewable in NIST MS Search	135.0287998	134.02152329	-4.07	Beta hydroxy acids and derivatives	BJEPYKJPYRNKOW-REOHCLBHSA-N	O[C@@H](CC(O)=O)C(O)=O	1.690199971	136.8192291	Positive	only MS1	DB#=CCMSLIB00005464054; origin=Global Natural Product Social Molecular Networking Library	rowID_1192_135.028250402764_2.5868967	0	8388.28	4756.88	1209.35	38568.6	64093.5	66382.1	0	0	0	0	0	0	0	0	0	0	0	0	0	0	14901.4	10989.7	0
	rowID_1193_376.093593684409_2.584093	1193	376.094	2.58409	376.09359_2.5841	14900	110000	4	Not found KEGG	NA															rowID_1193_376.093593684409_2.584093	0	0	1475.47	0	0	0	0	0	2870.29	0	0	0	2248.63	7183.73	0	0	3179.81	0	1363.35	789.279	4336.61	1462	0	3094.34
	rowID_1194_155.027930152512_2.5548277	1194	155.028	2.55483	155.02793_2.5548	3360000	7000000	28	Not found KEGG	NA															rowID_1194_155.027930152512_2.5548277	1434.59	4569.83	0	215446	0	21215.7	3203.4	22026.3	1.54033e+06	1.49242e+06	1.32621e+06	899388	1.21553e+06	1.76591e+06	501508	1.63134e+06	731364	1.44411e+06	1.88204e+06	464506	10130.4	240507	36299.3	221003
	rowID_1195_222.09642321727_2.4876578	1195	222.096	2.48766	222.09642_2.4877	300000	1700000	3	N-Acetyl-D-glucosamine	0.075	[M+H]+	C8H15NO6	04.29.2024_birmingham-uhplc-ms-pos_7057_compounds NIST results only viewable in NIST MS Search	222.0971985	221.0899372	-3.51	Hexoses	OVRNDRQMDRJTHS-RTRLPJTCSA-N	CC(=O)NC1C(C(C(OC1O)CO)O)O	0.601000011	148.9527588	Positive	Level 1	DB#=RP014501; origin=MassBank High Quality Mass Spectral Database	rowID_1195_222.09642321727_2.4876578	0	0	0	0	8658.75	1577.85	1863.59	0	0	1316.63	0	0	6080.65	0	0	0	0	0	0	0	0	1860.01	832.714	16053.6
	rowID_1196_206.138216548221_2.621731	1196	206.138	2.62173	206.13822_2.6217	10200	55000	1	AZELAIC ACID	0.126	[M+NH4]+	C9H16O4	04.29.2024_mona-export-vaniya-fiehn_natural_products_library_44936_compounds NIST results only viewable in NIST MS Search	206.1386719	188.104859	-2.19	Medium-chain fatty acids	BDJRBEYXGGNYIS-UHFFFAOYSA-N	O=C(O)CCCCCCCC(=O)O	9.632900238	146.1367493	Positive	only MS1	DB#=VF-NPL-QEHF011752; origin=Vaniya/Fiehn Natural Products Library	rowID_1196_206.138216548221_2.621731	0	0	0	0	0	0	0	0	0	0	0	0	4892.02	7975.3	4189.33	0	2244.84	7776.75	10303.3	0	1607.97	1122.4	0	558.059
	rowID_1198_89.022693255339_2.5892663	1198	89.0227	2.58927	89.02269_2.5893	89400	555000	5	Not found KEGG	NA															rowID_1198_89.022693255339_2.5892663	0	11045.3	5675.48	2270.29	48594.3	78072.5	72975	0	0	0	0	0	0	0	0	0	0	0	0	0	0	18983.2	12324.7	0
	rowID_1199_286.11394917493_2.586006	1199	286.114	2.58601	286.11395_2.586	17000	152000	3	Not found KEGG	NA															rowID_1199_286.11394917493_2.586006	1307.8	0	0	0	0	0	0	0	0	0	0	0	5572.04	1205.54	1584.16	1233.97	16947	5401.28	1330.43	0	2318.68	0	0	0
	rowID_1203_188.091229659457_2.5415218	1203	188.091	2.54152	188.09123_2.5415	89400	292000	1	6-Acetamido-3-oxohexanoate	NA	[M+H]+	C8H13NO4	KEGG	188.091776	187.0845	-2.9	Arginine biosynthesis	GICCYAKQXAHHKY-UHFFFAOYSA-M	CC(=O)NCCCC(=O)CC(=O)[O-]	NA	NA	Positive	only MS1		rowID_1203_188.091229659457_2.5415218	0	4291.09	2850.66	1291.81	7895.5	2581.96	4369.12	2294.86	2617.11	0	0	1109.84	1893.15	2002.34	1551.49	761.675	6983.44	3223.63	6006.41	3045.16	3922.23	2856.21	6883.83	2312.64
	rowID_1205_330.996444876768_2.7256498	1205	330.996	2.72565	330.99644_2.7256	28700	98000	3	Not found KEGG	NA															rowID_1205_330.996444876768_2.7256498	0	0	0	0	0	0	0	2652.64	2073.09	0	0	0	0	0	0	0	0	0	0	4141.23	4598.94	0	0	0
	rowID_1206_160.096402743258_2.56771	1206	160.096	2.56771	160.0964_2.5677	30000	229000	3	a-Methylbutyrylglycine - 30.0 eV M+H P=160.1	0.067	[M+H]+	C7H13NO3	04.29.2024_birmingham-uhplc-ms-pos_7057_compounds NIST results only viewable in NIST MS Search	160.097	159.08954328	-3.75	Amino Acids	HOACIBQKYRHBOW-UHFFFAOYSA-N	CCC(C)C(=O)NCC(=O)O	NA	NA	Positive	only MS1		rowID_1206_160.096402743258_2.56771	13760.1	2187.8	12891.2	18301.9	36434.5	12665	19981.7	16954.9	18093.9	11838.9	13394.1	10274.1	8497.56	19560.9	3856.18	11237.1	10981.8	2304.72	15420	9739.87	0	1055.63	1606.91	2558.66
	rowID_1207_175.107233300127_2.5904799	1207	175.107	2.59048	175.10723_2.5905	134000	867000	27	N-alpha-Acetyl-L-Ornithine	0.299	[M+H]+	C7H14N2O3	04.29.2024_msms-pos-respect_2736_compounds NIST results only viewable in NIST MS Search	175.1077188	174.10044231	-2.79	N-acyl-L-alpha-amino acids	JRLGPAXAGHMNOL-LURJTMIESA-N	CC(=O)NC(CCCN)C(=O)O	9.632900238	139.3085175	Positive	only MS1	DB#=PS065802; origin=RIKEN MS^n Spectral Database for Phytochemicals	rowID_1207_175.107233300127_2.5904799	48764.5	18227.5	49733.3	14923.3	103735	56359.4	120104	62523.1	31061	9639.99	62104.7	52775.2	14944.9	6786.7	26327	8480.46	59429	7907.53	16103.2	26616.1	115254	46758.2	32961.5	61348.3
	rowID_1209_144.101476840719_2.6058128	1209	144.101	2.60581	144.10148_2.6058	672000	4220000	43	Not found KEGG	NA															rowID_1209_144.101476840719_2.6058128	151799	78986.4	78669.5	134392	113481	68868.5	55912.4	143126	97939.8	51887.6	180375	104334	104273	128863	159157	82764.8	197939	64346.2	147632	87618.2	26110.9	175162	383454	471466
	rowID_1212_839.200700023138_2.594644	1212	839.201	2.59464	839.2007_2.5946	9890	76600	1	Not found KEGG	NA															rowID_1212_839.200700023138_2.594644	0	0	2144.57	0	2876.41	953.286	9339.9	0	0	0	0	0	0	0	0	0	0	0	0	0	0	2141.92	0	0
	rowID_1214_134.080698253643_2.3440616	1214	134.081	2.34406	134.0807_2.3441	182000	1020000	3	L-beta-Homothreonine	0.097	[M+H]+	C5H11NO3	04.29.2024_msms-pos-respect_2736_compounds NIST results only viewable in NIST MS Search	134.0811697	133.07389321	-3.5	Beta amino acids and derivatives	NIVRJEWVLMOZNV-QWWZWVQMSA-N	CC(C(CC(=O)O)N)O	9.632900238	132.0097198	Positive	only MS1	DB#=PS061801; origin=RIKEN MS^n Spectral Database for Phytochemicals	rowID_1214_134.080698253643_2.3440616	11900	5703.19	6364.1	6512.72	5561.7	4601.6	5367.88	7114.54	9438.68	9182.26	8301.71	5398.89	8097.13	7131.34	7089.41	6201.93	10983.5	13102.8	5801.15	8074.52	14549.6	4110.16	9955.89	11332.6
	rowID_1217_180.065201564037_2.6587949	1217	180.065	2.65879	180.0652_2.6588	17800	194000	2	Umbelliferone	0.083	[M+NH4]+	C9H6O3	04.29.2024_mona-export-vaniya-fiehn_natural_products_library_44936_compounds NIST results only viewable in NIST MS Search	180.0655212	162.031694049	-1.78	7-hydroxycoumarins	ORHBXUUXSCNDEV-UHFFFAOYSA-N	O=C1OC=2C=C(O)C=CC2C=C1	9.632900238	136.5022278	Positive	only MS1	DB#=VF-NPL-QEHF005221; origin=Vaniya/Fiehn Natural Products Library	rowID_1217_180.065201564037_2.6587949	0	1071.41	0	0	2673.48	0	0	0	11521.1	0	0	2246.55	0	0	0	11082	0	0	0	0	0	0	0	13738.4
	rowID_1218_568.157680207514_2.6290288	1218	568.158	2.62903	568.15768_2.629	20200	180000	4	Not found KEGG	NA															rowID_1218_568.157680207514_2.6290288	4635.7	1375.04	2494.93	2303.17	0	0	1932.3	1273.45	873.054	0	0	0	0	0	0	0	7611.49	0	2436.48	1266.49	5944.01	13987.1	0	8484.47
	rowID_1219_234.096500375121_2.6443682	1219	234.097	2.64437	234.0965_2.6444	311000	1660000	1	Not found KEGG	NA															rowID_1219_234.096500375121_2.6443682	0	0	0	0	6114.26	0	0	1706.97	971.782	2465.46	0	1260.6	0	0	646.208	1192.48	0	1911.73	0	1930.98	0	752.525	1111.74	10614.9
	rowID_1220_188.12760939961_2.6103392	1220	188.128	2.61034	188.12761_2.6103	171000	992000	29	Not found KEGG	NA															rowID_1220_188.12760939961_2.6103392	24946.4	0	0	0	0	2132.38	7277.95	5574.31	20772.7	2831.94	1623.27	1270.68	88263.6	126857	82071.5	6119.36	89591.2	143263	143007	7614.72	46400.5	35435.8	48110.8	30201.2
	rowID_1221_345.101839113164_2.6298835	1221	345.102	2.62988	345.10184_2.6299	79900	498000	26	Not found KEGG	NA															rowID_1221_345.101839113164_2.6298835	35476.7	22418.8	22952.3	38215	30805.6	25701.7	51318.7	24564.6	41884.9	0	69513.1	59918	0	0	0	51887	34281.3	0	71244.5	12636.2	29974.2	40420.6	31054.3	46243.4
	rowID_1222_494.136937835084_2.6091945	1222	494.137	2.60919	494.13694_2.6092	15700	168000	1	Not found KEGG	NA															rowID_1222_494.136937835084_2.6091945	5662.13	6550.37	0	4931.27	3093.35	4540.05	0	0	0	0	0	4614.2	0	0	0	6253.22	0	0	4541.99	0	0	1877.51	0	0
	rowID_1226_245.112509132132_2.5643804	1226	245.113	2.56438	245.11251_2.5644	27200	288000	4	Glu-Pro	0.15	[M+H]+	C10H16N2O5	04.29.2024_mona-export-dipeptide_pos_521_compounds NIST results only viewable in NIST MS Search	245.1131981	244.10592162	-2.81	Dipeptide	YBTCBQBIJKGSJP-BQBZGAKWSA-N	NC(CCC(=O)O)C(=O)N1CCCC1C(=O)O\"	NA	NA	Positive	only MS1	Fiehn_lab000026	rowID_1226_245.112509132132_2.5643804	0	0	0	710.162	0	12090.7	0	0	1026.81	769.277	755.598	0	2044.29	598.344	4469.98	603.203	1010.84	7051.6	0	1260.94	5609.14	20218.1	1205.87	9185.64
	rowID_1227_243.108107677048_2.615952	1227	243.108	2.61595	243.10811_2.616	12400	94300	1	Not found KEGG	NA															rowID_1227_243.108107677048_2.615952	1737.05	0	1057.65	0	0	0	0	3105.83	4295.48	4275.51	670.827	3050.9	3207.2	0	0	1953.48	12362.9	0	648.296	0	920.916	0	0	0
	rowID_1229_148.059996964878_2.38275	1229	148.06	2.38275	148.06_2.3828	734000	4670000	28	L-glutamic acid	0.969	[M+H]+	C5H9NO4	04.29.2024_msms-pos-respect_2736_compounds NIST results only viewable in NIST MS Search	148.0604343	147.0531578	-2.93	Amino acids	WHUUTDBJXJRKMK-VKHMYHEASA-N	C(CC(=O)O)C(C(=O)O)N	9.632900238	145.2498627	Positive	Level 1	DB#=PS021801; origin=RIKEN MS^n Spectral Database for Phytochemicals	rowID_1229_148.059996964878_2.38275	78189.3	307144	409355	193202	438975	640930	319502	186897	62879.5	21280.8	103891	53914.6	13873.6	11387.1	11862.4	25631	23700	40863.7	15556.5	21354.8	95777.5	161086	278068	15489.8
	rowID_123_182.962011222252_2.034198	123	182.962	2.0342	182.96201_2.0342	51200	342000	44	Not found KEGG	NA															rowID_123_182.962011222252_2.034198	41016.3	22059.1	31365	24519	32665	25349.3	25698.5	19375.9	23865.2	17112.4	24284.7	20311.3	22815.1	32003.9	28239.6	25077.9	25214.1	29928	23962.1	28663.3	15304.8	30022	25976.6	30128
	rowID_1230_190.143300963073_2.6284618	1230	190.143	2.62846	190.1433_2.6285	116000	1020000	8	Not found KEGG	NA															rowID_1230_190.143300963073_2.6284618	12877.5	0	3268.78	0	2851.02	0	2915.6	1346.52	12045.1	7374.12	7763.83	6981.81	22287.6	21838.6	10716.7	22354.8	51691.7	11584.4	70976.9	4423.24	1425.26	2308.89	0	3008.36
	rowID_1231_502.136260577666_2.6232107	1231	502.136	2.62321	502.13626_2.6232	10400	90700	1	Not found KEGG	NA															rowID_1231_502.136260577666_2.6232107	2499.26	0	984.04	0	0	0	1042.56	0	1450.9	0	0	0	0	0	0	0	7781.78	0	3118.36	0	1168.71	0	0	2484.93
	rowID_1232_198.086787611466_2.6129827	1232	198.087	2.61298	198.08679_2.613	22900	155000	1	N-Acetyl-L-histidine	NA	[M+H]+	C8H11N3O3	KEGG	198.087317	197.08	-2.66	Histidine metabolism	KBOJOGQFRVVWBH-ZETCQYMHSA-N	CC(=O)NC(CC1=CN=CN1)C(=O)O	NA	NA	Positive	only MS1		rowID_1232_198.086787611466_2.6129827	2823.21	1663.73	5048.75	5168.08	3596.77	0	8659.93	7183.97	2366.74	2044.15	20107.9	16204.5	1648.5	0	1166.47	2304.48	0	1206.16	0	0	9937.09	2705.57	4448.22	6757.43
	rowID_1233_453.119476387663_2.6144989	1233	453.119	2.6145	453.11948_2.6145	71100	744000	3	Ononin	0.35	[M+Na]+	C22H22O9	04.29.2024_bmdms-np_227306_compounds NIST results only viewable in NIST MS Search	453.1199951	430.12638228	-1.14	Isoflavonoid O-glycosides	MGJLSBDCWOSMHL-MIUGBVLSSA-N	O=C1C(=COC2=CC(OC3OC(CO)C(O)C(O)C3O)=CC=C12)C=4C=CC(OC)=CC4	5.199999809	205.0852814	Positive	only MS1	spec_id=55666; origin=BMDMS-NP	rowID_1233_453.119476387663_2.6144989	1119.21	1160.72	0	0	0	0	1311.53	643.845	0	0	811.589	0	1828.27	0	0	0	4100.83	0	3321.61	3921.73	0	29677.7	14315	14046.4
	rowID_1234_494.138225014197_2.6172748	1234	494.138	2.61727	494.13823_2.6173	29100	254000	12	Not found KEGG	NA															rowID_1234_494.138225014197_2.6172748	6447.29	0	11744.1	11035	6786.39	2740.59	1163.43	2438.86	16171.9	0	1091.54	4576.01	0	0	0	10883.9	10294	0	11650	0	9629.65	2219.38	0	1982.13
	rowID_1236_689.211096352592_2.6401813	1236	689.211	2.64018	689.2111_2.6402	499000	2950000	40	Flavone base + 3O, 2MeO, O-guaiacylglyceryl-Hex	0.421	[M+H]+	C37H70NO8P	04.29.2024_biomsms-pos-plasma_2383_compounds NIST results only viewable in NIST MS Search	689.2088013	688.20033506	3.34	Lignan glycosides	WTKUHKWWAMSHEE-UHFFFAOYSA-N	O=C1C=C(OC2=CC(O)=CC(O)=C12)C=5C=C(OC)C(OC(COC3OC(CO)C(O)C(O)C3(O))C(O)C=4C=CC(O)=C(OC)C=4)=C(OC)C=5	4.570000172	255.7329865	Positive	only MS1	DB#=PR310971; origin=MassBank High Quality Mass Spectral Database	rowID_1236_689.211096352592_2.6401813	79259.8	83746.9	73926.1	77762.2	99809.4	54670	102788	91538.1	50120.9	0	90724.2	81314.4	0	0	0	136420	147812	0	115957	29328.3	429902	258738	176926	280542
	rowID_1238_144.065111027396_2.6032338	1238	144.065	2.60323	144.06511_2.6032	97500	571000	2	Not found KEGG	NA															rowID_1238_144.065111027396_2.6032338	12895.3	9965.81	14034.2	8591.22	7067.58	17791.6	13027.6	12944.4	12909.2	0	5805.92	3218.02	15424.9	9950.89	11716	12768.1	46865	50605.5	21290.9	4504.82	42975	8174.39	44975.9	30758.1
	rowID_1240_203.03974357783_2.5205863	1240	203.04	2.52059	203.03974_2.5206	24700	75600	1	Bergaptol	0.606	[M+H]+	C11H6O4	04.29.2024_bmdms-np_227306_compounds NIST results only viewable in NIST MS Search	203.0399933	202.0266087	-1.25	Coumarins	GIJHDGJRTUSBJR-UHFFFAOYSA-N	O=C1OC=2C=C3OC=CC3=C(O)C2C=C1	4.179999828	141.7252502	Positive	only MS1	spec_id=65329; origin=BMDMS-NP	rowID_1240_203.03974357783_2.5205863	1145.62	0	0	0	0	0	0	2459.96	2427.47	14978.5	0	5400.27	8698.6	2703.57	2810.12	2098.38	0	15082.9	3403.59	0	0	0	2693.09	1437.84
	rowID_1243_705.183898601012_2.6304855	1243	705.184	2.63049	705.1839_2.6305	427000	3010000	11	Not found KEGG	NA															rowID_1243_705.183898601012_2.6304855	137211	164512	162127	254689	233760	207008	286109	306010	73233.8	0	219489	238836	0	0	0	381621	345301	0	302138	14163.3	0	253401	255165	194648
	rowID_1247_159.028355028566_2.667245	1247	159.028	2.66724	159.02836_2.6672	12100	125000	1	Hypoxanthine	0.1	[M+Na]+	C5H4N4O	04.29.2024_mona-export-vaniya-fiehn_natural_products_library_44936_compounds NIST results only viewable in NIST MS Search	159.0277252	136.03851076	3.99	Hypoxanthines	FDGQSTZJBFJUBT-UHFFFAOYSA-N	C1=NC2=C(N1)C(=O)N=CN2	1.690199971	128.1610718	Positive	only MS1	DB#=CCMSLIB00000577903; origin=Global Natural Product Social Molecular Networking Library	rowID_1247_159.028355028566_2.667245	0	0	0	0	0	0	0	2202.04	0	0	0	0	873.436	4970.74	0	0	12036.4	0	1754.78	0	3336.16	824.162	0	0
	rowID_1249_686.203314884428_2.6378834	1249	686.203	2.63788	686.20331_2.6379	327000	2440000	37	Not found KEGG	NA															rowID_1249_686.203314884428_2.6378834	151727	79507.9	112221	130977	108720	74799.3	117814	137273	73765.7	0	202783	130016	0	0	0	189898	196737	0	168442	8278.64	142074	125520	156573	122440
	rowID_125_200.972624511158_2.035433	125	200.973	2.03543	200.97262_2.0354	174000	1180000	6	Not found KEGG	NA															rowID_125_200.972624511158_2.035433	135415	80335.1	101103	83554.2	113965	80569.9	85418.8	64682	88906.1	55150.6	82858.2	67931.6	78556.1	113813	80749.8	82985.7	84529.2	92847.7	91653.8	98435.9	55334	108992	83453.7	94048.1
	rowID_1256_211.059457517997_2.65806	1256	211.059	2.65806	211.05946_2.6581	20400	76300	5	5-Hydroxyferulic acid	NA	[M+H]+	C10H10O5	KEGG	211.060099	210.0528	-3.03	Phenylpropanoids	YFXWTVLDSKSYLW-NSCUHMNNSA-N	COC1=CC(=CC(=C1O)O)C=CC(=O)O	NA	NA	Positive	only MS1		rowID_1256_211.059457517997_2.65806	1679.51	10488.9	5137.83	5370.31	11800.6	9149.76	0	1619.98	9566.39	1647.25	0	1341.76	0	6383.08	0	7263.98	2561.03	0	4585.84	0	13010.5	6072.13	2331.18	2256.27
	rowID_1258_678.214466032305_2.636872	1258	678.214	2.63687	678.21447_2.6369	28800	219000	22	Not found KEGG	NA															rowID_1258_678.214466032305_2.636872	11112.8	8185.41	6023.83	15035.6	12947.6	9847.73	15629.4	12049.4	9429.89	0	24084.9	19272.3	0	0	0	20326.9	19989.2	0	25160.1	0	13675.5	17376.5	13998.1	17892.2
	rowID_1259_1019.82301276377_2.6368904	1259	1019.82	2.63689	1019.82301_2.6369	50400	453000	3	Not found KEGG	NA															rowID_1259_1019.82301276377_2.6368904	16505.6	7822.81	15815.8	21030.1	14666.7	13689.2	18112.7	25909.7	8931.04	0	32642.4	24764.5	0	0	0	33801.2	34401.8	0	35286	0	18955.6	18863.1	28237.7	23379.6
	rowID_1261_186.999924703396_2.689364	1261	187	2.68936	186.99992_2.6894	15500	81300	1	3-Phospho-D-glycerate	0.366	[M+H]+	C3H7O7P	04.29.2024_msms-pos-respect_2736_compounds NIST results only viewable in NIST MS Search	187.0002161	185.99293956	-1.58	Sugar acids and derivatives	OSJPPGNTCRNQQC-UWTATZPHSA-N	O[C@H](COP(O)(O)=O)C(O)=O	NA	NA	Positive	only MS1	registered in Respect	rowID_1261_186.999924703396_2.689364	0	0	0	1462.67	0	0	0	0	2718.34	3243.35	1628.85	3836.78	2217.77	0	4393.23	850.847	3018.86	6433.85	14922.2	0	0	0	0	0
	rowID_1263_1019.32141598194_2.640143	1263	1019.32	2.64014	1019.32142_2.6401	70900	500000	25	Not found KEGG	NA															rowID_1263_1019.32141598194_2.640143	23803.2	16863.4	23569.8	24143.4	22408.3	17211.5	22728.2	33343	10503.2	0	42382.6	30605.8	0	0	0	40035.9	38978.1	0	41453.3	0	25342.7	22717.2	34799.8	31235.9
	rowID_1264_171.11235444249_2.5975173	1264	171.112	2.59752	171.11235_2.5975	15000	122000	3	Not found KEGG	NA															rowID_1264_171.11235444249_2.5975173	3354.8	5729.99	3154.89	987.3	3265.08	1650.8	6289.31	2206.95	2646.95	2295.22	5340.46	2013.97	4616.94	2014.92	5493.96	5144.18	5527.11	6304.36	11090	15530.4	12806	9398.4	9360.26	6910.63
	rowID_1266_705.185019069069_2.634681	1266	705.185	2.63468	705.18502_2.6347	469000	2890000	38	Not found KEGG	NA															rowID_1266_705.185019069069_2.634681	229129	31376.3	222025	265140	264975	205130	315814	305727	113385	0	314713	265519	0	0	0	405067	393515	0	322953	53456.4	231660	266708	0	337194
	rowID_1269_1352.43881362636_2.6337903	1269	1352.44	2.63379	1352.43881_2.6338	15000	104000	4	Not found KEGG	NA															rowID_1269_1352.43881362636_2.6337903	4356.98	2205.05	1821.97	4210.81	2252.34	2603.7	5533.23	9132.57	0	0	9046.74	5943.92	0	0	0	8140.83	8554.39	0	5854.16	0	0	5230.74	0	7437.43
	rowID_127_105.002728380123_2.0361242	127	105.003	2.03612	105.00273_2.0361	230000	1230000	3	Not found KEGG	NA															rowID_127_105.002728380123_2.0361242	217064	140551	156541	150429	174924	104291	141843	119745	107314	85390.5	154490	124317	133477	180091	129739	127149	96754.6	101535	116669	175963	75438.1	134900	128303	129414
	rowID_1270_453.120447891997_2.6073992	1270	453.12	2.6074	453.12045_2.6074	64000	849000	14	Ononin	0.101	[M+Na]+	C22H22O9	04.29.2024_bmdms-np_227306_compounds NIST results only viewable in NIST MS Search	453.1199951	430.12638228	1	Isoflavonoid O-glycosides	MGJLSBDCWOSMHL-MIUGBVLSSA-N	O=C1C(=COC2=CC(OC3OC(CO)C(O)C(O)C3O)=CC=C12)C=4C=CC(OC)=CC4	5.199999809	205.0852814	Positive	only MS1	spec_id=55666; origin=BMDMS-NP	rowID_1270_453.120447891997_2.6073992	1119.21	0	1213.47	0	0	0	1311.53	643.845	1619.79	0	811.589	0	4673.1	1260.64	1814.1	0	4398.65	2658.85	4681.13	6545.4	31651.9	28002.7	0	49273.2
	rowID_1276_252.107031972227_2.413132	1276	252.107	2.41313	252.10703_2.4131	259000	1210000	1	Not found KEGG	NA															rowID_1276_252.107031972227_2.413132	0	0	0	0	0	4174.73	0	3023.39	0	1637.31	0	864.017	0	0	0	0	0	0	0	0	0	686.961	0	3841.04
	rowID_1278_353.09051048012_2.6219583	1278	353.091	2.62196	353.09051_2.622	964000	4850000	57	Not found KEGG	NA															rowID_1278_353.09051048012_2.6219583	586592	243590	352922	396416	386317	231349	481773	315280	360394	0	660796	516729	1655.64	1170.55	2393.4	581494	632107	1590.18	682340	99438.4	443385	374159	472590	374052
	rowID_1279_197.038509262368_2.733805	1279	197.039	2.7338	197.03851_2.7338	22400	76300	3	Not found KEGG	NA															rowID_1279_197.038509262368_2.733805	1924.9	0	0	0	0	0	0	0	1303.74	6986.39	826.747	3376.48	8890.88	7559.9	1269.19	2081.42	0	6739.54	3177.47	0	2956.41	0	0	1003
	rowID_128_202.970212148036_2.03689	128	202.97	2.03689	202.97021_2.0369	45500	312000	43	Not found KEGG	NA															rowID_128_202.970212148036_2.03689	36404.5	21437.3	25723.1	21557	29655	20661.3	23350.6	17016.1	23323.7	13920.1	22198.5	17176.2	18345.1	29298.9	23803.9	20786.3	21119.6	22028.4	19430.1	26872.8	14121.9	27053.2	20910	22678
	rowID_1282_694.190122868304_2.6539721	1282	694.19	2.65397	694.19012_2.654	10300	65200	2	Not found KEGG	NA															rowID_1282_694.190122868304_2.6539721	4669.69	1229.97	2104.43	6294.53	1614.19	748.64	0	2580.83	2220.31	0	9039.17	5357.25	0	0	0	2081.36	3743.87	0	2705.14	0	990.171	0	0	0
	rowID_1285_110.011723331703_2.6052818	1285	110.012	2.60528	110.01172_2.6053	279000	694000	5	Not found KEGG	NA															rowID_1285_110.011723331703_2.6052818	17508.2	0	0	8999.8	1121.83	1680.68	8145.05	3390.44	144544	116276	119423	34203.6	141450	127133	48089	149260	65868.6	131088	174286	44511.1	44930	20610.6	25062.1	19949.6
	rowID_1287_1011.33285433712_2.6407337	1287	1011.33	2.64073	1011.33285_2.6407	9620	66500	1	Not found KEGG	NA															rowID_1287_1011.33285433712_2.6407337	2050.34	0	2083.55	2610.28	2174.87	0	3309.98	2480.46	1238.64	0	6641.48	5499.79	0	0	0	3192.31	3345.09	0	5728.94	0	3159.96	0	1992.47	7414.71
	rowID_1288_361.07678455003_2.6623743	1288	361.077	2.66237	361.07678_2.6624	25900	134000	5	Not found KEGG	NA															rowID_1288_361.07678455003_2.6623743	19906.3	1755.72	5404.67	16578.3	9342.53	2152.31	5044.12	6551.68	13203.8	0	22798.8	15723.5	0	0	0	12744.2	15430	0	15003.3	0	1526.38	1375.11	2247.37	1440.52
	rowID_129_218.983041876343_2.0375762	129	218.983	2.03758	218.98304_2.0376	96100	614000	39	Not found KEGG	NA															rowID_129_218.983041876343_2.0375762	83663.9	49883.8	63874.5	53624.3	71386.2	53850.7	53123	40879.3	49992.8	32239.1	51644	41720.4	47017.5	70060.2	52798.5	50832.6	51599.5	54524.7	47716	68285.7	31314.2	62219.1	47317.8	60317.1
	rowID_1291_1352.94052073903_2.6373637	1291	1352.94	2.63736	1352.94052_2.6374	18900	148000	5	Not found KEGG	NA															rowID_1291_1352.94052073903_2.6373637	3368.02	3959.37	4382.46	4892.85	2323.23	3588.88	3797.14	11813.9	0	0	8764.24	5894.05	0	0	0	10193.7	6404.86	0	8538.95	0	5160.01	2385.28	11109.1	3041.77
	rowID_1293_183.022910558508_2.695355	1293	183.023	2.69536	183.02291_2.6954	83200	249000	1	Not found KEGG	NA															rowID_1293_183.022910558508_2.695355	0	0	696.666	0	0	0	0	779.58	5425.9	3319.84	0	0	0	2010.75	932.696	0	2297.49	993.225	852.594	2804.91	7848.49	0	0	0
	rowID_1294_177.075306315816_2.735326	1294	177.075	2.73533	177.07531_2.7353	55600	274000	3	alpha-Isopropylmalate	NA	[M+H]+	C7H12O5	KEGG	177.075749	176.0685	-2.48	Biosynthesis of amino acids	BITYXLXUCSKTJS-UHFFFAOYSA-N	CC(C)C(CC(=O)O)(C(=O)O)O	NA	NA	Positive	only MS1		rowID_1294_177.075306315816_2.735326	23134.1	7928.5	1180.1	26369.8	14584.9	0	2994.26	6490.97	39253.4	4942.75	12821	0	0	0	12011.2	0	21595	20846.6	0	0	0	0	0	0
	rowID_1296_97.03907452629_2.6493826	1296	97.0391	2.64938	97.03907_2.6494	16900	109000	1	Not found KEGG	NA															rowID_1296_97.03907452629_2.6493826	0	0	0	0	0	0	0	0	0	0	0	0	0	0	0	0	0	0	0	0	2433.32	6241.46	19661.6	3390.4
	rowID_1297_158.08075352266_2.6596367	1297	158.081	2.65964	158.08075_2.6596	113000	601000	33	ACETYL PROLINE	0.883	[M+H]+	C7H11NO3	04.29.2024_birmingham-uhplc-ms-pos_7057_compounds NIST results only viewable in NIST MS Search	158.081	157.07389321	-1.58	Proline and derivatives	GNMSLDIYJOSUSW-UHFFFAOYSA-N	CC(=O)N1CCCC1C(=O)O	1.690199971	187.3103638	Positive	only MS1	DB#=CCMSLIB00005464130; origin=Global Natural Product Social Molecular Networking Library	rowID_1297_158.08075352266_2.6596367	16635.2	6504.95	15509.5	22459.5	16856.8	14431	14602.4	45954.9	85937.4	30215.5	7889.43	8524.64	25754.3	80448.8	17717.7	23146.7	67614.3	14413.9	114340	26067.6	32896.4	21356.4	42684.6	51613.2
	rowID_1298_469.094581775993_2.6047657	1298	469.095	2.60477	469.09458_2.6048	82000	1050000	24	ginnalin A	0.013	[M+H]+	C20H20O13	04.29.2024_mona-export-vaniya-fiehn_natural_products_library_44936_compounds NIST results only viewable in NIST MS Search	469.0967102	468.0903907	-4.54	Galloyl esters	IGKWMHUOBKCUQU-LTCOOKNTSA-N	O=C(OCC1OCC(OC(=O)C2=CC(O)=C(O)C(O)=C2)C(O)C1O)C3=CC(O)=C(O)C(O)=C3	9.632900238	221.6447754	Positive	only MS1	DB#=VF-NPL-QEHF005674; origin=Vaniya/Fiehn Natural Products Library	rowID_1298_469.094581775993_2.6047657	4622.01	2517.81	4766.59	4345.32	2205.57	1421.71	4941.79	2560.16	6004.77	0	2059.56	0	18527.1	8610.18	7190.45	913.043	15858.8	2485.68	17078.8	12728.6	17623.3	32511.9	24877.1	63171.6
	rowID_1299_265.090988520633_2.6343682	1299	265.091	2.63437	265.09099_2.6344	9480	55200	2	Not found KEGG	NA															rowID_1299_265.090988520633_2.6343682	3393.87	7633.65	4556.93	5046.18	11021.6	7858.44	0	2409.07	2732.18	1095.79	0	0	2114.42	4772.6	0	2352.25	4238.09	0	1899.42	0	0	2121.61	0	1256.95
	rowID_13_134.998460303678_2.0356429	13	134.998	2.03564	134.99846_2.0356	8290	56700	1	Not found KEGG	NA															rowID_13_134.998460303678_2.0356429	3271.29	0	2238.15	1864.77	2673.4	1913.41	1114.72	0	3183.93	969.64	1446.42	1002.57	1140.15	4151.26	1813.95	2360.94	2339.18	3776.06	2229.64	0	655.542	4317.66	2804.7	3816.84
	rowID_1300_193.00148033118_2.5512338	1300	193.001	2.55123	193.00148_2.5512	22300	110000	2	Not found KEGG	NA															rowID_1300_193.00148033118_2.5512338	5215.9	1160.1	1325.24	3871.57	983.621	0	562.152	1030.83	7344.97	4161.11	7073.34	16710.7	7276.31	5296.76	5896.23	10038	6375.84	7809.83	17468.9	2965	1715.06	0	1335.06	0
	rowID_1301_226.070612887729_2.631562	1301	226.071	2.63156	226.07061_2.6316	57000	463000	7	3-[(1-Carboxyvinyl)oxy]benzoic acid	0.087	[M+NH4]+	C10H8O5	04.29.2024_mona-export-vaniya-fiehn_natural_products_library_44936_compounds NIST results only viewable in NIST MS Search	226.0715942	208.03717335	-4.35	Phenoxyacetic acid derivatives	HGVAHYJMDVROLE-UHFFFAOYSA-N	O=C(O)C(OC1=CC=CC(=C1)C(=O)O)=C	9.632900238	NA	Positive	only MS1	DB#=VF-NPL-QEHF017599; origin=Vaniya/Fiehn Natural Products Library	rowID_1301_226.070612887729_2.631562	0	0	0	0	6818.64	0	0	0	27536.8	0	0	9499.31	0	0	0	26801.2	0	0	0	0	0	0	0	33399.2
	rowID_1302_219.133352825575_2.474513	1302	219.133	2.47451	219.13335_2.4745	27400	178000	1	Val-Thr	0.12	[M+H]+	C9H18N2O4	04.29.2024_mona-export-dipeptide_pos_521_compounds NIST results only viewable in NIST MS Search	219.1339335	218.1266571	-2.66	Dipeptide	GVRKWABULJAONN-VQVTYTSYSA-N	CC(C)C(N)C(=O)NC(C(=O)O)C(C)O\"	NA	NA	Positive	only MS1	Fiehn_lab000399	rowID_1302_219.133352825575_2.474513	1814.99	0	1968.9	4495.01	4697.22	0	0	2435.13	11171.5	997.742	0	0	801.461	0	693.36	0	18048.2	832.003	1833.39	1352.78	14974.3	3491.81	1842.89	3249.05
	rowID_1303_237.027561480364_2.5128973	1303	237.028	2.5129	237.02756_2.5129	139000	535000	8	Mimosine	0.093	[M+K]+	C8H10N2O4	04.29.2024_mona-export-vaniya-fiehn_natural_products_library_44936_compounds NIST results only viewable in NIST MS Search	237.0272064	198.06405680	1.49	Alpha amino acids	WZNJWVWKTVETCG-UHFFFAOYSA-N	O=C(O)C(N)CN1C=CC(=O)C(O)=C1	9.632900238	221.1893005	Positive	only MS1	DB#=VF-NPL-QEHF026375; origin=Vaniya/Fiehn Natural Products Library	rowID_1303_237.027561480364_2.5128973	35610.3	0	919.669	5333.79	0	0	3490.67	0	13032.9	41052.5	22269	30250	18427.5	23643.4	18760	11850.1	16958.3	38999	52108.2	16406.8	4947.78	1462.21	0	8872.49
	rowID_1304_244.080949050208_2.6684365	1304	244.081	2.66844	244.08095_2.6684	119000	1010000	11	Not found KEGG	NA															rowID_1304_244.080949050208_2.6684365	0	5455.8	0	0	16536.9	0	0	0	59052.3	0	0	19381.9	0	0	0	59922.8	0	0	0	0	0	0	0	67905.9
	rowID_1305_525.120394257047_2.695656	1305	525.12	2.69566	525.12039_2.6957	59500	260000	14	Not found KEGG	NA															rowID_1305_525.120394257047_2.695656	2876.97	8877.55	8842.36	13392.9	23042.6	18909.4	5104.13	25316.5	0	0	9035.2	6898.91	0	0	0	26667.3	24653	0	15710.5	0	12984.8	10972	23908.6	14066.2
	rowID_1307_171.041071466606_2.4720716	1307	171.041	2.47207	171.04107_2.4721	11300	86700	2	Not found KEGG	NA															rowID_1307_171.041071466606_2.4720716	4057.49	0	1650.29	1389.67	1130.54	0	0	0	2313.41	3618.21	1476.18	1190.9	3688.05	3137.55	1395.03	6804.22	6649.23	2607.2	9258.29	2321.99	0	0	0	1425.59
	rowID_1308_176.127715415342_2.6334243	1308	176.128	2.63342	176.12772_2.6334	95900	648000	5	Not found KEGG	NA															rowID_1308_176.127715415342_2.6334243	6873.95	0	882.559	0	2037.78	0	1498.88	0	6797.51	5077.28	4489.36	2422.04	7332.85	21626.9	1285.03	18050.6	5212.59	8987.73	34103.8	945.937	658.78	0	0	849.632
	rowID_1309_171.07604577247_2.6379771	1309	171.076	2.63798	171.07605_2.638	11900	123000	1	Not found KEGG	NA															rowID_1309_171.07604577247_2.6379771	0	0	0	0	0	0	0	0	919.758	1415.91	0	0	3372.85	1554.19	1044.02	3656.12	4603.82	10369.5	8973.28	615.348	1930.81	549.145	1274.95	3299.89
	rowID_1312_259.029268586663_2.711894	1312	259.029	2.71189	259.02927_2.7119	32100	90700	1	Not found KEGG	NA															rowID_1312_259.029268586663_2.711894	0	0	0	0	0	0	0	0	6322.9	0	0	0	1009.54	1000.41	0	0	0	0	858.493	2657.18	962.668	0	0	0
	rowID_1314_289.091026361572_2.6945198	1314	289.091	2.69452	289.09103_2.6945	72200	260000	14	2-methyl-3-[(2S,3R,4S,5S,6R)-3,4,5-trihydroxy-6-(hydroxymethyl)oxan-2-yl]oxypyran-4-one	0.048	[M+H]+	C12H16O8	04.29.2024_mona-export-vaniya-fiehn_natural_products_library_44936_compounds NIST results only viewable in NIST MS Search	289.0917969	288.0845175	-2.65	O-glycosyl compounds	YGSIRXHFAUFUEJ-GPTQDWHKSA-N	O=C1C=COC(=C1OC2OC(CO)C(O)C(O)C2O)C	9.632900238	NA	Positive	only MS1	DB#=VF-NPL-QEHF001279; origin=Vaniya/Fiehn Natural Products Library	rowID_1314_289.091026361572_2.6945198	5188.74	15320.4	13090.2	18245.2	30235.1	25192.2	9287.5	27955.6	3318.54	0	13029.3	10166.2	0	0	0	26631.4	26492.8	0	18763.5	0	21177.4	18972.1	34746.1	16375.7
	rowID_1315_230.101714345772_2.6826653	1315	230.102	2.68267	230.10171_2.6827	24700	107000	4	Not found KEGG	NA															rowID_1315_230.101714345772_2.6826653	1425.63	0	0	0	2957.78	0	0	11677.5	22179.9	6436.03	10623.8	14157	0	8664.62	0	15179.7	10242.8	0	6752.95	0	0	0	1346.57	0
	rowID_1316_342.13838652554_2.7000835	1316	342.138	2.70008	342.13839_2.7001	26600	117000	8	Not found KEGG	NA															rowID_1316_342.13838652554_2.7000835	1105.64	3010.8	2419.85	5780.64	3500.11	7774.75	968.07	5296.5	0	0	1562.24	1320.61	0	0	0	6634.65	5920.97	0	4810.28	0	6770.73	5913.08	7714.08	3231.84
	rowID_1318_281.085885338044_2.649094	1318	281.086	2.64909	281.08589_2.6491	6090	70000	2	Not found KEGG	NA															rowID_1318_281.085885338044_2.649094	0	0	0	0	0	0	0	0	0	0	0	0	0	0	0	0	0	0	0	0	634.568	3910.16	5956.1	819.864
	rowID_1319_558.086573422505_2.6775742	1319	558.087	2.67757	558.08657_2.6776	23800	114000	5	Not found KEGG	NA															rowID_1319_558.086573422505_2.6775742	6264.48	2957.49	3986.92	19677.5	1068.75	1516.94	0	1480.7	16047.8	0	20715.5	17829.5	0	0	0	11957.7	5326.45	0	10067.7	0	0	0	0	0
	rowID_1320_113.022837795001_2.676923	1320	113.023	2.67692	113.02284_2.6769	99500	173000	21	Citraconic acid	0.002	Unknown	C5H6O4	04.29.2024_birmingham-uhplc-ms-pos_7057_compounds NIST results only viewable in NIST MS Search	113.023	130.02660867	-1.42	Methyl-branched fatty acids	HNEGQIOMVPPMNR-IHWYPQMZSA-N	CC(=CC(=O)O)C(=O)O	9.632900238	147.0336761	Positive	only MS1	DB#=PS075401; origin=RIKEN MS^n Spectral Database for Phytochemicals	rowID_1320_113.022837795001_2.676923	4151.33	11558.6	5261.37	46209.8	3775.49	20196.3	2822.37	10475.9	3552.39	3343.54	2550.53	972.542	1526.37	8000.04	0	12242.5	81558.6	2339.35	48713.9	1316.08	17964	20798.7	34716.8	63445.6
	rowID_1322_206.101649083183_2.459577	1322	206.102	2.45958	206.10165_2.4596	104000	438000	1	N-Acetyl-D-fucosamine	NA	[M+H]+	C8H15NO5	KEGG	206.102299	205.095	-3.15	Carbohydrates	XOCCAGJZGBCJME-IANFNVNHSA-N	CC1C(C(C(C(O1)O)NC(=O)C)O)O	NA	NA	Positive	only MS1		rowID_1322_206.101649083183_2.459577	3391.36	4685.66	3058.32	5070.91	5310.75	4230.17	9766.98	10111.6	2105.57	2939.91	4605.44	2960.97	0	1198.8	0	1978.57	2911.13	788.725	2238.87	2271.16	5150.56	2713.79	4462.18	3596.01
	rowID_1325_184.030668800548_2.5918436	1325	184.031	2.59184	184.03067_2.5918	65400	313000	6	Not found KEGG	NA															rowID_1325_184.030668800548_2.5918436	0	0	0	858.531	0	0	1493.19	0	7007.59	30807.9	6064.2	9220.81	7645.58	5098.79	11109.7	3343.63	3827.34	27437	66091.4	0	867.513	0	0	0
	rowID_1326_363.067626857887_2.6922164	1326	363.068	2.69222	363.06763_2.6922	109000	432000	25	Not found KEGG	NA															rowID_1326_363.067626857887_2.6922164	2547.75	11480.8	10584.7	16408.7	34968.8	23953.1	6397.05	31474.8	0	0	9533.1	9951.39	0	0	0	41268.1	37175.7	0	28396.7	0	16277.9	15890.9	36787.6	17934
	rowID_1327_262.091327152653_2.643477	1327	262.091	2.64348	262.09133_2.6435	105000	817000	5	Not found KEGG	NA															rowID_1327_262.091327152653_2.643477	0	10229.8	0	0	7221.67	2230.52	1114.18	4649.29	0	2288.57	1153.45	603.034	0	0	0	0	615.042	0	0	0	696.202	3010.49	4476.55	8380.29
	rowID_1328_416.175049526054_2.6937613	1328	416.175	2.69376	416.17505_2.6938	19400	180000	4	Not found KEGG	NA															rowID_1328_416.175049526054_2.6937613	0	0	0	0	0	0	0	0	0	0	0	0	0	0	943.893	0	650.937	0	0	0	0	4293.67	7530.56	14922.2
	rowID_1329_299.096451377394_2.6388059	1329	299.096	2.63881	299.09645_2.6388	11900	106000	9	Not found KEGG	NA															rowID_1329_299.096451377394_2.6388059	0	872.369	845.936	0	0	0	0	0	0	0	0	0	0	0	0	0	3555.08	0	918.426	0	924.686	6297.09	12484.7	2575.56
	rowID_1331_275.991847509831_2.6935186	1331	275.992	2.69352	275.99185_2.6935	23000	105000	3	Not found KEGG	NA															rowID_1331_275.991847509831_2.6935186	4259.08	1138.29	1588.61	14152.3	2375.39	699.212	0	1641.43	13376.8	0	16879.2	17281.8	0	0	0	12738	5900.64	0	12551.6	0	1276.27	0	0	516.655
	rowID_1332_155.033424244898_2.8439262	1332	155.033	2.84393	155.03342_2.8439	24700	66600	4	Patulin	0.075	[M+H]+	C7H6O4	04.29.2024_mona-export-vaniya-fiehn_natural_products_library_44936_compounds NIST results only viewable in NIST MS Search	155.0338898	154.02660867	-3.03	Pyrans	ZRWPUFFVAOMMNM-UHFFFAOYSA-N	O=C1OC2=CCOC(O)C2=C1	9.632900238	131.296051	Positive	only MS1	DB#=VF-NPL-QEHF025928; origin=Vaniya/Fiehn Natural Products Library	rowID_1332_155.033424244898_2.8439262	1046.78	0	0	909.567	0	0	0	744.502	2568.9	5940.8	4323.4	4049.33	7261.34	3904.77	3240.86	3038.68	2812.15	10351.2	0	2909.65	2172.32	0	0	1252.38
	rowID_1333_548.216343735488_2.7566829	1333	548.216	2.75668	548.21634_2.7567	55100	625000	2	Colchicoside	0.017	[M+H]+	C27H33NO11	04.29.2024_mona-export-tof_alkaloids_pos_565_compounds NIST results only viewable in NIST MS Search	548.2129269	547.20536087	6.23	Alkaloids000588	UXAFRQPVHYZDED-ZZEDUEFDSA-N	COc1c(O[C@@H]2O[C@H](CO)[C@@H](O)[C@H](O)[C@H]2O)cc2c(c1OC)-c1ccc(OC)c(=O)cc1[C@@H](NC(C)=O)CC2\"	NA	NA	Positive	only MS1	MoNA-export-Alkaloid	rowID_1333_548.216343735488_2.7566829	0	8272.96	0	2576.31	0	3858.04	0	5905.04	0	0	0	0	0	0	0	0	0	0	0	1535.98	0	21310.1	28805.8	0
	rowID_1334_205.001291988169_2.5633347	1334	205.001	2.56333	205.00129_2.5633	77900	780000	1	Not found KEGG	NA															rowID_1334_205.001291988169_2.5633347	6892.56	729.358	1534.9	3803.71	0	0	1263.62	0	21422.2	1259.46	14102.6	14840.9	24177.5	30947.4	46297.2	10048.5	16116	67734.3	26147.6	28674.6	0	4728.78	3823.5	11331.2
	rowID_1335_233.148964758836_2.629637	1335	233.149	2.62964	233.14896_2.6296	15000	82200	1	Helenine	0.591	[M+H]+	C15H20O2	04.29.2024_bmdms-np_227306_compounds NIST results only viewable in NIST MS Search	233.1495836	232.146329876	-2.67	Eudesmanolides, secoeudesmanolides, and derivatives	PXOYOCNNSUAQNS-AGNJHWRGSA-N	O=C1OC2CC3(C(=CC2C1=C)C(C)CCC3)C	5.710000038	154.8195953	Positive	only MS1	DB#=VF-NPL-QTOF007951; origin=Vaniya/Fiehn Natural Products Library	rowID_1335_233.148964758836_2.629637	0	1437.88	3113.8	1402.91	1823.64	0	3653.06	0	4812.8	1397.02	2630.04	2369.86	694.722	4924.81	1930.57	2673.52	2275.83	2095.6	5629.15	5923.53	7641.42	4830.4	1986.21	4733.93
	rowID_1336_386.163946521408_2.6683195	1336	386.164	2.66832	386.16395_2.6683	5510	64700	4	Not found KEGG	NA															rowID_1336_386.163946521408_2.6683195	0	1121.29	0	0	0	0	0	774.483	0	0	0	0	0	0	0	0	0	0	0	0	0	1241.3	3349.52	0
	rowID_1338_289.222689896017_2.685752	1338	289.223	2.68575	289.22269_2.6858	37400	305000	9	Not found KEGG	NA															rowID_1338_289.222689896017_2.685752	10580.9	18441.2	12153.6	8875.05	11303.4	4779.74	12610.3	6331.64	15049.2	4753.67	15692.6	10704.8	6091.96	11266.2	7473.75	13710.1	15101.2	9164.47	17791.1	30368.6	25336.2	35049.2	17596.6	28639.8
	rowID_1339_97.0278374246703_2.675426	1339	97.0278	2.67543	97.02784_2.6754	42200	128000	8	Not found KEGG	NA															rowID_1339_97.0278374246703_2.675426	5265.91	23824.3	14560.4	20120.1	26127.6	27018	5928.54	15822.6	8768.56	2457.88	7140.4	3394.06	1571.21	7100.3	0	18179	20270.2	0	13174.2	0	18070.1	15828.3	21814.6	9582.32
	rowID_1340_229.06994859881_2.6759646	1340	229.07	2.67596	229.06995_2.676	18100	58100	3	Not found KEGG	NA															rowID_1340_229.06994859881_2.6759646	838.787	5723.81	5503.96	3217.01	9962.44	5557.47	0	2204.24	4073.27	746.396	0	842.89	0	4684.09	0	6144.36	3283.7	0	2035.41	0	5294.6	3522.41	1611.36	2702.55
	rowID_1341_325.111977670248_2.7009785	1341	325.112	2.70098	325.11198_2.701	503000	1820000	35	Bis-D-fructose 2',1:2,1'-dianhydride	NA	[M+H]+	C12H20O10	KEGG	325.112923	324.1056	-3.02	Disaccharides	DKOQIDXJOZQKIG-IYDDCBTQSA-N	C1C2(C(C(C(O2)CO)O)O)OCC3(O1)C(C(C(O3)CO)O)O	NA	NA	Positive	only MS1	NA	rowID_1341_325.111977670248_2.7009785	78531.3	136639	104182	146922	229072	29819.5	72245.9	180528	38793.6	0	98364	77722.8	0	0	0	200928	203009	0	131808	6882.58	174465	125692	248086	115685
	rowID_1342_249.044953310638_2.6869323	1342	249.045	2.68693	249.04495_2.6869	33100	282000	4	Not found KEGG	NA															rowID_1342_249.044953310638_2.6869323	2569.79	0	1741.37	2342.5	0	7133.25	0	12254.6	8775.29	12142.2	8626.45	14616.3	19258.9	14621.4	6786.64	5691.37	5500.15	18669.2	30889.9	8540.44	5210.56	3432.77	7109.81	2530.24
	rowID_1344_295.067308787897_2.5123312	1344	295.067	2.51233	295.06731_2.5123	8720	106000	2	Not found KEGG	NA															rowID_1344_295.067308787897_2.5123312	0	858.71	1731.8	2216.68	1459.66	0	0	0	888.401	668.858	0	0	2793.93	1110.92	1266.06	1985.19	0	744.724	2556.81	1644.64	886.707	0	0	2814.04
	rowID_1348_174.112023342687_2.7072241	1348	174.112	2.70722	174.11202_2.7072	108000	549000	7	4,5-dihydroxy-3-propylcyclopent-2-en-1-one	0.105	[M+NH4]+	C8H12O3	04.29.2024_mona-export-vaniya-fiehn_natural_products_library_44936_compounds NIST results only viewable in NIST MS Search	174.1124573	156.0786442	-2.51	1,2-diols	LFRFNLMDZHTVHB-UHFFFAOYSA-N	O=C1C=C(CCC)C(O)C1O	9.632900238	NA	Positive	only MS1	DB#=VF-NPL-QEHF021097; origin=Vaniya/Fiehn Natural Products Library	rowID_1348_174.112023342687_2.7072241	16512.7	932.746	2583.22	20101.9	870.76	1929.69	29133.8	15614.4	11612.6	1603.84	2429.09	2879.5	37181.6	42074.5	37677.5	8382.46	107417	63069.2	75989.7	7688.14	15883.6	30925.2	16544.2	15625.5
	rowID_1349_509.145064502228_2.6392598	1349	509.145	2.63926	509.14506_2.6393	41500	192000	3	Not found KEGG	NA															rowID_1349_509.145064502228_2.6392598	1468.41	2478.34	940.611	2009.37	9556.97	6623.73	1397.08	4063.36	4413.59	0	3766.93	3897.52	0	1564.42	0	4990.21	9527.87	0	5914.75	0	0	6017.13	20078.4	0
	rowID_1350_246.096692932121_2.5713036	1350	246.097	2.5713	246.09669_2.5713	44600	372000	1	Not found KEGG	NA															rowID_1350_246.096692932121_2.5713036	0	0	0	0	713.326	0	776.032	937.505	0	560.511	0	0	0	0	1316.7	0	1196.42	3519.47	0	0	2447.04	0	0	12155.2
	rowID_1351_262.10251298848_2.716815	1351	262.103	2.71681	262.10251_2.7168	7240	73800	3	Not found KEGG	NA															rowID_1351_262.10251298848_2.716815	0	0	0	0	0	0	0	0	0	0	0	0	0	0	0	0	0	0	0	0	0	5334.61	0	0
	rowID_1352_278.122649957318_2.6310153	1352	278.123	2.63102	278.12265_2.631	25600	235000	2	Not found KEGG	NA															rowID_1352_278.122649957318_2.6310153	0	0	0	0	0	0	0	837.021	624.106	0	0	0	0	0	0	1289.25	0	0	4101.77	0	0	0	0	0
	rowID_1353_145.049148477003_2.735235	1353	145.049	2.73523	145.04915_2.7352	258000	836000	37	2,3-Dimethylmaleate	NA	[M+H]+	C6H8O4	KEGG	145.049576	144.0423	-2.94	Nicotinate and nicotinamide metabolism	CGBYBGVMDAPUIH-ARJAWSKDSA-N	CC(=C(C)C(=O)O)C(=O)O	NA	NA	Positive	only MS1		rowID_1353_145.049148477003_2.735235	57349.3	103088	65505	82005.7	136161	111732	42903.3	128023	37233.7	3142.96	68492	56346.1	15571	5217.04	6364.26	130367	145275	9361.58	93881.8	15838.3	89593	100380	172546	80023.5
	rowID_1357_788.305771344365_2.702	1357	788.306	2.702	788.30577_2.702	22000	124000	1	Not found KEGG	NA															rowID_1357_788.305771344365_2.702	0	0	0	0	0	0	0	0	0	0	0	0	0	0	0	0	0	0	0	0	0	0	0	0
	rowID_1358_275.006966121459_2.7788446	1358	275.007	2.77884	275.00697_2.7788	199000	670000	5	Not found KEGG	NA															rowID_1358_275.006966121459_2.7788446	0	0	2273.19	0	0	0	959.854	4977.34	29251.4	6997.44	1887.9	3005.06	1410.43	2334.43	2761.51	1378.29	625.183	5191.65	2695.92	8663.16	17236	0	0	0
	rowID_1359_509.146235449511_2.6797104	1359	509.146	2.67971	509.14624_2.6797	44700	191000	11	Not found KEGG	NA															rowID_1359_509.146235449511_2.6797104	1262.35	0	1251.2	0	9556.97	0	1397.08	4063.36	1582	0	3297.94	0	0	1564.42	0	9475.93	9758.37	0	2554.14	0	22928.5	11005	0	13258.1
	rowID_1360_767.733134942909_2.7402358	1360	767.733	2.74024	767.73313_2.7402	29100	159000	1	Not found KEGG	NA															rowID_1360_767.733134942909_2.7402358	2762.62	3226.39	14118.7	21255	13476.2	6993.01	8238.6	17513.3	1294.77	0	18404.2	6459.98	0	0	0	6808.87	20838.7	0	9916.81	0	22464.4	17516.1	11326.6	19640.8
	rowID_1362_220.117355350865_2.6865952	1362	220.117	2.6866	220.11736_2.6866	367000	2390000	6	Pantothenic acid	0.17	[M+H]+	C9H17NO5	04.29.2024_massbank_riken_117731_compounds	220.117949	219.1107	-2.67	Secondary alcohols	GHOKWGTUZJEAQD-ZETCQYMHSA-N	CC(C)(CO)C(C(=O)NCCC(=O)O)O	17.72	NA	Positive	only MS1		rowID_1362_220.117355350865_2.6865952	7846.04	5181.63	6992.45	10897.2	5021.58	3597.31	10827.5	28389.7	1923.61	1749.99	3676.75	3822.11	0	2096.09	0	2674.84	365678	0	21190.3	4095.38	1708.9	0	0	1071.91
	rowID_1364_851.266325454995_2.7454584	1364	851.266	2.74546	851.26633_2.7455	22100	176000	1	Not found KEGG	NA															rowID_1364_851.266325454995_2.7454584	0	6794.06	2826.94	5482.09	3884.5	0	0	5279	0	0	1975.52	1428.88	0	0	0	2436.94	8548.48	0	1668.62	0	18978.7	9274.05	8119.36	4246.62
	rowID_1366_271.080447407876_2.7006207	1366	271.08	2.70062	271.08045_2.7006	46500	162000	17	1-methyl-9H-pyrido[3,4-b]indol-7-ol hydrochloride dihydrate	0.005	[M+H]+	C12H15ClN2O3	04.29.2024_bmdms-np_227306_compounds NIST results only viewable in NIST MS Search	271.0799866	270.0771200	1.71	Harmala alkaloids	UZTHVERXARKBAG-UHFFFAOYSA-N	Cl.O.O.OC=1C=CC2=C(C1)NC3=C2C=CN=C3C	4.849999905	NA	Positive	only MS1	spec_id=271476; origin=BMDMS-NP	rowID_1366_271.080447407876_2.7006207	3137.5	5730.63	4499.75	10603.3	17236	12951.9	2032.68	16343.8	1041.24	0	3749.19	6230.49	0	0	0	16706.7	18280.6	0	9924.5	0	14154.1	11412.5	21249.6	9467.65
	rowID_1367_130.085866224956_2.8028307	1367	130.086	2.80283	130.08587_2.8028	164000	1520000	9	Pipecolate	0.748	[M+H]+	C6H11NO2	04.29.2024_birmingham-uhplc-ms-pos_7057_compounds NIST results only viewable in NIST MS Search	130.0862551	129.078978594	-0.88	Piperidines	HXEACLLIILLPRG-YFKPBYRVSA-N	C1CCNC(C1)C(=O)O	NA	NA	Positive	Level 2	registered in Respect	rowID_1367_130.085866224956_2.8028307	3991.02	7617.28	9945.25	5384.43	19495.8	68319.9	59840.7	9023.65	11287.7	57401.3	736.525	517.282	83416.6	4095.29	24747.9	146209	14937.3	52270.4	85717.8	18810.9	19380.1	46948.8	78667.4	20383.5
	rowID_1368_347.093894432334_2.7132854	1368	347.094	2.71329	347.09389_2.7133	57500	252000	7	Not found KEGG	NA															rowID_1368_347.093894432334_2.7132854	0	0	2437.26	3898.83	12040.6	2824.03	675.107	6980.82	0	0	683.063	1566.19	0	0	0	10957.9	8565.46	0	5559.02	0	25437.3	13103.2	2872.86	12032.8
	rowID_1369_114.090854323938_2.6478765	1369	114.091	2.64788	114.09085_2.6479	27300	136000	3	Not found KEGG	NA															rowID_1369_114.090854323938_2.6478765	13218.6	10081.7	3181.47	14386	11068.7	6991.8	13706.2	3567.29	14349.1	16197.3	9836.43	20492.4	5001.37	6647.31	7344.69	11545.1	5600.81	2974.34	1898.7	5649.68	7139.74	2581.57	6273.34	7031.83
	rowID_1371_247.080387202278_2.6962497	1371	247.08	2.69625	247.08039_2.6962	15700	61100	1	Not found KEGG	NA															rowID_1371_247.080387202278_2.6962497	0	3113.5	1027.49	3377.07	6002.85	3229.69	0	3076.67	1385.18	0	895.611	1724.97	0	0	0	5565.94	3164.48	0	1359.29	0	0	3599.9	6090.42	2699.69
	rowID_1372_127.038501223374_2.7507555	1372	127.039	2.75076	127.0385_2.7508	353000	1190000	36	4-Hydroxy-6-Methylpyran-2-One	0.546	[M+H]+	C6H6O3	04.29.2024_msms-pos-vaniya-fiehn_natural_products_library_20200109_28347_compounds NIST results only viewable in NIST MS Search	127.0389709	126.031694049	-3.71	Pyranones and derivatives	NSYSSMYQPLSPOD-UHFFFAOYSA-N	O=C1OC(=CC(O)=C1)C	9.632900238	NA	Positive	only MS1	DB#=VF-NPL-QEHF026599; origin=Vaniya/Fiehn Natural Products Library	rowID_1372_127.038501223374_2.7507555	80396.1	112679	98502.5	116308	184173	153896	61317.2	175534	37643.4	4680.37	88339.6	66104.6	8785.37	0	6513.8	170244	165034	4657.43	90762	6587.4	148552	124241	225213	104444
	rowID_1373_548.217599266581_2.7814019	1373	548.218	2.7814	548.2176_2.7814	48900	683000	8	Colchicoside	0.023	[M+H]+	C27H33NO11	04.29.2024_mona-export-tof_alkaloids_pos_565_compounds NIST results only viewable in NIST MS Search	548.2129269	547.20536087	8.52	Alkaloids000588	UXAFRQPVHYZDED-ZZEDUEFDSA-N	COc1c(O[C@@H]2O[C@H](CO)[C@@H](O)[C@H](O)[C@H]2O)cc2c(c1OC)-c1ccc(OC)c(=O)cc1[C@@H](NC(C)=O)CC2\"	NA	NA	Positive	only MS1	MoNA-export-Alkaloid	rowID_1373_548.217599266581_2.7814019	3457.61	7047.42	7781.29	4568.59	5008.75	2035.19	721.413	7692.72	0	0	0	0	0	0	0	0	0	0	0	1535.98	3534.03	24831	11512.2	21427.4
	rowID_1375_99.0434990063465_2.605227	1375	99.0435	2.60523	99.0435_2.6052	64000	188000	9	Not found KEGG	NA															rowID_1375_99.0434990063465_2.605227	17193.6	24982.2	17568	28426.2	28911.5	21420	14410.6	24286.8	6716.83	5108.79	18310.7	17812.8	10143.8	15977.2	5542.11	28036.6	34308	9121.32	24416.8	0	26859.9	35893.1	74345	17979.6
	rowID_1376_233.981737047565_2.8775127	1376	233.982	2.87751	233.98174_2.8775	42500	187000	8	Not found KEGG	NA															rowID_1376_233.981737047565_2.8775127	17345.9	1321.2	3674.64	37158.2	0	0	0	0	34977.3	20562.5	25071.7	31852.8	19596.6	14510.9	3797.46	14055.7	11755.8	6174.21	26522.3	4102.35	4170.95	1314.64	1589.47	923.263
	rowID_1377_241.069999713258_2.70733	1377	241.07	2.70733	241.07_2.7073	20500	78000	5	4,6,8-trihydroxy-7-methoxy-3-methyl-3,4-dihydroisochromen-1-one	0.28	[M+H]+	C11H12O6	04.29.2024_mona-export-vaniya-fiehn_natural_products_library_44936_compounds NIST results only viewable in NIST MS Search	241.0706635	240.0633881	-2.75	Hydroxybenzoic acid derivatives	ZLLQQKITWRWKTD-UHFFFAOYSA-N	O=C1OC(C)C(O)C2=CC(O)=C(OC)C(O)=C12	9.632900238	NA	Positive	only MS1	DB#=VF-NPL-QEHF002404; origin=Vaniya/Fiehn Natural Products Library	rowID_1377_241.069999713258_2.70733	1830.13	0	3471.17	3395.92	4823.78	7175.8	796.801	4766.9	690.764	0	1924.5	2537.02	2131.23	0	0	8337.1	7558.21	0	5624.72	0	6268.27	5702.46	1906.23	2561.43
	rowID_138_168.957055544902_2.0477834	138	168.957	2.04778	168.95706_2.0478	7380	87300	2	Not found KEGG	NA															rowID_138_168.957055544902_2.0477834	3209.13	1490.26	2479.74	4378.65	1467.79	0	4520.62	5552.56	2527.7	2665.39	4614.21	5535.54	2386.76	1710.92	706.674	0	1777.71	0	3554.08	0	0	0	1260.27	0
	rowID_1380_159.064757889734_2.6736047	1380	159.065	2.6736	159.06476_2.6736	58100	237000	12	Succinylacetone	0.053	[M+H]+	C7H10O4	04.29.2024_birmingham-uhplc-ms-pos_7057_compounds NIST results only viewable in NIST MS Search	159.065	158.05790880	-1.51	Carboxylic acid	WYEPBHZLDUPIOD-UHFFFAOYSA-N	CC(=O)CC(=O)CCC(=O)O	NA	NA	Positive	only MS1		rowID_1380_159.064757889734_2.6736047	22704.9	10115.3	0	26674	16248.6	4828.13	3397.79	7607.15	33310.4	2999.53	10740.7	665.945	0	0	8072.95	7664.71	41117.8	13783.6	4076.83	0	2456.3	2480.38	1551.52	0
	rowID_1381_253.069891185191_2.7144103	1381	253.07	2.71441	253.06989_2.7144	23400	83800	5	Not found KEGG	NA															rowID_1381_253.069891185191_2.7144103	1468.83	3351.5	1705.58	3013.87	9729.78	7004.78	1704.54	4366.06	0	0	3785.48	1925.59	0	0	0	10305.2	8318.99	0	3702.48	0	7593.54	3335.88	6475.41	3721.8
	rowID_1382_307.1013729594_2.7098687	1382	307.101	2.70987	307.10137_2.7099	11900	50300	1	Mollugin	0.12	[M+Na]+	C17H16O4	04.29.2024_bmdms-np_227306_compounds NIST results only viewable in NIST MS Search	307.1000061	284.10485899	4.44	Naphthopyrans	VLGATXOTCNBWIT-UHFFFAOYSA-N	O=C(OC)C=1C(O)=C2C=CC=CC2=C3OC(C=CC31)(C)C	7.150000095	176.9066162	Positive	only MS1	spec_id=278545; origin=BMDMS-NP	rowID_1382_307.1013729594_2.7098687	0	1829.15	1019.32	2070.6	4551.4	1838.82	0	3778.58	0	0	749.694	1046.66	0	0	0	2051.88	2310.35	0	3356.33	0	1175.43	1209.09	5940.4	2468.98
	rowID_1383_200.091157010344_2.5444615	1383	200.091	2.54446	200.09116_2.5445	38600	71000	1	Methyl Orsellinate	0.144	[M+NH4]+	C9H10O4	04.29.2024_mona-export-vaniya-fiehn_natural_products_library_44936_compounds NIST results only viewable in NIST MS Search	200.0917358	182.05790880	-2.88	p-Hydroxybenzoic acid alkyl esters	NCCWCZLEACWJIN-UHFFFAOYSA-N	O=C(OC)C=1C(O)=CC(O)=CC1C	9.632900238	144.2337646	Positive	only MS1	DB#=VF-NPL-QEHF003487; origin=Vaniya/Fiehn Natural Products Library	rowID_1383_200.091157010344_2.5444615	0	0	0	0	3171.4	1761.42	0	869.174	702.752	0	0	0	0	0	906.042	0	1041.5	1915.15	3035.08	0	1032.48	688.288	1143.26	0
	rowID_1384_131.117474871406_2.706782	1384	131.117	2.70678	131.11747_2.7068	56600	391000	9	N-Acetylputrescine	0.359	[M+H]+	C6H14N2O	04.29.2024_msms-pos-respect_2736_compounds NIST results only viewable in NIST MS Search	131.1179962	130.110613074	-4.01	Carboximidic acids	KLZGKIDSEJWEDW-UHFFFAOYSA-N	CC(=O)NCCCCN	1.690199971	129.9046783	Positive	only MS1	DB#=CCMSLIB00000578015; origin=Global Natural Product Social Molecular Networking Library	rowID_1384_131.117474871406_2.706782	6857.05	13099.6	2143.64	33416.1	2914.16	8050.01	15907	9786.75	6846.24	19341.5	30157.1	42434.8	0	6745.25	13292.3	13845.6	4203.82	934.113	0	9804.51	1942.91	3790.68	0	4372.94
	rowID_1385_131.033491657474_2.7346158	1385	131.033	2.73462	131.03349_2.7346	58200	316000	2	Citraconic acid	0.03	[M+H]+	C5H6O4	04.29.2024_msms-pos-respect_2736_compounds NIST results only viewable in NIST MS Search	131.0338852	130.02660867	-3.02	Methyl-branched fatty acids	HNEGQIOMVPPMNR-IHWYPQMZSA-N	CC(=CC(=O)O)C(=O)O	9.632900238	147.0336761	Positive	only MS1	DB#=PS075403; origin=RIKEN MS^n Spectral Database for Phytochemicals	rowID_1385_131.033491657474_2.7346158	0	0	0	7430.39	0	1164.36	0	0	40914.9	4126.53	35109.3	27251.2	3364.51	13052.2	32405.6	14209.2	1960.5	18320.3	58839.7	0	1706.21	955.762	1330.28	5068.09
	rowID_1386_223.059127140281_2.7373834	1386	223.059	2.73738	223.05913_2.7374	17000	62900	3	Isofraxidin	0.132	[M+H]+	C11H10O5	04.29.2024_bmdms-np_227306_compounds NIST results only viewable in NIST MS Search	223.0599976	222.05282342	-3.89	7-hydroxycoumarins	HOEVRHHMDJKUMZ-UHFFFAOYSA-N	O=C1OC=2C(OC)=C(O)C(OC)=CC2C=C1	4.110000134	147.2828217	Positive	only MS1	spec_id=71487; origin=BMDMS-NP	rowID_1386_223.059127140281_2.7373834	0	0	0	908.732	7147.38	1390.6	0	1962.69	0	0	0	918.074	675.713	0	0	2913.7	3670.31	0	3312.57	0	3723.37	2480	5893.83	3279.34
	rowID_139_110.944870871652_2.0582068	139	110.945	2.05821	110.94487_2.0582	6510	68300	1	Not found KEGG	NA															rowID_139_110.944870871652_2.0582068	1474.11	2363.21	2172.93	3635.02	1859	0	3562.91	4220.66	1472.28	2358.56	4403.94	4883.04	1916.62	1805.72	670.439	0	1848.62	0	3716.81	0	0	0	0	0
	rowID_1390_1100.35010986048_2.7218747	1390	1100.35	2.72187	1100.35011_2.7219	17800	92700	7	Not found KEGG	NA															rowID_1390_1100.35010986048_2.7218747	0	0	4761.19	5418.95	5997.4	5482.6	1852.1	4328.21	0	0	7961.14	3413.53	0	0	0	7861.33	7549.34	0	6879.3	0	11386.3	2981.76	0	9655.64
	rowID_1391_400.180273017142_2.7468045	1391	400.18	2.7468	400.18027_2.7468	21300	165000	10	Colchicine	0.066	[M+H]+	C22H25NO6	04.29.2024_bmdms-np_227306_compounds NIST results only viewable in NIST MS Search	400.1799927	399.16818752	0.69	Tropones	IAKHMKGGTNLKSZ-INIZCTEOSA-N	O=C1C=C2C(=CC=C1OC)C3=C(OC)C(OC)=C(OC)C=C3CCC2NC(=O)C	5.599999905	194.5524139	Positive	only MS1	spec_id=47145; origin=BMDMS-NP	rowID_1391_400.180273017142_2.7468045	3429.44	18003.6	16028.2	15160.8	7385.11	13063.9	0	12989.1	1847.97	1213.33	740.796	2121.66	0	1146.72	0	1963.24	3677.62	0	0	1180.18	10223.5	8393.13	3353.7	16385.2
	rowID_1392_192.097330979464_2.7394643	1392	192.097	2.73946	192.09733_2.7395	19500	92600	1	Not found KEGG	NA															rowID_1392_192.097330979464_2.7394643	0	0	0	0	0	0	0	0	0	0	0	0	0	0	0	0	0	0	0	0	0	18236.8	0	0
	rowID_1393_194.047525377232_2.6557128	1393	194.048	2.65571	194.04753_2.6557	22700	144000	1	Not found KEGG	NA															rowID_1393_194.047525377232_2.6557128	0	0	0	1703.48	0	754.73	3600.29	0	0	0	0	0	1439.15	0	0	0	0	0	0	0	0	0	0	0
	rowID_1394_867.239803103828_2.7353184	1394	867.24	2.73532	867.2398_2.7353	28400	130000	5	Not found KEGG	NA															rowID_1394_867.239803103828_2.7353184	0	15676	11365.6	19990.7	18795.3	21200.7	6954.5	22850.8	831.534	0	5941.38	11372.4	0	0	0	17972.8	20159.6	0	10202	0	3615.91	15581.4	18055	10258
	rowID_1398_784.308698905805_2.7460432	1398	784.309	2.74604	784.3087_2.746	360000	1460000	7	Not found KEGG	NA															rowID_1398_784.308698905805_2.7460432	18887.8	112409	52349.6	123722	51814	131335	58934.5	320152	0	0	26523	38152.3	0	0	0	32710.5	21841.6	0	0	0	0	94880.1	122028	108981
	rowID_1399_867.241855324474_2.7491426	1399	867.242	2.74914	867.24186_2.7491	46700	179000	24	Not found KEGG	NA															rowID_1399_867.241855324474_2.7491426	3144.97	0	19898.2	28120	24647.3	0	17396.1	6576.67	2038.69	0	21426.7	14732	0	0	0	30145.3	29914.6	0	13978.2	0	25179.4	19499.8	0	29223.1
	rowID_1401_434.117309816637_2.7450867	1401	434.117	2.74509	434.11731_2.7451	102000	341000	32	Not found KEGG	NA															rowID_1401_434.117309816637_2.7450867	13609.4	0	35782.5	58609.3	46866.1	27213.7	32194	36068	15598.1	0	46545.2	29085.3	532.852	8421.27	0	64185.5	70209	0	43364.5	0	9259.72	45280.1	54770.8	52485.2
	rowID_1402_604.243525076449_2.7818108	1402	604.244	2.78181	604.24353_2.7818	9940	59000	1	Not found KEGG	NA															rowID_1402_604.243525076449_2.7818108	0	0	975.986	1974.72	0	2592.67	0	8829.21	0	0	0	0	0	0	0	0	0	0	0	0	0	2788.07	6312.18	2205.53
	rowID_1403_767.231799265769_2.736486	1403	767.232	2.73649	767.2318_2.7365	58100	231000	32	Not found KEGG	NA															rowID_1403_767.231799265769_2.736486	7172.7	21119.3	23437.7	35293	27470.4	16065.3	16939.7	29644.7	1898.55	0	28257.3	17696.4	0	0	0	35026	40944.9	0	19539.5	0	45537.1	27674.3	32611.5	36464.2
	rowID_1404_784.31026347206_2.7679777	1404	784.31	2.76798	784.31026_2.768	182000	1430000	26	Not found KEGG	NA															rowID_1404_784.31026347206_2.7679777	51718.7	25690.5	118342	133256	69856.8	31916.1	64785.1	153710	8060.03	0	78586.9	42802.8	0	0	0	39010.1	24277.4	0	0	4239.74	39291.7	97881.9	29366	140336
	rowID_1406_214.106810314467_2.7031286	1406	214.107	2.70313	214.10681_2.7031	32300	159000	10	Kainic Acid	0.101	[M+H]+	C10H15NO4	04.29.2024_msms-pos-vaniya-fiehn_natural_products_library_20200109_28347_compounds NIST results only viewable in NIST MS Search	214.1073761	213.10010796	-2.64	Kainoids	VLSMHEGGTFMBBZ-OOZYFLPDSA-N	O=C(O)CC1C(NCC1C(=C)C)C(=O)O	9.632900238	147.3083954	Positive	only MS1	DB#=VF-NPL-QEHF026989; origin=Vaniya/Fiehn Natural Products Library	rowID_1406_214.106810314467_2.7031286	3880.97	1009.55	5215.17	2699.87	11103.9	4099.45	0	14108.1	26310	10457.6	10269.1	14768.6	15411.3	17513.8	4719.15	16869.6	27676.7	9090.3	32656.8	4980.61	2574.52	0	0	0
	rowID_1407_196.030656369697_2.8182523	1407	196.031	2.81825	196.03066_2.8183	25600	321000	3	Not found KEGG	NA															rowID_1407_196.030656369697_2.8182523	6001.8	0	0	1247.29	1302.4	0	0	3652.33	3815	1370.97	3336.46	3962.91	14653.2	26174.2	684.909	3628.02	3112.82	6642.5	9027.42	10451.1	0	0	0	852.158
	rowID_1408_851.267845633523_2.7685232	1408	851.268	2.76852	851.26785_2.7685	47400	169000	9	Not found KEGG	NA															rowID_1408_851.267845633523_2.7685232	0	2982.12	3007.5	0	4255.66	943.142	2716.68	0	0	0	1807.59	1260.3	0	0	0	1704.16	9211.67	0	1668.62	0	40834	7176.72	0	21406.1
	rowID_141_229.892493594518_2.0583727	141	229.892	2.05837	229.89249_2.0584	27600	109000	8	Not found KEGG	NA															rowID_141_229.892493594518_2.0583727	35834	7700.34	6127.68	9912.01	9082.18	2990.45	5609.46	9337.38	6554.7	4611.84	22272	10205.8	3011.54	6992.14	7150.42	8257.15	8472.35	6623.75	9784.28	2315.12	4471.94	2073.03	0	1039.35
	rowID_1410_132.025268020969_2.9196706	1410	132.025	2.91967	132.02527_2.9197	107000	351000	12	Not found KEGG	NA															rowID_1410_132.025268020969_2.9196706	19813.6	0	4500.08	14584.7	3280.38	1365.3	8521.2	2991.65	66963.2	64877.9	55174	46927	58257.5	63292.5	29992.9	59494.1	23630.2	79055.7	69916.9	20926.1	18710.1	5024.83	5643.08	7154.65
	rowID_1412_265.022558756239_2.8224094	1412	265.023	2.82241	265.02256_2.8224	77200	380000	19	Not found KEGG	NA															rowID_1412_265.022558756239_2.8224094	0	2718.47	598.871	5371.53	4836.81	9353.88	7884.71	4050.76	20654.7	32928	25525.6	23145.9	42066	56841.6	22824.2	20534.6	47897.9	55969.9	63156.3	19342.2	20654.8	5859.3	6204.53	13786.9
	rowID_1413_1100.85058968678_2.7352922	1413	1100.85	2.73529	1100.85059_2.7353	12300	84300	2	Not found KEGG	NA															rowID_1413_1100.85058968678_2.7352922	0	4275.82	3409.89	2595.6	3302	2904.7	1344.77	8247.45	0	0	4509.43	2947.35	0	0	0	6635.58	7439.33	0	6075.71	0	6307.61	3259.46	5848.42	5754.27
	rowID_1415_118.0857425573_2.782043	1415	118.086	2.78204	118.08574_2.782	9180000	21800000	86	L-(+)-Valine	0.969	[M+H]+	C5H11NO2	04.29.2024_birmingham-uhplc-ms-pos_7057_compounds NIST results only viewable in NIST MS Search	118.0859985	117.0789786	-2.19	Amino acids	KZSNJWFQEVHDMF-BYPYZUCNSA-N	CC(C)[C@@H](C(=O)O)N	4.626599789	129.493103	Positive	Level 1	DB#=EMBL-MCF_spec353465; origin=EMBL - Metabolomics Core Facility Spectral Library	rowID_1415_118.0857425573_2.782043	4.84203e+06	6.32218e+06	6.09292e+06	6.28576e+06	4.40675e+06	5.79524e+06	3.78175e+06	8.14977e+06	2.07843e+06	2.41916e+06	4.09122e+06	3.06232e+06	1.94466e+06	1.31246e+06	2.79252e+06	2.50067e+06	1.5142e+06	1.36207e+06	224209	2.65645e+06	1.82035e+06	2.88903e+06	3.443e+06	2.92402e+06
	rowID_1417_118.089315916652_2.7911608	1417	118.089	2.79116	118.08932_2.7912	60300	279000	25	Not found KEGG	NA															rowID_1417_118.089315916652_2.7911608	38713.3	18723	55864.1	37726.8	32445.5	42272.3	26512.3	41421.4	17181.8	19863.9	30579.8	23454.4	17296	3149.4	21490.8	17292.6	5399.21	7257.25	0	13632.6	7025.91	5943.82	26012.6	16122.8
	rowID_1418_118.082257057641_2.7599251	1418	118.082	2.75993	118.08226_2.7599	55200	214000	25	Not found KEGG	NA															rowID_1418_118.082257057641_2.7599251	12448.7	38395.6	49178.7	27615.7	36918.4	36298.6	30856.7	49040.8	3868.27	3462.06	30826.8	13065.6	2323.63	0	16539.1	21721.5	11745.8	3182.22	0	12943.7	12582.4	21726.2	32012.4	17349.4
	rowID_1421_139.038618729054_2.8600776	1421	139.039	2.86008	139.03862_2.8601	52700	90000	2	Salicylic acid	0.623	[M+H]+	C7H6O3	04.29.2024_birmingham-uhplc-ms-pos_7057_compounds NIST results only viewable in NIST MS Search	139.039	138.031694	-2.73	Phenolics	YGSDEFSMJLZEOE-UHFFFAOYSA-N	C1=CC=C(C(=C1)C(=O)O)O	NA	NA	Positive	only MS1		rowID_1421_139.038618729054_2.8600776	4304.71	6115.49	6591.83	1390.72	7764.54	5410.43	15656.6	1309.67	4816.85	4023.57	4399.99	3401.42	7602.86	7903.2	1045.9	5716.37	0	0	5385.82	11667.1	17850	7499.89	10302.9	3616.93
	rowID_1424_946.367673924251_2.8174298	1424	946.368	2.81743	946.36767_2.8174	45500	183000	13	Not found KEGG	NA															rowID_1424_946.367673924251_2.8174298	0	9592.08	20076.2	27173.6	17453.6	28571.6	6817.73	40433.2	0	0	9788.34	0	0	0	0	4658.06	3724.57	0	0	0	8733.36	13166.4	6869.54	15917.6
	rowID_1425_426.128736528014_2.810798	1425	426.129	2.8108	426.12874_2.8108	13100	59300	2	Not found KEGG	NA															rowID_1425_426.128736528014_2.810798	0	1403.95	1838.85	3716.85	0	0	0	0	0	0	1519.98	0	0	0	0	2388.27	2159.11	0	4450.2	0	5596.44	1355.39	3357.59	4240.9
	rowID_1426_622.254370242798_2.820956	1426	622.254	2.82096	622.25437_2.821	83100	242000	7	Not found KEGG	NA															rowID_1426_622.254370242798_2.820956	0	44405	17079.9	30076.1	33098.5	25024.7	5091.77	73779.7	0	0	8047.19	6776.56	0	0	0	7640.96	7571.02	0	0	992.809	0	25157.2	30356.6	14193.5
	rowID_1427_946.364889424936_2.7962923	1427	946.365	2.79629	946.36489_2.7963	43400	188000	2	Not found KEGG	NA															rowID_1427_946.364889424936_2.7962923	0	23860.8	3482.12	18644.9	3480.03	28849.3	0	38512.4	0	0	1138.21	1378.53	0	0	0	0	0	0	0	0	0	5454.27	14465.5	5503
	rowID_1428_130.96473763991_2.7233067	1428	130.965	2.72331	130.96474_2.7233	35500	96200	3	Not found KEGG	NA															rowID_1428_130.96473763991_2.7233067	40595.5	11979.1	16203	9826.66	12575.3	2492.67	9501.61	4222.75	8569.52	0	13011.3	4873.91	4641.72	12969.1	18056.5	11066.4	13549.1	5337.76	5278.78	13363.1	7445.13	10306.7	14354.1	2648.12
	rowID_1429_176.055100302154_2.96377	1429	176.055	2.96377	176.0551_2.9638	61900	203000	4	N-Acetylaspartate	0.347	[M+H]+	C6H9NO5	04.29.2024_msms-pos-respect_2736_compounds NIST results only viewable in NIST MS Search	176.0553489	175.04807239	-1.41	Aspartic acid and derivatives	OTCCIMWXFLJLIA-BYPYZUCNSA-N	CC(=O)N[C@@H](CC(O)=O)C(O)=O	1.690199971	134.1605835	Positive	only MS1	DB#=CCMSLIB00005464183; origin=Global Natural Product Social Molecular Networking Library	rowID_1429_176.055100302154_2.96377	12388.3	0	2958.56	4338.78	3372.67	0	2695.69	1717.09	15022	6439.81	43883	16657	12180.3	39550.1	25292.8	2731.15	10328.2	20731.3	62530.5	28294.1	1029.24	1178.26	1707.04	1429.8
	rowID_1430_287.170917730769_2.8143852	1430	287.171	2.81439	287.17092_2.8144	10700	86200	1	Not found KEGG	NA															rowID_1430_287.170917730769_2.8143852	0	0	0	0	0	0	0	0	0	0	0	0	0	0	0	0	0	0	3166.97	10021.3	0	0	0	1034.5
	rowID_1431_141.03049438386_2.6596808	1431	141.03	2.65968	141.03049_2.6597	572000	3460000	9	(S)-2-Hydroxypropylphosphonate	NA	[M+H]+	C3H9O4P	KEGG	141.031076	140.0238	-4.16	Biosynthesis of secondary metabolites	ZFVCONUOLQASEW-VKHMYHEASA-M	CC(CP(=O)(O)[O-])O	NA	NA	Positive	only MS1		rowID_1431_141.03049438386_2.6596808	15523.4	1889.45	7904.65	23609.8	3508.43	12402.7	4471.6	15884.8	12759.4	175991	14894.4	54370.6	69294	23776.7	21229.4	16670.3	24693.5	105978	132822	24150	27978.7	0	45469.7	18122.4
	rowID_1433_72.0803078017544_2.8180788	1433	72.0803	2.81808	72.08031_2.8181	283000	823000	41	Not found KEGG	NA															rowID_1433_72.0803078017544_2.8180788	162183	202261	212635	191088	186200	217527	176656	183447	111435	171267	168772	137058	126010	79617.8	168598	107679	57516.6	88017.5	4445.94	133694	70948.1	117391	138298	107722
	rowID_1434_180.086196163098_2.698219	1434	180.086	2.69822	180.0862_2.6982	18400	94000	3	D-(+)-Glucosamine hydrochloride	0.358	[M+H]+	C6H13NO5	04.29.2024_msms-pos-respect_2736_compounds NIST results only viewable in NIST MS Search	180.086649	179.07937252	-2.49	Hexoses	MSWZFWKMSRAUBD-IVMDWMLBSA-N	N[C@H]1C(O)O[C@H](CO)[C@@H](O)[C@@H]1O	NA	140.8127705	Positive	only MS1	registered in Respect	rowID_1434_180.086196163098_2.698219	1041.48	0	1059.31	2068.96	3402.96	4563.77	736.241	6532.53	0	0	853.86	0	0	0	0	7950.99	6771.49	2366.63	3009.67	0	3161.97	3106.48	0	4380.34
	rowID_1437_328.159405465076_2.8306859	1437	328.159	2.83069	328.15941_2.8307	11100	79400	1	Not found KEGG	NA															rowID_1437_328.159405465076_2.8306859	0	0	0	0	0	0	0	0	0	0	0	0	0	0	0	0	0	0	0	0	0	0	0	0
	rowID_1438_236.148681569109_2.8311262	1438	236.149	2.83113	236.14868_2.8311	116000	650000	38	Not found KEGG	NA															rowID_1438_236.148681569109_2.8311262	35074.6	22536.5	22476.7	34487.6	32359.7	10159.6	28413.7	30765.5	17835.2	12541.2	41196.1	12883.5	20291.6	18400.8	21215	18255.2	28812.4	29745.7	26951.8	21685.6	0	33853.9	68804.3	61058.4
	rowID_1439_306.996200899069_2.6502879	1439	306.996	2.65029	306.9962_2.6503	83300	826000	2	Not found KEGG	NA															rowID_1439_306.996200899069_2.6502879	0	17007.1	17225.3	5416.84	14021.4	14194	21245.5	0	0	0	1048.31	0	0	0	0	0	0	0	0	0	0	46152.5	33180.6	0
	rowID_1441_129.101775386402_2.5736003	1441	129.102	2.5736	129.10178_2.5736	79800	680000	1	(S)-Piperidine-2-carboxamide	NA	[M+H]+	C6H12N2O	KEGG	129.102276	128.095	-3.84	Amino acids and Peptides	XIMBESZRBTVIOD-YFKPBYRVSA-N	C1CCNC(C1)C(=O)N	NA	NA	Positive	only MS1		rowID_1441_129.101775386402_2.5736003	3731.27	4282.14	2674.79	1315.73	1853.43	11198.4	15909.2	1280.74	3062.54	1328.65	988.283	1026.14	2711.06	2654.24	2360.31	897.92	0	4974.65	4874.9	8454.49	8232.39	5385.14	2598.17	9249.61
	rowID_1442_176.102462183905_2.7772624	1442	176.102	2.77726	176.10246_2.7773	282000	1030000	3	Citrulline	0.069	[M+H]+	C6H13N3O3	04.29.2024_mona-export-vaniya-fiehn_natural_products_library_44936_compounds NIST results only viewable in NIST MS Search	176.1034851	175.0956913	-5.82	L-alpha-amino acids	RHGKLRLOHDJJDR-BYPYZUCNSA-N	NC(=O)NCCC[C@H](N)C(O)=O	12.43999958	138.5636292	Positive	only MS1	DB#=PR100448; origin=MassBank High Quality Mass Spectral Database	rowID_1442_176.102462183905_2.7772624	3241.74	133920	0	255518	25363	3205.77	1958.62	0	0	21287.1	0	616.933	6606.5	0	18024.2	0	0	28952	1309.32	0	1550.77	6945.87	0	3933.89
	rowID_1443_258.181426356267_2.84077	1443	258.181	2.84077	258.18143_2.8408	31900	251000	1	Not found KEGG	NA															rowID_1443_258.181426356267_2.84077	0	0	0	0	0	0	0	0	0	0	0	0	0	0	0	0	0	0	0	0	27486.8	0	0	0
	rowID_1444_141.054297908479_2.7575412	1444	141.054	2.75754	141.0543_2.7575	12400	55300	1	Not found KEGG	NA															rowID_1444_141.054297908479_2.7575412	4167.51	1128.89	0	4477.83	2879.2	0	0	1923.82	4275.36	550.796	1658.96	0	0	0	2094.07	0	6930.34	3241.74	0	0	0	0	0	0
	rowID_1445_312.164515903049_2.8435323	1445	312.165	2.84353	312.16452_2.8435	26900	173000	8	Not found KEGG	NA															rowID_1445_312.164515903049_2.8435323	0	0	0	0	0	0	1065.42	2912.09	0	0	4556.61	3760.04	0	0	0	19886.4	12432.2	0	0	0	5748.69	918.643	17554.8	0
	rowID_1446_622.255406008129_2.8703635	1446	622.255	2.87036	622.25541_2.8704	40100	275000	17	Not found KEGG	NA															rowID_1446_622.255406008129_2.8703635	17647.3	13715.8	33338.2	16075.2	48626.2	15923.2	9991.24	27531.2	0	0	10811	5029.43	0	0	0	7550.26	9644.23	0	0	2094.61	9597.11	24995.6	11781.2	28526.8
	rowID_1447_148.060062588764_2.6860116	1447	148.06	2.68601	148.06006_2.686	64600	313000	5	O-Acetyl-L-serine	0.76	[M+H]+	C5H9NO4	04.29.2024_msms-pos-respect_2736_compounds NIST results only viewable in NIST MS Search	148.0599976	147.05315777	0.42	L-alpha-amino acids	VZXPDPZARILFQX-BYPYZUCNSA-N	O=C(O)C(N)COC(=O)C	7.377799988	134.0320435	Positive	only MS1	DB#=FiehnHILIC002193; origin=Fiehn Lab HILIC Library	rowID_1447_148.060062588764_2.6860116	7798.07	20056.1	25398.2	13851	35430.7	56394.4	46196.1	12366.9	4326.8	12938.7	6355.78	7718.95	7985.67	7907.38	13494.2	13858.2	12546.5	12714.1	3330.33	21610.1	19221.2	13570.9	18047.7	15724.7
	rowID_1448_233.041703529395_2.8169932	1448	233.042	2.81699	233.0417_2.817	22600	146000	5	Quebrachitol	0.176	[M+K]+	C7H14O6	04.29.2024_mona-export-vaniya-fiehn_natural_products_library_44936_compounds NIST results only viewable in NIST MS Search	233.0421906	194.07903816	-2.11	Cyclohexanols	DSCFFEYYQKSRSV-UHFFFAOYSA-N	OC1C(O)C(O)C(OC)C(O)C1O	9.632900238	150.849411	Positive	only MS1	DB#=VF-NPL-QEHF026698; origin=Vaniya/Fiehn Natural Products Library	rowID_1448_233.041703529395_2.8169932	0	0	0	0	0	0	1270.01	0	0	0	2169.65	3493.16	3794.98	693.257	686.799	19270.7	17864.6	0	8556.72	2125.67	3804.33	0	0	2615.58
	rowID_1449_162.035843146844_2.8398654	1449	162.036	2.83987	162.03584_2.8399	47000	220000	11	Not found KEGG	NA															rowID_1449_162.035843146844_2.8398654	1688.68	0	0	0	1559.16	0	0	0	6533.25	4043.26	9583.21	13124.7	15449.3	8716.79	7061.89	42013.2	29900.9	5579.6	25598.9	10536.8	14695	1430.48	2061.91	8171.41
	rowID_1450_172.096439959921_2.7665167	1450	172.096	2.76652	172.09644_2.7665	17400	72300	1	Terrein	0.123	[M+NH4]+	C8H10O3	04.29.2024_mona-export-vaniya-fiehn_natural_products_library_44936_compounds NIST results only viewable in NIST MS Search	172.096817	154.062994177	-2.19	1,2-diols	MHOOPNKRBMHHEC-HZIBQTDNSA-N	O=C1C=C(C=CC)C(O)C1O	9.632900238	138.2527466	Positive	only MS1	DB#=VF-NPL-QEHF021232; origin=Vaniya/Fiehn Natural Products Library	rowID_1450_172.096439959921_2.7665167	0	0	0	0	0	568.773	655.722	0	0	507.137	0	1552.47	474.201	0	0	0	0	842.457	0	0	5225.38	891.666	11050.4	2715.72
	rowID_1451_217.067714326649_2.846225	1451	217.068	2.84623	217.06771_2.8462	23300	157000	2	Quebrachitol	0.188	[M+Na]+	C7H14O6	04.29.2024_mona-export-vaniya-fiehn_natural_products_library_44936_compounds NIST results only viewable in NIST MS Search	217.0682526	194.07903816	-2.5	Cyclohexanols	DSCFFEYYQKSRSV-UHFFFAOYSA-N	OC1C(O)C(O)C(OC)C(O)C1O	9.632900238	150.849411	Positive	only MS1	DB#=VF-NPL-QEHF026695; origin=Vaniya/Fiehn Natural Products Library	rowID_1451_217.067714326649_2.846225	0	0	0	0	0	0	0	0	0	0	0	1084.56	1884.58	0	0	10341.4	9317.11	0	4833.99	1317.38	10059.5	0	1695.49	1776.01
	rowID_1452_124.038844744623_2.7877944	1452	124.039	2.78779	124.03884_2.7878	14400	68300	5	Isonicotinate	0.409	[M+H]+	C6H5NO2	04.29.2024_msms-pos-respect_2736_compounds NIST results only viewable in NIST MS Search	124.0393049	123.032028402	-3.75	Pyridinecarboxylic acids	TWBYWOBDOCUKOW-UHFFFAOYSA-N	OC(=O)c(c1)ccnc1	17.54000092	125.4405212	Positive	only MS1	DB#=KO003192; origin=MassBank High Quality Mass Spectral Database	rowID_1452_124.038844744623_2.7877944	0	6915.29	8921.18	2124.9	9814.73	11978.3	11243.3	12748.3	4966.49	4382.75	0	1578.65	971.06	5144.62	1361.36	791.864	2176.25	0	5049.69	1301.84	3732.8	6568.39	9992.91	7155.03
	rowID_1455_434.116938336699_2.7272937	1455	434.117	2.72729	434.11694_2.7273	86100	346000	8	Not found KEGG	NA															rowID_1455_434.116938336699_2.7272937	4216.54	37000.3	4026.62	48134.6	22711.3	24937.5	13558.6	36745.3	5624.08	0	9030.41	8425.28	0	8866.37	0	12147.8	45656.8	0	24513.3	0	74079.2	36023.3	18929.6	5833.94
	rowID_1457_279.038269868953_2.762393	1457	279.038	2.76239	279.03827_2.7624	12000	94900	1	Not found KEGG	NA															rowID_1457_279.038269868953_2.762393	1841.92	0	0	0	0	0	0	0	1168.11	0	1773.9	0	1388.52	1537.85	6281.58	6470.94	9572.95	2805.83	1236.48	1032.65	1416.95	0	2053.93	1381.86
	rowID_1459_303.238636918183_2.904386	1459	303.239	2.90439	303.23864_2.9044	13000	82800	5	Not found KEGG	NA															rowID_1459_303.238636918183_2.904386	0	0	821.159	0	0	0	2003.95	0	2259.15	0	1236.37	1373.85	741.201	951.147	1083.14	2349.61	3493.32	3455.61	5023.82	7744.41	6512.31	7185.57	4830.98	9528.25
	rowID_1460_207.051539865775_2.7687879	1460	207.052	2.76879	207.05154_2.7688	30000	161000	7	Lipoate	NA	[M+H]+	C8H14O2S2	KEGG	207.050776	206.0435	3.69	Fatty acyls	AGBQKNBQESQNJD-UHFFFAOYSA-M	C1CSSC1CCCCC(=O)[O-]	NA	NA	Positive	only MS1		rowID_1460_207.051539865775_2.7687879	0	0	0	1707.2	0	0	0	0	0	1499.97	4669.54	4822.82	1945.98	1331.65	0	26780.6	20785.7	2115.48	10893.6	1736.42	5032.25	0	0	4661.83
	rowID_1461_295.094842846056_2.6850214	1461	295.095	2.68502	295.09484_2.685	122000	1020000	2	Not found KEGG	NA															rowID_1461_295.094842846056_2.6850214	12420.3	828.368	50915.7	0	0	0	0	8982.14	7173.1	0	0	0	0	0	0	0	11741.2	0	3116.36	0	0	861.539	1963.85	594.768
	rowID_1462_174.991091202512_2.903816	1462	174.991	2.90382	174.99109_2.9038	215000	753000	27	Not found KEGG	NA															rowID_1462_174.991091202512_2.903816	110407	31737.9	40026	32333.3	71020.9	11855.1	55247.2	28746.7	69935	100367	81275.9	72351.8	129672	84517.8	162452	60953.4	71825.8	112863	183567	93712.6	56167.4	39195.6	35083	56988.7
	rowID_1464_212.139024878958_2.8911452	1464	212.139	2.89115	212.13902_2.8911	8630	73600	1	Not found KEGG	NA															rowID_1464_212.139024878958_2.8911452	3229.68	0	1218.18	0	1496.68	0	1708.51	0	2560.77	0	1733.94	1632.66	1472.7	1876.07	3705.04	3804.54	3999.91	4672.49	2907.54	4973.57	4896.83	3942.78	2771.16	3501.68
	rowID_1466_247.128390834835_2.9718363	1466	247.128	2.97184	247.12839_2.9718	40400	407000	9	Not found KEGG	NA															rowID_1466_247.128390834835_2.9718363	5066.78	3953.72	13101.1	6298.63	5087.24	4088.55	20897.9	3486.51	13031.9	0	3717.21	2794.15	883.451	1446.66	1689.04	3977.33	3577.28	3363.62	2541.77	2522.47	34813.2	4517.89	1371.58	5717.6
	rowID_1467_126.065755463883_2.8353786	1467	126.066	2.83538	126.06576_2.8354	15600	167000	2	5-Methylcytosine	0.056	[M+H]+	C5H7N3O	04.29.2024_msms-pos-respect_2736_compounds NIST results only viewable in NIST MS Search	126.0661884	125.058911855	-3.4	Hydroxypyrimidines	LRSASMSXMSNRBT-UHFFFAOYSA-N	CC(=C1)C(N)=NC(=O)N1	17.54000092	NA	Positive	only MS1	DB#=KO003364; origin=MassBank High Quality Mass Spectral Database	rowID_1467_126.065755463883_2.8353786	2690.82	2825.34	6044.95	3552.39	5454.65	3249.9	2357.62	13443.9	5688.84	3838.64	5660.62	4374.75	2800.32	5075.61	3864.69	4120.07	5640.47	2212.91	3612.52	1789.95	5091.16	3461.33	5648.14	8331.03
	rowID_1468_168.06526559304_2.9198492	1468	168.065	2.91985	168.06527_2.9198	18100	85900	3	3-Methoxyanthranilate	NA	[M+H]+	C8H9NO3	KEGG	168.065519	167.0582	-1.48	Tryptophan metabolism	SXOPCLUOUFQBJV-UHFFFAOYSA-N	COC1=CC=CC(=C1N)C(=O)O	NA	NA	Positive	only MS1		rowID_1468_168.06526559304_2.9198492	0	0	1556.96	2024.77	2700.06	0	2580.87	0	3512.5	888.487	0	1748.87	0	2545.17	0	2090.78	4848.88	4114.82	7366.4	6118.95	8166.71	7723.11	6307.69	9061.69
	rowID_1469_228.097388169763_2.9022045	1469	228.097	2.9022	228.09739_2.9022	12600	82600	9	2'-Deoxycytidine	0.039	[M+H]+	C9H13N3O4	04.29.2024_mona-export-respect_6374_compounds NIST results only viewable in NIST MS Search	228.0957947	227.09060590	6.99	Pyrimidine 2'-deoxyribonucleosides	CKTSBUTUHBMZGZ-SHYZEUOFSA-N	N=C1N=C(O)N(C=C1)C2OC(CO)C(O)C2	5.662700176	NA	Positive	only MS1	DB#=FiehnHILIC001612; origin=Fiehn Lab HILIC Library	rowID_1469_228.097388169763_2.9022045	10524.4	8980.75	7583.07	11379.1	8095.73	0	1027.58	716.011	3360.9	3943.17	3141.69	6786.1	3308.85	0	0	5935.62	0	0	0	0	8137.05	1575.93	0	3634.84
	rowID_147_154.941349010267_2.0578759	147	154.941	2.05788	154.94135_2.0579	138000	1330000	20	Not found KEGG	NA															rowID_147_154.941349010267_2.0578759	64671.5	49089.5	50141.9	94206.6	38569.6	29693.6	94353.1	121699	51404.4	65662.1	93072.8	103498	63114.1	46172.6	20405.3	19275.1	47894	6427.76	80307	14058.4	9088.42	12023.3	34625.9	0
	rowID_1470_848.261448729764_2.963467	1470	848.261	2.96347	848.26145_2.9635	18400	91900	6	Not found KEGG	NA															rowID_1470_848.261448729764_2.963467	0	1982.44	2734	4176.31	4967.19	0	2434.88	0	0	0	3256.3	3269.61	0	0	0	4784.56	4150.21	0	3723.57	0	12842	5193.35	3521.01	10080.4
	rowID_1471_171.041220742206_2.8417914	1471	171.041	2.84179	171.04122_2.8418	8680	64100	1	Not found KEGG	NA															rowID_1471_171.041220742206_2.8417914	0	0	0	0	0	0	0	0	0	0	0	0	0	0	0	6804.22	7379.67	0	4031.39	0	0	0	0	1202.63
	rowID_1472_309.048940086425_2.9308405	1472	309.049	2.93084	309.04894_2.9308	52700	211000	1	Deoxyuridylic acid	NA	[M+H]+	C9H13N2O8P	KEGG	309.048228	308.041	2.3	Deoxyribonucleotides	JSRLJPSBLDHEIO-SHYZEUOFSA-N	C1C(C(OC1N2C=CC(=O)NC2=O)COP(=O)(O)O)O	NA	NA	Positive	only MS1		rowID_1472_309.048940086425_2.9308405	16413	4691.3	6081.77	7576.38	3939.07	0	3033.71	1227.11	16534	31914.5	3832.46	24877.1	28926.3	15312.6	9750.93	6387.96	8112.07	30741.6	25866.6	6745.75	9898.69	3719.35	2292.99	5283.29
	rowID_1473_133.049154240156_2.7455297	1473	133.049	2.74553	133.04915_2.7455	24600	68800	1	3-Hydroxy-3-methyl-2-oxobutanoic acid	NA	[M+H]+	C5H8O4	KEGG	133.049535	132.0423	-2.89	Fatty acyls	DNOPJXBPONYBLB-UHFFFAOYSA-N	CC(C)(C(=O)C(=O)O)O	NA	NA	Positive	only MS1		rowID_1473_133.049154240156_2.7455297	7256.42	8381.58	3399.25	18687.1	5227.45	7574.75	0	7091.43	13363.6	2918.29	3963.4	5408.3	16758.6	14534.5	1760.22	10515.1	24506.2	7697.95	10565.5	0	9193.97	8432.86	16275.1	2000.59
	rowID_1474_174.086929228397_2.9171095	1474	174.087	2.91711	174.08693_2.9171	817000	3160000	11	5-Guanidino-2-oxopentanoate	NA	[M+H]+	C6H11N3O3	KEGG	174.087276	173.08	-1.99	Arginine and proline metabolism	ARBHXJXXVVHMET-UHFFFAOYSA-M	C(CC(=O)C(=O)[O-])CN=C(N)N	NA	NA	Positive	only MS1		rowID_1474_174.086929228397_2.9171095	0	33222	0	6502.63	0	87644.6	0	0	0	1203.05	0	0	0	0	3452.74	0	0	8504.17	0	0	9725.07	765844	110554	11117.2
	rowID_1475_201.006833190143_2.9305382	1475	201.007	2.93054	201.00683_2.9305	27400	101000	1	Not found KEGG	NA															rowID_1475_201.006833190143_2.9305382	13093.7	3534.49	2506.26	9846.09	5204.92	0	3166.71	1447.37	11482.2	16621.5	2038.24	4715.68	22474.7	15286.9	7838.4	7003.18	8400.45	19782	24574.8	6316.65	6595.64	4095.32	2892.42	2569.29
	rowID_1476_548.218738754972_2.8629262	1476	548.219	2.86293	548.21874_2.8629	13600	187000	2	Not found KEGG	NA															rowID_1476_548.218738754972_2.8629262	3924.38	0	12597.5	0	2988.86	1061.07	721.413	0	0	0	0	0	0	0	0	0	0	0	0	0	3534.03	9925.7	8926.99	5698.72
	rowID_1477_221.012163200872_2.6985273	1477	221.012	2.69853	221.01216_2.6985	71300	779000	1	Not found KEGG	NA															rowID_1477_221.012163200872_2.6985273	0	7072.18	5508.92	0	10391.1	12682	17253.8	0	0	0	0	0	0	0	0	0	0	0	0	0	0	16399.9	11098.2	0
	rowID_1479_135.028219165783_2.6596763	1479	135.028	2.65968	135.02822_2.6597	62800	482000	1	Not found KEGG	NA															rowID_1479_135.028219165783_2.6596763	0	6811.65	4327.65	0	25888.9	54825.1	16792.4	0	0	0	0	0	0	0	0	0	0	0	0	0	0	8996.44	8460.5	0
	rowID_148_172.951919482841_2.0614977	148	172.952	2.0615	172.95192_2.0615	26700	249000	8	Not found KEGG	NA															rowID_148_172.951919482841_2.0614977	12861.8	9946.82	10386.5	18167.4	6225.34	5395.84	18502.9	23676.8	9666.4	11495	18446.2	19866	10326.7	7694.83	3460.07	2506.99	8671.24	959.426	14993.9	1930.99	1441.32	2256.65	2527.68	0
	rowID_1480_291.018890641633_2.6418107	1480	291.019	2.64181	291.01889_2.6418	16200	177000	5	Microminutin	0.18	M+NH4	C15H12O5	04.29.2024_all_gnps_505792_compounds	290.102	272.068		Coumarins and derivatives	AZYVCLJYWIHOAD-UHFFFAOYSA-N	CC1=C(C(=O)OC1)C2=C(C=CC3=C2OC(=O)C=C3)OC			Positive	only MS1		rowID_1480_291.018890641633_2.6418107	0	0	0	0	13151.7	13149.7	7135.86	0	0	0	0	0	0	0	0	0	0	0	0	0	0	7825.91	0	0
	rowID_1481_209.617863922054_3.034885	1481	209.618	3.03489	209.61786_3.0349	9380	97700	1	Not found KEGG	NA															rowID_1481_209.617863922054_3.034885	0	0	0	0	0	0	0	0	0	5684.14	0	0	1179.38	1618.23	0	0	0	0	0	0	0	0	0	0
	rowID_1484_157.010242024168_2.6767275	1484	157.01	2.67673	157.01024_2.6767	63900	685000	1	Malic acid	0.234	[M+Na]+	C4H6O5	04.29.2024_bmdms-np_227306_compounds NIST results only viewable in NIST MS Search	157.0099945	134.02152329	1.56	Beta hydroxy acids and derivatives	BJEPYKJPYRNKOW-UHFFFAOYSA-N	O=C(O)CC(O)C(=O)O	1.980000019	168.5395355	Positive	only MS1	spec_id=377; origin=BMDMS-NP	rowID_1484_157.010242024168_2.6767275	0	12694	7193.33	0	40520.4	8324.32	15808	0	0	0	0	0	0	0	0	0	0	0	0	0	0	5378.2	29427.5	0
	rowID_1486_259.080952914708_3.059486	1486	259.081	3.05949	259.08095_3.0595	15500	57500	2	Not found KEGG	NA															rowID_1486_259.080952914708_3.059486	3335.37	0	5344.45	4075.49	6491	0	0	7405.78	0	0	2304.78	998.603	5878.6	0	0	4339.54	15470.4	0	6592.5	0	6194.18	5389.39	13241.6	7346.9
	rowID_1487_242.101819779829_2.878915	1487	242.102	2.87892	242.10182_2.8789	18200	75100	2	Zeatin	0.05	[M+Na]+	C10H13N5O	04.29.2024_msms-pos-vaniya-fiehn_natural_products_library_20200109_28347_compounds NIST results only viewable in NIST MS Search	242.1009979	219.11201006	3.4	6-alkylaminopurines	UZKQTCBAMSWPJD-FARCUNLSSA-N	OCC(=CCNC=1N=CNC2=NC=NC21)C	0.822700024	154.7151794	Positive	only MS1	DB#=VF-NPL-QTOF009989; origin=Vaniya/Fiehn Natural Products Library	rowID_1487_242.101819779829_2.878915	0	0	0	0	0	0	0	0	0	0	0	0	643.099	0	0	0	2937.81	0	5578.13	0	1430.34	0	2279.93	2140.87
	rowID_1490_159.013589613613_2.9516282	1490	159.014	2.95163	159.01359_2.9516	53400	129000	6	Not found KEGG	NA															rowID_1490_159.013589613613_2.9516282	22793.5	4130.33	9373.02	8930.85	6414.65	2110.3	7882.48	3937.92	28520.9	32348.6	25043	12482.5	26311	36198.7	26108.2	17633.3	6123.98	26622	41518.7	20695.5	3000.17	8025.61	4140.01	9534.31
	rowID_1491_126.054576488442_2.939553	1491	126.055	2.93955	126.05458_2.9396	31200	248000	13	3,6-Dihydronicotinic acid	NA	[M+H]+	C6H7NO2	KEGG	126.054954	125.0477	-2.97	Tropane, piperidine and pyridine alkaloid biosynthesis	PPOLBRYFPXVWHY-UHFFFAOYSA-N	C1C=CC(C=N1)C(=O)O	NA	NA	Positive	only MS1		rowID_1491_126.054576488442_2.939553	3675.03	10400.5	6067.81	5801.88	8576.6	3444.32	8331.32	6437.93	8972.88	3737.76	4534.61	6604.1	5974.35	9748.57	8133.39	6409.53	7024.24	11465.7	12338.1	11291	21164.6	17500.5	11946.8	12527.5
	rowID_1492_430.190077885165_2.9169722	1492	430.19	2.91697	430.19008_2.917	74700	426000	1	Not found KEGG	NA															rowID_1492_430.190077885165_2.9169722	0	41019.2	0	38621.5	16544.2	65223.7	1712.82	34631.8	0	0	0	2569.34	0	0	0	0	0	0	0	0	0	4097.2	6334.39	0
	rowID_1494_253.117822802568_2.9501328	1494	253.118	2.95013	253.11782_2.9501	13500	108000	1	Ala-Tyr	0.024	[M+H]+	C12H16N2O4	04.29.2024_mona-export-dipeptide_pos_521_compounds NIST results only viewable in NIST MS Search	253.1182835	252.111007	-1.83	Dipeptide	ALZVPLKYDKJKQU-XVKPBYJWSA-N	CC(N)C(=O)NC(Cc1ccc(O)cc1)C(=O)O\"	NA	NA	Positive	only MS1	Fiehn_lab000514	rowID_1494_253.117822802568_2.9501328	0	0	0	0	0	0	0	3487	3267.9	8158.16	1304.34	2522.82	4029.8	4159.82	0	1828.79	3768.28	0	1251.28	0	0	0	0	0
	rowID_1495_177.023056896318_2.943313	1495	177.023	2.94331	177.02306_2.9433	32800	200000	2	Not found KEGG	NA															rowID_1495_177.023056896318_2.943313	0	4685.8	5798.86	6255.34	9229.85	6602.17	31001.2	0	0	0	0	0	0	0	0	0	0	0	2148.62	1705.39	864.426	16531	4381.05	0
	rowID_1497_172.98425096436_2.832477	1497	172.984	2.83248	172.98425_2.8325	73200	572000	1	Not found KEGG	NA															rowID_1497_172.98425096436_2.832477	0	7068.84	2235.03	0	88733.4	22283.6	36317.7	0	0	0	0	0	0	0	0	0	0	0	0	0	0	4510.55	1692.92	0
	rowID_1498_263.006773597357_2.9307644	1498	263.007	2.93076	263.00677_2.9308	8490	59800	1	Not found KEGG	NA															rowID_1498_263.006773597357_2.9307644	0	1070.64	1782.76	986.976	1881.88	0	8019.24	0	0	0	0	0	0	0	0	0	0	0	0	1528.3	0	3719.24	1143.81	0
	rowID_1499_114.054511290772_2.9580505	1499	114.055	2.95805	114.05451_2.9581	32400	155000	4	L-Propargylglycine	NA	[M+H]+	C5H7NO2	KEGG	114.054954	113.0477	-3.9	Biosynthesis of secondary metabolites	DGYHPLMPMRKMPD-BYPYZUCNSA-N	C#CCC(C(=O)O)N	NA	NA	Positive	only MS1		rowID_1499_114.054511290772_2.9580505	0	2486.95	0	0	0	5949.73	0	0	0	611.652	0	757.462	0	0	3326.57	0	0	4668.34	0	0	1022.92	30349	7421.47	16031.1
	rowID_150_182.93621428609_2.0753393	150	182.936	2.07534	182.93621_2.0753	14700	133000	2	Not found KEGG	NA															rowID_150_182.93621428609_2.0753393	5803.22	4771.55	4059.09	6639.57	3282.42	3086.56	8355.21	13069.2	5473.8	5955.07	8616.46	10583.5	6052.07	4402.22	1488.89	1837.61	5639.62	0	7445.43	1194.77	992.773	813.138	3518.67	877.88
	rowID_1500_204.086191679717_2.7549045	1500	204.086	2.7549	204.08619_2.7549	71900	211000	3	N-acetyl-beta-D-galactosamine	0.131	Unknown	C8H15NO6	04.29.2024_birmingham-uhplc-ms-pos_7057_compounds NIST results only viewable in NIST MS Search	204.087	221.08993720	-3.97	Amino sugar	OVRNDRQMDRJTHS-PVFLNQBWSA-N	CC(=O)N[C@@H]1[C@H]([C@@H]([C@H](O[C@@H]1O)CO)O)O	NA	NA	Positive	only MS1		rowID_1500_204.086191679717_2.7549045	1251.44	0	1100.39	3467.25	9824.32	2057.56	4546.81	4301.8	1172.32	8406.19	0	1012.23	10255.1	1573.72	0	1819.65	8413.38	1961.46	3107.07	0	5422.52	2908.82	4320.45	2673.94
	rowID_1501_219.017231383147_2.9939277	1501	219.017	2.99393	219.01723_2.9939	154000	689000	20	Not found KEGG	NA															rowID_1501_219.017231383147_2.9939277	89080.8	19763.5	31096.4	30640.2	22650.2	0	13202.8	6167.07	69665.1	93171.7	36814.2	48247.7	110431	85215.5	46935.2	47571.6	43859	125977	144717	32895.2	29192.1	14462.1	10734.2	16946.9
	rowID_1502_532.223472707838_2.9489694	1502	532.223	2.94897	532.22347_2.949	27200	127000	7	Not found KEGG	NA															rowID_1502_532.223472707838_2.9489694	4462.03	8136.36	25139.5	8198.14	24640.2	14767.8	0	9598.16	7922.66	1431.15	0	0	0	3331.08	0	5707.47	0	0	0	0	7296.19	4419.77	0	1960.28
	rowID_1503_532.222292366124_2.930839	1503	532.222	2.93084	532.22229_2.9308	28300	127000	3	1-((S)-2-((S)-2-(2-hydroxy-4-oxoquinazolin-3(4H)-yl)-3-(1H-indol-3-yl)propanamido)propanoyl)piperidine-4-carboxylic acid	0.06	[M+H]+	C28H29N5O6	04.29.2024_bmdms-np_227306_compounds NIST results only viewable in NIST MS Search	532.2199707	531.21178366	4.36	N-acyl-alpha amino acids and derivatives	NXJYJHDDQUZYBZ-HJPURHCSSA-N	O=C(O)C1CCN(C(=O)C(NC(=O)C(N2C(=O)C=3C=CC=CC3N=C2O)CC4=CNC=5C=CC=CC54)C)CC1	5.300000191	NA	Positive	only MS1	spec_id=246176; origin=BMDMS-NP	rowID_1503_532.222292366124_2.930839	0	27610.8	0	8772.12	23700.9	18096.7	0	10334.3	0	0	0	920.341	0	0	0	0	0	0	0	0	0	4419.77	0	910.09
	rowID_1505_243.119632146773_3.0737753	1505	243.12	3.07378	243.11963_3.0738	30900	137000	1	Not found KEGG	NA															rowID_1505_243.119632146773_3.0737753	0	0	798.202	813.089	2499.63	0	2806.72	7391.9	2834.77	1440.47	0	0	25332.3	9651.92	0	3177.48	8402.17	0	1521.46	0	0	0	0	0
	rowID_1508_453.100657154619_2.9901621	1508	453.101	2.99016	453.10066_2.9902	40100	196000	9	[(2R,3S,4S,5R,6S)-6-(3,4-dihydroxybenzoyl)oxy-3,4,5-trihydroxyoxan-2-yl]methyl 3,4-dihydroxybenzoate	0.019	[M+H]+	C20H20O12	04.29.2024_mona-export-vaniya-fiehn_natural_products_library_44936_compounds NIST results only viewable in NIST MS Search	453.1027527	452.09547607	-4.62	p-Hydroxybenzoic acid alkyl esters	VNQNUULCMPXFER-XDCWJTEKSA-N	O=C(OCC1OC(OC(=O)C2=CC=C(O)C(O)=C2)C(O)C(O)C1O)C3=CC=C(O)C(O)=C3	9.632900238	NA	Positive	only MS1	DB#=VF-NPL-QEHF010386; origin=Vaniya/Fiehn Natural Products Library	rowID_1508_453.100657154619_2.9901621	4295.77	0	6724.44	2752.53	7681.39	2013.27	0	1304.45	11206.3	7638.87	0	1571.16	2711.26	21892.1	0	2760.3	1753.11	0	10807.1	5062.36	8533.88	1840.24	0	0
	rowID_1509_132.025264279139_3.0214043	1509	132.025	3.0214	132.02526_3.0214	90100	354000	4	Not found KEGG	NA															rowID_1509_132.025264279139_3.0214043	42322	15593.3	7261.86	29529.5	16963.7	7784.35	8827.74	2991.65	40280.3	33408.2	14928.7	16371.5	73783.7	69541	29724.8	37086.3	25612	46174.8	70613.1	20926.1	17754.8	5024.83	6196.33	7726.77
	rowID_1510_168.076372891915_3.0025816	1510	168.076	3.00258	168.07637_3.0026	17100	166000	6	Not found KEGG	NA															rowID_1510_168.076372891915_3.0025816	0	0	0	0	0	0	0	0	1905.82	1775.6	850.283	10269	6542.14	11348.2	2527.57	6717.8	10642.4	1275.64	17259.3	4067.94	0	0	0	0
	rowID_1511_437.126515169591_2.9849467	1511	437.127	2.98495	437.12652_2.9849	17200	86700	4	Not found KEGG	NA															rowID_1511_437.126515169591_2.9849467	0	0	1073.55	0	1156.95	0	0	0	3603.09	616.092	0	0	0	5455.92	0	730.728	0	0	3000.88	1321.26	13390.2	1699.68	0	0
	rowID_1512_430.191212907528_2.965019	1512	430.191	2.96502	430.19121_2.965	74200	426000	14	Not found KEGG	NA															rowID_1512_430.191212907528_2.965019	29703.2	16772	41590.6	45688.5	18797.7	64762.8	1712.82	34138.5	5113.85	2591	2752.67	3312.62	22114.2	1289.49	0	1895.37	19367.2	4863.23	0	0	3053.92	6762.6	31634.6	20592.9
	rowID_1513_351.068134202858_2.9770536	1513	351.068	2.97705	351.06813_2.9771	143000	534000	24	Bergenin	0.027	[M+Na]+	C14H16O9	04.29.2024_mona-export-vaniya-fiehn_natural_products_library_44936_compounds NIST results only viewable in NIST MS Search	351.068634	328.0794321	-1.44	Gallic acid and derivatives	YWJXCIXBAKGUKZ-HJJNZUOJSA-N	O=C1OC2C(O)C(O)C(OC2C3=C(O)C(OC)=C(O)C=C13)CO	9.632900238	179.4419403	Positive	only MS1	DB#=VF-NPL-QEHF025798; origin=Vaniya/Fiehn Natural Products Library	rowID_1513_351.068134202858_2.9770536	39808.3	12332.1	20848.8	21690.9	8298.91	25277.5	0	11423.5	13387.6	13731.4	1367.61	5950.94	117390	21674.2	5024.75	1957.8	70117.4	48036	43371.6	22961.5	1376.36	3665.29	20205.6	23903.1
	rowID_1514_332.086122051509_2.9958255	1514	332.086	2.99583	332.08612_2.9958	44300	178000	3	Not found KEGG	NA															rowID_1514_332.086122051509_2.9958255	8974.98	0	1656.98	1530.66	0	1155.21	0	0	0	836.194	0	0	36249.1	0	0	0	15350.4	16345.6	6565.34	1141.07	0	0	2498.2	1503.93
	rowID_1516_335.094395503398_2.9992263	1516	335.094	2.99923	335.0944_2.9992	27400	112000	5	Not found KEGG	NA															rowID_1516_335.094395503398_2.9992263	9111.21	1611.35	2944.17	3707.82	0	1735.35	0	937.094	1259.61	2109.08	0	0	22437.9	1824.76	0	0	15356.1	18521.7	10273	4966.98	537.436	1758.26	10223.2	16357.3
	rowID_1517_622.256233611624_2.9710062	1517	622.256	2.97101	622.25623_2.971	49600	293000	5	Not found KEGG	NA															rowID_1517_622.256233611624_2.9710062	14170.1	0	29776.7	18439.8	48555	10195.8	6562.88	44043.8	0	0	8639.51	6518.02	0	0	0	8284	8612.47	0	0	2094.61	7360.6	16200.2	22706.9	24172.7
	rowID_1519_203.138749045578_3.094546	1519	203.139	3.09455	203.13875_3.0945	21800	107000	3	Leu-ala	0.094	[M+H]+	C9H18N2O3	04.29.2024_birmingham-uhplc-ms-pos_7057_compounds NIST results only viewable in NIST MS Search	203.1390189	202.13174244	-1.32	Dipeptide	HSQGMTRYSIHDAC-BQBZGAKWSA-N	CC(C)CC(N)C(=O)NC(C)C(=O)O\"	NA	NA	Positive	only MS1	Fiehn_lab000387	rowID_1519_203.138749045578_3.094546	0	0	0	0	0	0	2511.3	0	1652.53	1285.49	0	0	970.755	1439.41	5382.32	0	985.965	1051.32	10126.8	10450.1	2825.25	4104.36	0	3196.04
	rowID_1520_149.044162682701_2.8735566	1520	149.044	2.87356	149.04416_2.8736	43800	398000	7	D-Arabinono-1,4-lactone	NA	[M+H]+	C5H8O5	KEGG	149.044449	148.0372	-0.13	Ascorbate and aldarate metabolism	CUOKHACJLGPRHD-JJYYJPOSSA-N	C(C1C(C(C(=O)O1)O)O)O	NA	NA	Positive	only MS1	NA	rowID_1520_149.044162682701_2.8735566	6439.2	3926.31	0	16366.7	9212.45	5276.99	1100.77	6511.13	10028.3	1380.98	2188.8	2967.76	7068.97	5681.58	4720.37	7167.17	26790.3	3415.18	10260.5	14975.8	10416.3	17213.5	16361.6	27795.5
	rowID_1521_256.99656635903_2.7909539	1521	256.997	2.79095	256.99657_2.791	6760	125000	4	Not found KEGG	NA															rowID_1521_256.99656635903_2.7909539	0	0	0	0	0	0	0	0	1221.27	0	1862.8	0	0	6453.96	0	0	0	0	0	5864.25	0	0	0	0
	rowID_1522_211.059808312595_2.896952	1522	211.06	2.89695	211.05981_2.897	15200	76300	1	(3aR,6R,6aR)-6-(hydroxymethyl)-2,2-dimethyldihydrofuro[3,4-d][1,3]dioxol-4(3aH)-one	0.147	[M+Na]+	C8H12O5	04.29.2024_bmdms-np_227306_compounds NIST results only viewable in NIST MS Search	211.0599976	188.0684735	-0.89	Ketals	NHHKFJCWLPPNCN-UHFFFAOYSA-N	O=C1OC(CO)C2OC(OC12)(C)C	2.769999981	NA	Positive	only MS1	spec_id=257206; origin=BMDMS-NP	rowID_1522_211.059808312595_2.896952	1171.76	4699.35	3695.46	3823.32	11084.2	0	0	4622.82	5756.2	1647.25	0	0	1489.7	4745.23	0	3391.68	2248.79	0	0	0	13070.7	10178.7	6834.51	2750.2
	rowID_1524_190.106980176883_2.854477	1524	190.107	2.85448	190.10698_2.8545	16700	69400	1	Castanospermine	0.02	[M+H]+	C8H15NO4	04.29.2024_mona-export-tof_alkaloids_pos_565_compounds NIST results only viewable in NIST MS Search	190.1075686	189.10010796	-3.1	Alkaloids	JDVVGAQPNNXQDW-TVNFTVLESA-N	O[C@H]1CN2CC[C@H](O)[C@@H]2[C@@H](O)[C@@H]1O\"	NA	NA	Positive	only MS1	MoNA-export-Alkaloid	rowID_1524_190.106980176883_2.854477	1367.75	2984.12	1526.37	2113.64	2537.89	3484.78	4864.04	14338.6	2784.38	713.864	0	0	744.468	1924.63	0	0	0	0	0	1059.32	0	0	2245.53	3469.99
	rowID_1525_115.049851473435_3.1295817	1525	115.05	3.12958	115.04985_3.1296	20400	170000	10	Dioxy-creatinine	0.376	[M+H]+	C4H6N2O2	04.29.2024_birmingham-uhplc-ms-pos_7057_compounds NIST results only viewable in NIST MS Search	115.05	114.042927438	-1.3	Imidazoles	RHYBFKMFHLPQPH-UHFFFAOYSA-N	CN1CC(=O)NC1=O	NA	NA	Positive	only MS1		rowID_1525_115.049851473435_3.1295817	23193.5	14937.9	15184.8	15815.5	12125.5	7576.06	11377.8	15964.1	9866.33	5376.97	13930.3	11432.8	14332.6	15571.6	3971.67	13650.3	18059	2622.86	14157.1	4045.14	12927.4	5904.83	8346.43	15720.1
	rowID_1526_221.049188731905_3.0211306	1526	221.049	3.02113	221.04919_3.0211	87600	283000	4	Not found KEGG	NA															rowID_1526_221.049188731905_3.0211306	31000	3979.64	10662.3	12270.7	1110.73	1371.81	0	2822.24	3722.08	8989.52	0	5344.23	71760.4	13487.6	3679.76	0	40815.3	40430.9	30511	4949.1	1032.84	2420.88	8395.71	6487.73
	rowID_1527_252.072168644494_3.0281994	1527	252.072	3.0282	252.07217_3.0282	9070	53600	1	Not found KEGG	NA															rowID_1527_252.072168644494_3.0281994	0	0	0	0	0	0	0	0	0	0	0	6804.11	748.676	0	0	0	3028.88	0	0	0	0	0	0	0
	rowID_1528_141.065683214805_3.1422694	1528	141.066	3.14227	141.06568_3.1423	526000	2730000	16	Deaminohistidine	NA	[M+H]+	C6H8N2O2	KEGG	141.065854	140.0586	-1.23	Histidine metabolism	ZCKYOWGFRHAZIQ-UHFFFAOYSA-N	C1=C(NC=N1)CCC(=O)O	NA	NA	Positive	only MS1		rowID_1528_141.065683214805_3.1422694	7427.84	7777.11	15072.8	8240.68	68006.7	377067	367379	467344	0	0	4288.68	29633.2	2818.42	0	220224	6989.93	44525.2	0	5776.88	0	1549.26	1269.45	0	26434.8
	rowID_1531_338.107774908665_3.0120862	1531	338.108	3.01209	338.10777_3.0121	7000	71300	3	Not found KEGG	NA															rowID_1531_338.107774908665_3.0120862	0	0	0	0	0	0	4589.6	2617.48	0	0	0	0	0	667.634	0	0	0	0	0	918.171	701.508	4161.9	8129.92	0
	rowID_1532_155.142992368907_3.0619974	1532	155.143	3.062	155.14299_3.062	250000	130000	7	Linalool	0.412	[M+H]+	C10H18O	04.29.2024_msms-pos-fiehnhilic_1701_compounds	155.143	154.136	0.0489871	Monoterpenes	CDOSHBSSFJOMGT-UHFFFAOYSA-N	CC(=CCCC(C)(C=C)O)C	NA	NA	Positive	only MS1	NA	rowID_1532_155.142992368907_3.0619974	0	0	0	0	0	0	0	0	0	0	0	0	0	0	0	0	0	0	0	0	0	0	0	0
	rowID_1534_110.011606133629_3.0314481	1534	110.012	3.03145	110.01161_3.0314	213000	559000	1	Not found KEGG	NA															rowID_1534_110.011606133629_3.0314481	104609	45864.1	54333.1	54457	50423.1	26110.7	20217.1	6824.4	74810.7	65361	76338.8	68603.6	119933	110649	52174.6	38284.3	69272.2	105864	162670	47888.1	31255.2	22717.2	16875.4	20742.3
	rowID_1535_167.03697948991_3.0766046	1535	167.037	3.0766	167.03698_3.0766	45900	114000	6	Not found KEGG	NA															rowID_1535_167.03697948991_3.0766046	5940.44	9975.75	21127.5	0	40920.9	3622.81	0	0	41299.4	6496.21	0	0	4157.8	1758.1	810.14	0	0	803.117	11294.7	9165.73	0	4508.39	3562.61	2306.32
	rowID_1537_184.030864532714_3.0640974	1537	184.031	3.0641	184.03086_3.0641	51700	165000	3	Not found KEGG	NA															rowID_1537_184.030864532714_3.0640974	12487.7	1182.44	2984.51	3029.04	0	0	1493.19	0	6061.34	1160.81	24273.4	11487	6966.64	8671.24	12699.9	1572.07	6870.12	13994.6	52278.4	21042.4	0	0	3604.96	0
	rowID_1538_321.129539949881_3.0825033	1538	321.13	3.0825	321.12954_3.0825	19300	59000	1	Not found KEGG	NA															rowID_1538_321.129539949881_3.0825033	0	0	0	0	0	0	0	0	0	0	0	0	0	0	0	0	0	0	0	0	16596.9	0	0	0
	rowID_1539_155.02805225968_3.0243804	1539	155.028	3.02438	155.02805_3.0244	1820000	6170000	13	Not found KEGG	NA															rowID_1539_155.02805225968_3.0243804	1.1607e+06	512343	614026	888030	566982	243257	216439	87119.6	1.37409e+06	677794	828295	1.27321e+06	1.49186e+06	1.40639e+06	523427	1.39951e+06	731136	1.0432e+06	1.58103e+06	491228	543685	247348	190659	221179
	rowID_154_266.888425296301_2.0650027	154	266.888	2.065	266.88843_2.065	17600	132000	1	Not found KEGG	NA															rowID_154_266.888425296301_2.0650027	10610.3	8347.08	7910.51	12012.7	7487.06	5488.63	12997	15651.9	7384.22	7380.25	12603.3	12873	7101.5	6468.55	1927.64	3211.98	6568.36	0	9038.4	941.395	0	714.716	3225.72	0
	rowID_1540_186.999945527895_3.027895	1540	187	3.0279	186.99995_3.0279	19800	74700	1	3-Phospho-D-glycerate	0.132	[M+H]+	C3H7O7P	04.29.2024_msms-pos-respect_2736_compounds NIST results only viewable in NIST MS Search	187.0002161	185.99293956	-1.42	Sugar acids and derivatives	OSJPPGNTCRNQQC-UWTATZPHSA-N	O[C@H](COP(O)(O)=O)C(O)=O	NA	NA	Positive	only MS1	registered in Respect	rowID_1540_186.999945527895_3.027895	2907.48	0	0	0	0	0	0	0	4174.24	0	1628.85	3836.78	0	1633.34	7586.02	0	1690.5	6111.88	19999.3	15815.3	0	0	0	0
	rowID_1543_310.113345229801_3.0857134	1543	310.113	3.08571	310.11335_3.0857	10500	97900	2	Not found KEGG	NA															rowID_1543_310.113345229801_3.0857134	0	0	0	0	0	0	0	0	0	0	0	0	0	0	0	0	0	0	0	0	8994.5	0	0	7129.82
	rowID_1544_115.038605446929_3.1039305	1544	115.039	3.10393	115.03861_3.1039	73800	102000	11	Tulipalin B	NA	[M+H]+	C5H6O3	KEGG	115.03897	114.0317	-3.13	Lactones	BFLSLERVRLOFCX-SCSAIBSYSA-N	C=C1C(COC1=O)O	NA	NA	Positive	only MS1		rowID_1544_115.038605446929_3.1039305	8917.04	38550.5	20268.3	52507.8	25797.8	27814.8	7747.91	26366.3	17499.1	3603.1	11163.8	10911.1	30677.4	18434.4	4434.38	0	73510.7	11867.2	47892.6	13031.1	30748.6	32120.9	51352.6	38004.3
	rowID_1547_240.072839134955_3.0924616	1547	240.073	3.09246	240.07284_3.0925	17100	116000	1	Not found KEGG	NA															rowID_1547_240.072839134955_3.0924616	0	0	0	0	0	0	0	0	0	0	0	0	0	0	0	0	0	0	0	0	0	16050.2	0	0
	rowID_1548_524.150831425298_3.0768204	1548	524.151	3.07682	524.15083_3.0768	17800	111000	8	Not found KEGG	NA															rowID_1548_524.150831425298_3.0768204	0	0	0	0	0	0	0	2037.74	0	0	794.282	1808.29	0	0	0	6193.18	1805.42	0	788.993	0	12486.7	13150.3	13121.6	13733.8
	rowID_1549_130.085942277168_3.0983307	1549	130.086	3.09833	130.08594_3.0983	337000	1520000	41	Pipecolate	0.958	[M+H]+	C6H11NO2	04.29.2024_msms-pos-respect_2736_compounds NIST results only viewable in NIST MS Search	130.0862551	129.078978594	-0.88	Piperidines	HXEACLLIILLPRG-YFKPBYRVSA-N	C1CCNC(C1)C(=O)O	NA	NA	Positive	only MS1	NA	rowID_1549_130.085942277168_3.0983307	214621	205271	177991	215992	209150	132042	123988	245388	59690	117332	278858	150161	158597	57635.2	112255	297687	284522	111015	155871	148530	79161.7	96089.7	178591	259489
	rowID_155_210.898759232524_2.0646853	155	210.899	2.06469	210.89876_2.0647	56300	434000	7	Not found KEGG	NA															rowID_155_210.898759232524_2.0646853	21582.8	19708.3	17883.9	34567.5	14078.5	11514.1	30413.8	50023.9	17479	23714.1	33394.9	33110.3	20508.5	18669.1	7584.32	6568.14	18512.7	2061.66	25475.4	4154.26	3567.63	4144.38	11815.9	0
	rowID_1550_442.190626256807_2.7687087	1550	442.191	2.76871	442.19063_2.7687	45000	238000	16	Not found KEGG	NA															rowID_1550_442.190626256807_2.7687087	0	9851.04	7327.59	12596.7	10162.6	14260.8	3055.44	33575.6	0	0	1864.52	2541.27	0	0	0	8123.88	4740.85	0	0	0	9184.86	14533.6	33747.1	16064.1
	rowID_1551_295.101963285375_3.097124	1551	295.102	3.09712	295.10196_3.0971	107000	408000	22	Tuliposide B	NA	[M+H]+	C11H18O9	KEGG	295.102358	294.0951	-1.35	Fatty acyls	KVRQQFBSAHPTAB-FUYPYFFWSA-N	C=C(C(CO)O)C(=O)OC1C(C(C(C(O1)CO)O)O)O	NA	NA	Positive	only MS1		rowID_1551_295.101963285375_3.097124	43653	20791.5	34093.2	43045.9	15582.8	46644.9	0	23063.1	12940.3	5984.7	3949.76	5995.14	64766.3	9935.64	781.419	10944.9	106971	18252.5	42344.6	4682.48	4598.1	9811.72	53562.7	31892.5
	rowID_1552_133.060499020944_3.0822802	1552	133.06	3.08228	133.0605_3.0823	50400	448000	29	Asparagine	0.241	[M+H]+	C4H8N2O3	04.29.2024_birmingham-uhplc-ms-pos_7057_compounds NIST results only viewable in NIST MS Search	133.0610046	132.0534921	-3.79	Amino acids	DCXYFEDJOCDNAF-REOHCLBHSA-N	N[C@@H](CC(N)=O)C(O)=O	1.690199971	131.227005	Positive	Level 1	DB#=CCMSLIB00005463981; origin=Global Natural Product Social Molecular Networking Library	rowID_1552_133.060499020944_3.0822802	35018.7	22441.6	21017.4	19717.5	20714.6	12264.8	7940.63	28594.9	10878.2	6311.59	11727.8	8126.23	8902.08	1896.56	10386.7	12612.3	18798.1	5510.04	28940.3	10404.9	27832.6	16326.2	22597.3	38827.8
	rowID_1553_368.07872418434_3.1008892	1553	368.079	3.10089	368.07872_3.1009	27900	186000	2	Not found KEGG	NA															rowID_1553_368.07872418434_3.1008892	0	0	0	0	0	0	0	0	0	0	0	0	0	0	0	0	0	0	0	0	24027.4	0	0	8428.14
	rowID_1554_272.064800921899_3.0254903	1554	272.065	3.02549	272.0648_3.0255	82700	356000	26	Not found KEGG	NA															rowID_1554_272.064800921899_3.0254903	43201.1	5720.23	21848.6	20995.2	10730.6	14299.5	5865.65	36213	7505.82	1315.75	21530.7	33784.9	0	3523.37	0	46870.5	28997.1	2123.48	51208.1	19102.8	49682.9	67774.5	66739.8	63724.4
	rowID_1555_263.059653308093_3.1063359	1555	263.06	3.10634	263.05965_3.1063	13800	61700	6	Maclurin	0.003	[M+H]+	C13H10O6	04.29.2024_bmdms-np_227306_compounds NIST results only viewable in NIST MS Search	263.0599976	262.04773803	-1.32	Benzophenones	XNWPXDGRBWJIES-UHFFFAOYSA-N	O=C(C1=CC=C(O)C(O)=C1)C=2C(O)=CC(O)=CC2O	4.690000057	158.6407318	Positive	only MS1	spec_id=276363; origin=BMDMS-NP	rowID_1555_263.059653308093_3.1063359	0	0	0	3161.48	0	0	0	4574.66	0	0	2455.28	4747.32	0	0	0	8754.4	5034.49	0	3900.28	0	7524.26	9372.08	11046.3	9172.18
	rowID_1556_206.025711889835_3.0881314	1556	206.026	3.08813	206.02571_3.0881	25900	201000	1	Not found KEGG	NA															rowID_1556_206.025711889835_3.0881314	0	0	0	0	0	0	16121.6	0	0	0	0	0	1149.26	0	0	0	0	1523.98	0	0	22258.7	9779.7	0	737.869
	rowID_1557_137.132354037409_3.133701	1557	137.132	3.1337	137.13235_3.1337	108000	55100	4	(-)-alpha-Pinene	0.88	[M+H]+	C10H18O	04.29.2024_birmingham-uhplc-ms-pos_7057_compounds	137.1324768	154.135765193	-0.92	Monoterpenes	GRWFGVWFFZKLTI-IUCAKERBSA-N	CC1=CCC2CC1C2(C)C	NA	NA	Positive	only MS1		rowID_1557_137.132354037409_3.133701	2075.3	0	0	0	0	0	0	0	18968.1	523.128	0	0	0	0	0	0	0	0	0	0	0	0	0	0
	rowID_1558_543.132517903626_3.056817	1558	543.133	3.05682	543.13252_3.0568	94200	449000	12	Melezitose	0.048	[M+K]+	C18H32O16	04.29.2024_msms-pos-vaniya-fiehn_natural_products_library_20200109_28347_compounds NIST results only viewable in NIST MS Search	543.1322021	504.16903493	0.59	Oligosaccharides	QWIZNVHXZXRPDR-WSCXOGSTSA-N	OCC1OC(OC2C(O)C(OC2(OC3OC(CO)C(O)C(O)C3O)CO)CO)C(O)C(O)C1O	9.632900238	212.0083313	Positive	only MS1	DB#=VF-NPL-QEHF015034; origin=Vaniya/Fiehn Natural Products Library	rowID_1558_543.132517903626_3.056817	4955.62	7101.84	5996.12	23847.4	28901	20171.3	4884.93	40885.6	6254.48	676.617	14174	33713.2	0	873.146	0	43185.6	28697.8	0	24154.9	5429.57	42689.4	60779.6	48458.6	72600.5
	rowID_1559_238.070711498602_3.1077824	1559	238.071	3.10778	238.07071_3.1078	315000	816000	9	Kinetin	0.021	[M+Na]+	C10H9N5O	04.29.2024_msms-pos-vaniya-fiehn_natural_products_library_20200109_28347_compounds NIST results only viewable in NIST MS Search	238.069931	215.08070993	3.27	6-alkylaminopurines	QANMHLXAZMSUEX-UHFFFAOYSA-N	N=1C=NC=2C1NC=NC2NCC=3OC=CC3	9.632900238	153.8682404	Positive	only MS1	DB#=VF-NPL-QEHF026320; origin=Vaniya/Fiehn Natural Products Library	rowID_1559_238.070711498602_3.1077824	0	15024.8	1405.25	25025.1	2849.56	0	0	64066.7	32397.4	8864.87	0	0	0	0	0	0	2615.46	0	2475.16	0	10141.1	0	5764.27	23991.7
	rowID_156_250.910948688091_2.067073	156	250.911	2.06707	250.91095_2.0671	6890	58800	3	Not found KEGG	NA															rowID_156_250.910948688091_2.067073	3505	2410.19	3711.15	5530.11	2728.87	1996.25	5558.37	5765.58	2655.43	2959.87	5595.99	5166.98	3272.21	2018.49	743.828	0	2393.69	0	3616.71	0	0	0	0	0
	rowID_1560_524.148857513945_3.1054454	1560	524.149	3.10545	524.14886_3.1054	16600	130000	1	Not found KEGG	NA															rowID_1560_524.148857513945_3.1054454	0	0	0	0	0	0	0	4376.76	0	0	0	1311.29	0	0	0	0	0	0	0	0	0	0	0	0
	rowID_1562_622.255043097661_2.9938614	1562	622.255	2.99386	622.25504_2.9939	47600	242000	1	Not found KEGG	NA															rowID_1562_622.255043097661_2.9938614	0	34075.2	8774.74	13289.8	31738.2	21587.6	6362.81	42280.9	0	0	0	0	0	0	0	0	7461.86	0	0	0	0	1638.65	0	14193.5
	rowID_1563_527.158337653741_3.0949419	1563	527.158	3.09494	527.15834_3.0949	90000	425000	14	Melezitose	0.906	[M+Na]+	C18H32O16	04.29.2024_msms-pos-vaniya-fiehn_natural_products_library_20200109_28347_compounds NIST results only viewable in NIST MS Search	527.1582642	504.16903493	0.14	Oligosaccharides	QWIZNVHXZXRPDR-WSCXOGSTSA-N	OCC1OC(OC2C(O)C(OC2(OC3OC(CO)C(O)C(O)C3O)CO)CO)C(O)C(O)C1O	9.632900238	212.0083313	Positive	Level 2	DB#=VF-NPL-QEHF015034; origin=Vaniya/Fiehn Natural Products Library	rowID_1563_527.158337653741_3.0949419	0	0	1869.14	5205.44	8719.73	0	4599.62	12942.9	0	0	3639.58	9194.22	0	0	0	12302.5	10128.3	0	4677.36	3359.01	76382.7	54576.4	42459.5	69256.4
	rowID_1564_1029.29955201473_3.146056	1564	1029.3	3.14606	1029.29955_3.1461	19500	67900	2	Not found KEGG	NA															rowID_1564_1029.29955201473_3.146056	0	2506.69	5385.21	6394.33	8294.82	12332.4	12033.3	10475.1	0	0	5943.81	7756.7	0	0	0	3273.3	9277.21	0	7093.05	0	848.593	3346.76	3537.51	4232.58
	rowID_1565_347.228624707382_3.111418	1565	347.229	3.11142	347.22862_3.1114	24100	143000	2	Not found KEGG	NA															rowID_1565_347.228624707382_3.111418	1699.13	2584.12	2374.34	1397.19	1915.08	0	2056.39	845.175	3575.97	1005.29	3246.95	4451.72	2913.64	4352.79	2668.07	4381.45	3669.57	4988.98	9421.5	9573.58	6551.05	10557.7	4723.56	11792
	rowID_1567_172.060227562565_3.0925503	1567	172.06	3.09255	172.06023_3.0926	20800	60000	2	5-Amino-5-deoxy-3-dehydroshikimate	NA	[M+H]+	C7H9NO4	KEGG	172.060434	171.0532	-1.18	Biosynthesis of secondary metabolites	NTKDYXWKDJOXSZ-XINAWCOVSA-N	C1C(C(C(=O)C=C1C(=O)O)O)N	NA	NA	Positive	only MS1		rowID_1567_172.060227562565_3.0925503	5715.94	855.983	0	7562.08	0	0	2097.45	11003.4	8623.11	3035.95	3655.58	1484.91	13835.3	15802.2	4054.29	9260.9	14859.1	2555.1	21060.6	0	2051.66	0	1937.57	1713.71
	rowID_1568_205.117771125271_2.9290998	1568	205.118	2.9291	205.11777_2.9291	9950	87900	1	Not found KEGG	NA															rowID_1568_205.117771125271_2.9290998	0	0	0	0	0	0	0	0	0	0	0	0	0	0	0	0	0	0	0	0	0	0	0	0
	rowID_1569_228.086477790322_3.151643	1569	228.086	3.15164	228.08648_3.1516	130000	305000	10	L-Arogenate	NA	[M+H]+	C10H13NO5	KEGG	228.086676	227.0794	-0.86	Amino acids metabolism	MIEILDYWGANZNH-DSQUFTABSA-M	C1=CC(C=CC1O)(CC(C(=O)[O-])[NH3+])C(=O)[O-]	NA	NA	Positive	only MS1		rowID_1569_228.086477790322_3.151643	0	4611.27	3692.04	11353.3	3970.77	0	0	19514.9	46196.2	25705.3	0	0	0	1683.52	0	680.533	4326.26	0	3658.75	0	686.543	0	0	2333.11
	rowID_157_238.893350812206_2.0682487	157	238.893	2.06825	238.89335_2.0682	17800	159000	6	Not found KEGG	NA															rowID_157_238.893350812206_2.0682487	10196.5	6788.15	7964.57	11129.9	5840.09	5862.36	11962.6	15799.6	7324.85	8165.67	12201.6	11755.8	6835.09	6424.66	2756.96	2362.46	7246.02	0	9227.07	1883.05	0	0	2917.16	0
	rowID_1570_188.139101188334_3.1306465	1570	188.139	3.13065	188.1391_3.1306	26800	242000	32	Not found KEGG	NA															rowID_1570_188.139101188334_3.1306465	7399.9	10915.4	8378.95	5176.9	7256.45	2824.32	5917.26	4087.38	8226.92	3442.61	7611.73	6032.9	7061.85	8008.79	8469.85	7172.61	7544.51	11552	14463.3	18929.6	17641.9	21733.5	12190.1	19270.2
	rowID_1571_767.233602454724_2.9656014	1571	767.234	2.9656	767.2336_2.9656	23600	177000	4	Not found KEGG	NA															rowID_1571_767.233602454724_2.9656014	1290.26	0	0	13473.9	1101.14	0	8864.83	7675.04	0	0	4026.22	6731.65	0	0	0	4400.01	20525.2	0	8042.79	0	10120.1	14734.2	11104.3	11237.1
	rowID_1573_381.079164685332_3.0634873	1573	381.079	3.06349	381.07916_3.0635	10100	51800	1	beta-Gentiobiose	0.158	[M+K]+	C12H22O11	04.29.2024_msms-pos-vaniya-fiehn_natural_products_library_20200109_28347_compounds NIST results only viewable in NIST MS Search	381.0793762	342.11621151	-0.57	O-glycosyl compounds	DLRVVLDZNNYCBX-CQUJWQHSSA-N	OCC1OC(OCC2OC(O)C(O)C(O)C2O)C(O)C(O)C1O	9.632900238	NA	Positive	only MS1	DB#=VF-NPL-LTQ000282; origin=Vaniya/Fiehn Natural Products Library	rowID_1573_381.079164685332_3.0634873	0	0	0	0	0	0	2116.51	0	0	0	759.055	0	0	0	0	959.644	1745.7	0	1693.78	0	8658.84	3027.82	5278.65	2868.38
	rowID_1574_154.086146600172_3.2758286	1574	154.086	3.27583	154.08615_3.2758	26000	171000	6	OCTOPAMINE	0.038	[M+H]+	C8H11NO2	04.29.2024_mona-export-vaniya-fiehn_natural_products_library_44936_compounds NIST results only viewable in NIST MS Search	154.085907	153.078978594	1.58	1-hydroxy-2-unsubstituted benzenoids	QHGUCRYDKWKLMG-UHFFFAOYSA-N	OC1=CC=C(C=C1)C(O)CN	0.560000002	197.8917694	Positive	only MS1	DB#=VF-NPL-QTOF009147; origin=Vaniya/Fiehn Natural Products Library	rowID_1574_154.086146600172_3.2758286	8892.95	8665.55	7249.42	3180.17	5964.19	3330.81	5378.37	4404.68	6516.12	2556.89	5600.97	4677.38	4684.25	4994.35	6458.14	5244	25879.9	7443.26	12492.7	13715.1	9044.18	12154.4	8192.21	11229.9
	rowID_1575_515.145160350302_3.151459	1575	515.145	3.15146	515.14516_3.1515	92700	351000	41	Mundulone Acetate	0.04	[M+K]+	C28H28O7	04.29.2024_msms-pos-vaniya-fiehn_natural_products_library_20200109_28347_compounds NIST results only viewable in NIST MS Search	515.1466675	476.18350323	-2.93	6-prenylated isoflavanones	QUQMZWZRFQKNFP-UHFFFAOYSA-N	O=C(OC1CC2=CC=3C(=O)C(=COC3C=C2OC1(C)C)C=4C=CC=5OC(C=CC5C4OC)(C)C)C	9.632900238	125.7070084	Positive	only MS1	DB#=VF-NPL-QEHF003199; origin=Vaniya/Fiehn Natural Products Library	rowID_1575_515.145160350302_3.151459	10596.5	16889.9	32364.6	31914.2	40037.2	32055.7	37510.1	42335.2	2055.3	0	46151.5	29277.3	0	0	0	9024.03	53184.5	0	57604.5	0	35937.5	23900.6	24134.3	42162.2
	rowID_1579_246.097100250274_3.2449827	1579	246.097	3.24498	246.0971_3.245	28700	60900	1	Not found KEGG	NA															rowID_1579_246.097100250274_3.2449827	0	0	0	0	0	0	0	0	0	0	0	0	0	0	0	0	0	0	0	0	0	0	0	13086.6
	rowID_158_220.882873858614_2.067088	158	220.883	2.06709	220.88287_2.0671	20600	169000	1	Not found KEGG	NA															rowID_158_220.882873858614_2.067088	10624.4	6884.15	7552.3	11705.2	6732.94	5754.32	12266	18292.3	6975.43	8425.75	13889.4	14690.1	8029.64	7418.94	3286.27	3964.77	7541.48	734.011	11019	0	1457.8	2294.8	6120.32	0
	rowID_1581_171.112581260823_3.1334496	1581	171.113	3.13345	171.11258_3.1334	17700	149000	19	Not found KEGG	NA															rowID_1581_171.112581260823_3.1334496	5909.17	6503.02	5920.73	3269.46	5072.34	1757.03	3779.83	2491.37	6049.47	2389.13	4737.89	3656.59	4692.07	5777.21	5177.07	4755.23	5935.66	7547.76	10593.5	16782.5	10889.6	13640.7	8377.67	13556.7
	rowID_1582_1010.31822363013_3.201792	1582	1010.32	3.20179	1010.31822_3.2018	17800	67600	2	Not found KEGG	NA															rowID_1582_1010.31822363013_3.201792	0	2834.87	4856.12	4363.8	6972.44	1437.62	6376.16	8292.48	0	0	5157.08	4489.63	0	0	0	1149.39	6115.34	0	9486.73	0	1660.1	826.738	0	5038.27
	rowID_1584_113.059343255862_3.1559143	1584	113.059	3.15591	113.05934_3.1559	25900	125000	12	1,4-Cyclohexanedione	0.118	[M+H]+	C6H8O2	04.29.2024_mona-export-vaniya-fiehn_natural_products_library_44936_compounds NIST results only viewable in NIST MS Search	113.0598984	112.052429494	-4.94	Cyclic ketones	DCZFGQYXRKMVFG-UHFFFAOYSA-N	O=C1CCC(=O)CC1	1.15170002	NA	Positive	only MS1		rowID_1584_113.059343255862_3.1559143	21489.7	10103.1	8708.67	9113.76	14893.4	11386	11839.4	7059.65	13872	5491.87	16039.4	7726.69	3418.81	11891.3	9552.35	13393.6	8780.14	8433.99	26226.2	2929.22	4566.65	8318.46	10490.2	10018.3
	rowID_1585_317.080862209466_3.1198373	1585	317.081	3.11984	317.08086_3.1198	9030	57500	1	Pongamol	0.009	[M+Na]+	C18H14O4	04.29.2024_bmdms-np_227306_compounds NIST results only viewable in NIST MS Search	317.0799866	294.08920892	2.75	Retro-dihydrochalcones	XTLSKKJNOIMMBK-UHFFFAOYSA-N	O=C(C=1C=CC=CC1)CC(=O)C2=CC=C3OC=CC3=C2OC	6.510000229	182.941864	Positive	only MS1	spec_id=47131; origin=BMDMS-NP	rowID_1585_317.080862209466_3.1198373	0	0	0	839.311	0	0	0	1318.99	0	0	2126.3	2685.07	2493.41	0	0	6348.95	3576.71	4013.54	1521.51	0	3731.48	6204.43	7114.7	0
	rowID_1586_123.054810981737_3.0737405	1586	123.055	3.07374	123.05481_3.0737	19300	91800	5	2-Acetylpyrazine	0.608	[M+H]+	C6H6N2O	04.29.2024_birmingham-uhplc-ms-pos_7057_compounds NIST results only viewable in NIST MS Search	123.055	122.048012819	-1.54	Nicotinate and nicotinamide metabolism	DBZAKQWXICEWNW-UHFFFAOYSA-N	CC(=O)c1cnccn1	NA	NA	Positive	Level 2		rowID_1586_123.054810981737_3.0737405	0	0	0	0	1377.21	10812.6	16382.8	17098.5	0	0	3616.25	634.974	0	0	4055.9	0	732.03	0	0	0	0	0	0	0
	rowID_1587_203.102683570523_3.1652977	1587	203.103	3.1653	203.10268_3.1653	29500	82500	1	Not found KEGG	NA															rowID_1587_203.102683570523_3.1652977	0	1094.01	0	0	0	0	0	0	0	0	0	0	0	0	0	0	0	0	0	0	4018.73	27613.1	0	1823.68
	rowID_1588_230.11335545842_3.1992242	1588	230.113	3.19922	230.11336_3.1992	23000	68000	1	Thr-Gln	0.061	[M-H2O+H]+	C9H17N3O5	04.29.2024_mona-export-dipeptide_pos_521_compounds NIST results only viewable in NIST MS Search	230.1135324	247.11682065	-0.75	Dipeptide	BWUHENPAEMNGQJ-UHFFFAOYSA-N	CC(O)C(N)C(=O)NC(CCC(N)=O)C(=O)O\"	NA	NA	Positive	only MS1	Fiehn_lab000467	rowID_1588_230.11335545842_3.1992242	0	811.864	0	0	0	0	0	0	0	0	0	0	646.184	0	0	0	0	0	0	0	5739.04	21508	995.368	3599.29
	rowID_1589_157.01299733885_3.4300864	1589	157.013	3.43009	157.013_3.4301	97000	690000	1	Not found KEGG	NA															rowID_1589_157.01299733885_3.4300864	1913.91	0	0	684.907	0	0	53064	1199.49	3598.89	0	3539.86	0	4227.12	2309.72	0	2079.31	4849.75	2542.96	1940.47	0	83518.2	24509.9	0	8875.85
	rowID_159_268.921452939032_2.0671794	159	268.921	2.06718	268.92145_2.0672	10900	85400	6	Not found KEGG	NA															rowID_159_268.921452939032_2.0671794	4749.92	3464.7	4255.77	7111.41	3424.01	3406.19	8674.03	8608.61	4670.1	5143.26	8370.8	8196.29	4581.32	4444.31	1229.87	1334	3747.87	0	5455.77	0	0	0	0	0
	rowID_1590_258.119478146128_3.155454	1590	258.119	3.15545	258.11948_3.1555	12700	118000	1	Not found KEGG	NA															rowID_1590_258.119478146128_3.155454	0	1053.66	868.859	742.044	0	0	0	0	0	0	0	0	0	12951.6	0	0	0	0	0	0	0	0	0	0
	rowID_1592_266.065603291672_3.079332	1592	266.066	3.07933	266.0656_3.0793	10500	52600	1	Not found KEGG	NA															rowID_1592_266.065603291672_3.079332	0	2658.53	0	1312	0	0	0	9324.6	6610.41	3821.77	0	0	0	0	0	0	1088.67	0	837.443	0	0	0	0	1722.49
	rowID_1593_216.08632216741_3.179645	1593	216.086	3.17964	216.08632_3.1796	130000	263000	35	N-(2-furylmethyl)-9H-purin-6-amine	0.249	[M+H]+	C10H9N5O	04.29.2024_bmdms-np_227306_compounds NIST results only viewable in NIST MS Search	216.087	215.08070993	-3.15	6-alkylaminopurines	QANMHLXAZMSUEX-UHFFFAOYSA-N	N=1C=NC(NCC=2OC=CC2)=C3N=CNC13	2.65	153.868241	Positive	only MS1	spec_id=293028; origin=BMDMS-NP	rowID_1593_216.08632216741_3.179645	12919.2	116663	44230.7	94536.4	18607.3	2885.96	0	23071.9	68482.1	56844.6	85066.1	31460.8	36595.6	87958.3	15499.2	116097	86881	24838.8	82414.5	0	60065.1	2464.59	16010.4	12126.2
	rowID_1594_146.117380611136_3.2503457	1594	146.117	3.25035	146.11738_3.2503	24500	114000	2	L-beta-homoleucine-HCl	0.287	[M+H]+	C7H15NO2	04.29.2024_mona-export-respect_6374_compounds NIST results only viewable in NIST MS Search	146.1174927	145.110278721	-0.77	Beta amino acids and derivatives	MLYMSIKVLAPCAK-LURJTMIESA-N	CC(C)CC(CC(=O)O)N	9.632900238	162.0488739	Positive	only MS1	DB#=PS060702; origin=RIKEN MS^n Spectral Database for Phytochemicals	rowID_1594_146.117380611136_3.2503457	5216.08	4760.93	2791.28	3882.18	5141.65	2697.58	10266.3	16455.4	1515.05	1324.03	0	0	5184.13	4013.25	6966.67	3916.72	1424.8	13456	1735.1	5131.39	4952.91	3279.57	0	4914.51
	rowID_1595_515.143533209166_3.0934622	1595	515.144	3.09346	515.14353_3.0935	43600	310000	1	Not found KEGG	NA															rowID_1595_515.143533209166_3.0934622	1713.93	5968.13	0	20358.4	26105.4	28412.7	16183.6	38698.5	0	0	0	24990.5	0	0	0	0	1863.42	0	0	0	0	3732.16	0	9109.49
	rowID_1596_103.038508470974_2.9740992	1596	103.039	2.9741	103.03851_2.9741	56300	181000	9	2-Oxobutanoate	NA	[M+H]+	C4H6O3	KEGG	103.038976	102.0317	-4.52	Carboxylic acids	TYEYBOSBBBHJIV-UHFFFAOYSA-M	CCC(=O)C(=O)[O-]	NA	NA	Positive	only MS1		rowID_1596_103.038508470974_2.9740992	12768.4	18058.7	6096.42	25899	20854.5	12077.1	6201.8	15247.7	25467.7	12169.7	43078.9	34449.6	19036.8	50473.4	25350.2	49901.2	52242.8	33802.8	16712.2	7195.89	27243.8	37302.3	63894.5	30674.7
	rowID_1598_247.12839830294_3.1118817	1598	247.128	3.11188	247.1284_3.1119	39000	324000	8	Glu-Val	0.235	[M+H]+	C10H18N2O5	04.29.2024_mona-export-dipeptide_pos_521_compounds NIST results only viewable in NIST MS Search	247.1288481	246.12157168	-1.81	Dipeptides	SITLTJHOQZFJGG-XPUUQOCRSA-N	CC(C)C(NC(=O)C(N)CCC(=O)O)C(=O)O\"	NA	NA	Positive	only MS1	Fiehn_lab000129	rowID_1598_247.12839830294_3.1118817	5066.78	0	12293.3	6298.63	5087.24	4088.55	21904.8	3486.51	13031.9	0	3541.78	1822.1	1490.76	1446.66	1689.04	3977.33	3577.28	4473.34	2541.77	1594.16	11916.6	30685.4	1842.18	6886.99
	rowID_1599_97.0279557325942_3.101294	1599	97.028	3.10129	97.02796_3.1013	29500	91100	2	Not found KEGG	NA															rowID_1599_97.0279557325942_3.101294	3719.37	17803.8	9122.28	7154	17602.7	4301.05	1663	15170.6	5535.46	1529.55	7552.27	4698.5	5162.26	5189	0	3115.9	15190.1	0	10743.7	0	20570	15695.3	21607.4	14726
	rowID_16_214.917028066138_2.1564026	16	214.917	2.1564	214.91703_2.1564	2310000	9340000	4	Not found KEGG	NA															rowID_16_214.917028066138_2.1564026	2.9987e+06	1.59593e+06	1.54211e+06	1.6024e+06	1.9696e+06	1.15216e+06	1.31595e+06	1.38428e+06	1.79826e+06	316995	1.7102e+06	828386	779886	1.57191e+06	1.75299e+06	1.68243e+06	1.51073e+06	1.58326e+06	1.29968e+06	1.45422e+06	689570	979953	1.66961e+06	505933
	rowID_1600_109.02802317387_3.1921482	1600	109.028	3.19215	109.02802_3.1921	101000	205000	28	p-Benzoquinone	0.089	[M+H]+	C6H4O2	04.29.2024_mona-export-vaniya-fiehn_natural_products_library_44936_compounds NIST results only viewable in NIST MS Search	109.0283966	108.021129366	-3.45	P-benzoquinones	AZQWKYJCGOJGHM-UHFFFAOYSA-N	O=C1C=CC(=O)C=C1	9.632900238	122.4684296	Positive	only MS1	DB#=VF-NPL-QEHF000397; origin=Vaniya/Fiehn Natural Products Library	rowID_1600_109.02802317387_3.1921482	26996.3	64569.5	28538.7	56441.8	64697	32597.3	22505.5	52209.7	11771	745.978	25882.5	13326.3	7196.74	3171.76	1434.79	56449.6	60268.9	1265.23	30335	0	60081.9	50076.4	54350.2	29650.7
	rowID_1601_235.107389884198_3.205191	1601	235.107	3.20519	235.10739_3.2052	93700	781000	11	5-Methoxytryptophan	0.007	[M+H]+	C12H14N2O3	04.29.2024_hmdb_2235_compounds NIST results only viewable in NIST MS Search	235.108	234.10044231	-2.59	N-acyl-alpha amino acids	KVNPSKDDJARYKK-JTQLQIEISA-N	COC1=CC2=C(NC=C2C[C@H](N)C(O)=O)C=C1	NA	NA	Positive	only MS1	DB#=CCMSLIB00000426037; origin=GNPS	rowID_1601_235.107389884198_3.205191	13999.2	5575.63	5738.35	4070.71	6730.59	4643.49	2895.59	15131.1	22671.5	40668	27853.6	70247.2	19494.2	25086.2	10818.1	16775.3	18314.8	11773.5	11497.9	0	4864.13	2002.82	0	3226.94
	rowID_1602_168.017732650806_3.2824314	1602	168.018	3.28243	168.01773_3.2824	16000	93000	1	Not found KEGG	NA															rowID_1602_168.017732650806_3.2824314	0	0	0	0	0	0	0	0	2130.77	0	0	0	0	0	7704.76	0	1100.91	1124.54	1312.68	16583	0	0	0	0
	rowID_1603_171.026165300594_2.9918425	1603	171.026	2.99184	171.02617_2.9918	11000	56900	1	Not found KEGG	NA															rowID_1603_171.026165300594_2.9918425	0	0	0	0	0	0	0	0	0	0	0	0	0	0	2490.94	0	0	1529.69	2789.99	11331.7	0	0	0	0
	rowID_1604_177.041211450321_3.0202067	1604	177.041	3.02021	177.04121_3.0202	9540	67800	1	Not found KEGG	NA															rowID_1604_177.041211450321_3.0202067	982.61	0	0	0	0	0	0	0	1251.81	0	2388.41	1867.27	1180.84	4611.2	2102.97	1688.94	0	8293.28	0	8605.06	1285.07	0	0	1786.84
	rowID_1606_127.038683060391_3.1617324	1606	127.039	3.16173	127.03868_3.1617	329000	1020000	24	3-Methylglutaconic acid	0.605	Unknown	C6H8O4	04.29.2024_birmingham-uhplc-ms-pos_7057_compounds NIST results only viewable in NIST MS Search	127.039	144.04225873	-2.52	Dicarboxylic Acids	WKRBKYFIJPGYQC-DUXPYHPUSA-N	C/C(=C\C(=O)O)/CC(=O)O	NA	NA	Positive	only MS1		rowID_1606_127.038683060391_3.1617324	34163.7	93945.8	65405.4	91102.1	125324	106251	41178.8	149495	18865.6	2297.48	64733.3	35277	12109.9	2845.68	7320.25	107967	113373	3242.26	59022.7	1837.09	158146	151235	261365	141925
	rowID_1607_217.118035112551_3.380538	1607	217.118	3.38054	217.11804_3.3805	23700	257000	1	Not found KEGG	NA															rowID_1607_217.118035112551_3.380538	0	0	0	0	0	0	0	0	0	0	0	0	0	0	0	0	0	0	1884.69	0	0	0	0	0
	rowID_1608_244.081358931189_3.2055168	1608	244.081	3.20552	244.08136_3.2055	27500	132000	6	Not found KEGG	NA															rowID_1608_244.081358931189_3.2055168	0	5847.27	0	0	16069.8	0	0	0	18160.1	0	0	6687.47	0	0	0	15443.8	0	0	0	0	0	0	0	9975.66
	rowID_1609_85.0279657968435_3.2157576	1609	85.028	3.21576	85.02797_3.2158	69200	216000	1	Not found KEGG	NA															rowID_1609_85.0279657968435_3.2157576	18713.7	25982.5	17080.1	27404	31638	27138.2	11198.8	33673	0	0	37704.1	15941.3	1447.06	0	2257.8	32050.6	38877.1	739.339	26495.7	5287.39	36517.6	33902.8	57867.1	28406.4
	rowID_161_266.856141126743_2.0761771	161	266.856	2.07618	266.85614_2.0762	21300	155000	1	Not found KEGG	NA															rowID_161_266.856141126743_2.0761771	11120.6	10235.2	7604.26	11327.8	7162.54	5880.51	11785.2	18915.5	7974.55	7654.86	16272	10782.6	7155.45	8608.64	1986.54	3779.51	8539.98	0	9235.75	1155.36	0	874.218	1710.81	0
	rowID_1612_145.049348134921_3.20093	1612	145.049	3.20093	145.04935_3.2009	298000	908000	25	2,3-Dimethylmaleate	NA	[M+H]+	C6H8O4	KEGG	145.049576	144.0423	-1.56	Nicotinate and nicotinamide metabolism	CGBYBGVMDAPUIH-ARJAWSKDSA-N	CC(=C(C)C(=O)O)C(=O)O	NA	NA	Positive	only MS1		rowID_1612_145.049348134921_3.20093	39649.9	92350.8	62611.1	92138	123461	111735	45732.7	139937	24652.2	7923.13	61798.5	37755.3	19335.7	8841.26	7067.97	109753	150705	13325.5	66936.6	6585.3	140322	137592	221144	124160
	rowID_1613_233.112962689978_3.05162	1613	233.113	3.05162	233.11296_3.0516	23200	89100	1	Val-Asp	0.714	[M+H]+	C9H16N2O5	04.29.2024_mona-export-dipeptide_pos_521_compounds NIST results only viewable in NIST MS Search	233.1131981	232.10592162	-1.02	Dipeptides	OBTCMSPFOITUIJ-FSPLSTOPSA-N	CC(C)C(N)C(=O)NC(CC(=O)O)C(=O)O\"	NA	NA	Positive	only MS1	Fiehn_lab000223	rowID_1613_233.112962689978_3.05162	0	0	0	0	0	0	0	0	0	0	0	0	0	0	0	0	0	0	0	0	1968.24	8676.88	883.353	0
	rowID_1614_163.059925752189_3.1842813	1614	163.06	3.18428	163.05993_3.1843	139000	238000	18	Meglutol	0.089	[M+H]+	C6H10O5	04.29.2024_mona-export-vaniya-fiehn_natural_products_library_44936_compounds NIST results only viewable in NIST MS Search	163.0601044	162.05282342	-1.07	Hydroxy fatty acids	NPOAOTPXWNWTSH-UHFFFAOYSA-N	O=C(O)CC(O)(C)CC(=O)O	9.632900238	136.4555817	Positive	only MS1	DB#=VF-NPL-QEHF021190; origin=Vaniya/Fiehn Natural Products Library	rowID_1614_163.059925752189_3.1842813	3361.82	29641.3	13329	45774.7	22869.7	41960.7	11442.8	96669.1	4319.54	946.449	11818.4	8755.74	4661.66	0	0	4397.47	37288.8	0	14437.8	812.5	72533.1	101530	138015	103728
	rowID_1615_141.048885694501_3.230557	1615	141.049	3.23056	141.04889_3.2306	6450	66600	1	Not found KEGG	NA															rowID_1615_141.048885694501_3.230557	0	0	0	0	0	0	6069.92	0	0	727.798	0	0	0	0	0	0	0	5604.82	0	6330.5	575.642	0	0	0
	rowID_1616_190.963539337692_3.3333204	1616	190.964	3.33332	190.96354_3.3333	34900	60000	3	Not found KEGG	NA															rowID_1616_190.963539337692_3.3333204	45215.5	12961	17000.2	12532.5	15973	8834.01	4671.86	7087.57	27534.3	11869	16037.8	25663.4	16339.6	23532.4	4718.53	15271.3	26056	4887.97	14716.4	2351.09	4152.57	2364.45	3599.22	1694.65
	rowID_1617_253.070378392365_3.237247	1617	253.07	3.23725	253.07038_3.2372	28900	96900	11	Not found KEGG	NA															rowID_1617_253.070378392365_3.237247	0	7035.15	4980.58	9088.4	8046.12	8781.57	1235.64	11862.4	0	0	4714.88	2626.05	0	0	0	3872.38	10252.8	0	4698.1	0	14489.2	11480.4	20121.3	11113.2
	rowID_1618_226.07077537497_3.168461	1618	226.071	3.16846	226.07078_3.1685	12000	56200	1	HDMBOA	0.155	[M+H]+	C10H11NO5	04.29.2024_biomsms-pos-plasma_2383_compounds NIST results only viewable in NIST MS Search	226.0709991	225.06372245	-0.97	Benzoxazinones	XCSFLMDXLJMLBA-UHFFFAOYSA-N	O=C1N(OC)C=2C=CC(OC)=CC=2(OC1(O))	3.619999886	157.7924957	Positive	only MS1	DB#=PR311125; origin=MassBank High Quality Mass Spectral Database	rowID_1618_226.07077537497_3.168461	0	1730.97	0	0	6230.31	0	0	0	10424.5	0	0	2978.01	0	0	0	9553.85	0	0	0	0	0	0	0	4803.1
	rowID_1620_307.102454573519_3.2433271	1620	307.102	3.24333	307.10245_3.2433	14600	51100	1	Not found KEGG	NA															rowID_1620_307.102454573519_3.2433271	0	2219.7	702.708	2427.25	2220.14	0	0	0	0	0	746.862	0	0	0	0	0	2805.88	0	819.498	0	4959.55	4427.33	5635.11	3337.51
	rowID_1621_525.121671298576_3.220599	1621	525.122	3.2206	525.12167_3.2206	36400	128000	15	Not found KEGG	NA															rowID_1621_525.121671298576_3.220599	0	6592.9	6705.74	6958.28	14494.5	13579.7	13104	22274.9	0	0	8774.1	5839.14	0	0	0	5180.12	15579.4	0	10103.5	0	15606.6	14192.8	23446.2	18639.1
	rowID_1622_99.043624868804_3.1759043	1622	99.0436	3.1759	99.04362_3.1759	52100	155000	9	Tulipalin A	NA	[M+H]+	C5H6O2	KEGG	99.044055	98.0368	-4.4	Lactones	GSLDEZOOOSBFGP-UHFFFAOYSA-N	C=C1CCOC1=O	NA	NA	Positive	only MS1		rowID_1622_99.043624868804_3.1759043	0	13127	5980.98	14342.9	13274.5	15669.5	1788.35	23976.4	0	710.522	7414.15	3175.38	0	0	0	10319.4	17569.1	0	7688.32	0	21660.5	26137.2	41602.4	24819.7
	rowID_1623_112.086632138642_3.2738125	1623	112.087	3.27381	112.08663_3.2738	6540	62200	1	Histamine	0.048	[M+H]+	C5H9N3	04.29.2024_msms-pos-respect_2736_compounds NIST results only viewable in NIST MS Search	112.086998	111.079647300	-3.28	2-arylethylamines	NTYJJOPFIAHURM-UHFFFAOYSA-N	C1=C(NC=N1)CCN	3.325200081	124.3687286	Positive	only MS1	DB#=EMBL-MCF_spec123342; origin=EMBL - Metabolomics Core Facility Spectral Library	rowID_1623_112.086632138642_3.2738125	1004.5	2821.94	1434.02	2151.38	961.509	5706.87	0	0	0	1193.85	1175.31	0	0	0	922.599	0	0	0	0	0	613.254	0	1042.75	0
	rowID_1624_241.070394178623_3.2091882	1624	241.07	3.20919	241.07039_3.2092	28700	85900	9	4,6,8-trihydroxy-7-methoxy-3-methyl-3,4-dihydroisochromen-1-one	0.373	[M+H]+	C11H12O6	04.29.2024_mona-export-vaniya-fiehn_natural_products_library_44936_compounds NIST results only viewable in NIST MS Search	241.0706635	240.0633881	-1.13	Hydroxybenzoic acid derivatives	ZLLQQKITWRWKTD-UHFFFAOYSA-N	O=C1OC(C)C(O)C2=CC(O)=C(OC)C(O)=C12	9.632900238	NA	Positive	only MS1	DB#=VF-NPL-QEHF002404; origin=Vaniya/Fiehn Natural Products Library	rowID_1624_241.070394178623_3.2091882	0	7185.44	4733.7	11005.1	13658.4	0	2536.69	13602.2	0	0	4408.01	2714.97	2533.52	0	0	5930.57	16728	0	4820.08	0	12990.6	10771.7	23101.3	11515.4
	rowID_1626_426.129364308747_3.2647045	1626	426.129	3.2647	426.12936_3.2647	9290	61700	1	Not found KEGG	NA															rowID_1626_426.129364308747_3.2647045	0	1511.9	0	0	1407.92	1935	4317.62	3051.48	0	0	1462.9	3088.54	0	0	0	0	1661.89	0	4061.31	0	3933.91	3397.89	0	3633.59
	rowID_1627_347.094540035231_3.2363734	1627	347.095	3.23637	347.09454_3.2364	88100	332000	14	Not found KEGG	NA															rowID_1627_347.094540035231_3.2363734	0	4666	858.856	3369.77	7865.46	0	2197.86	10890.9	0	0	2623.43	1482.64	0	0	0	2383.21	4923.56	0	3557.72	0	75798.3	29950.6	34374.1	30312
	rowID_1628_509.147695636936_3.2242434	1628	509.148	3.22424	509.1477_3.2242	35100	148000	10	Not found KEGG	NA															rowID_1628_509.147695636936_3.2242434	0	2278.22	0	758.111	3460.4	906.857	1615.77	4681.57	0	0	928.947	735.596	0	0	0	749.845	4851	0	3330.47	0	30178.1	14604.8	16138.9	18278
	rowID_1629_596.172415384928_3.285734	1629	596.172	3.28573	596.17242_3.2857	18700	117000	1	Pelargonin	NA	[M+H]+	C27H31O15	KEGG	596.173571	595.166	-1.93	Anthocyanin biosynthesis	SLCKJKWFULXZBD-ZOTFFYTFSA-O	C1=CC(=CC=C1C2=C(C=C3C(=CC(=CC3=[O+]2)O)OC4C(C(C(C(O4)CO)O)O)O)OC5C(C(C(C(O5)CO)O)O)O)O	NA	NA	Positive	only MS1		rowID_1629_596.172415384928_3.285734	0	2195.28	0	0	4204.55	7550.66	17703.2	8451.74	1478.53	0	7527.67	8042.79	0	0	0	3433.98	9457.24	0	4104.41	0	4753.35	1047.61	0	5499.54
	rowID_163_147.112399263267_2.3131812	163	147.112	2.31318	147.1124_2.3132	117000	545000	2	L-Lysine	0.354	[M+H]+	C6H14N2O2	04.29.2024_hmdb_2235_compounds NIST results only viewable in NIST MS Search	147.113	146.1055277	-4.08	Amino acids	KDXKERNSBIXSRK-YFKPBYRVSA-N	NCCCC[C@H](N)C(O)=O	NA	NA	Positive	Level 1		rowID_163_147.112399263267_2.3131812	1441.11	28084.4	19599.2	12179.7	31389.8	101888	1597.41	0	2860.4	13739.7	1340.17	1939.61	1312.56	0	949.563	0	1731.12	985.995	2749.63	2137.28	66678.7	1146.03	1959.46	2186.82
	rowID_1630_325.112398209386_3.2290328	1630	325.112	3.22903	325.1124_3.229	650000	2020000	35	Disaccharide - C12H22O11	0.088	[M+H-H2O]+	C12H22O11	04.29.2024_biomsms-pos-plasma_2383_compounds NIST results only viewable in NIST MS Search	325.1137085	342.11621151	-3.41	O-glycosyl compounds	PVXPPJIGRGXGCY-UHFFFAOYSA-N	OCC2OC(OCC1OC(O)(CO)C(O)C1(O))C(O)C(O)C2(O)	1.74000001	317.3410339	Positive	Level 3	NA	rowID_1630_325.112398209386_3.2290328	27259.6	171922	115985	179256	278789	194480	84366.7	252614	18230.2	0	115984	67906.5	1076.28	0	0	109891	218859	0	111846	0	284883	244612	427442	227871
	rowID_1631_220.117578845084_3.2388868	1631	220.118	3.23889	220.11758_3.2389	163000	691000	11	Pantothenic acid	0.171	[M+H]+	C9H17NO5	04.29.2024_mona-export-respect_6374_compounds NIST results only viewable in NIST MS Search	220.1175995	219.11067264	-0.09	Secondary alcohols	GHOKWGTUZJEAQD-ZETCQYMHSA-N	CC(C)(CO)[C@H](C(=O)NCCC(=O)O)O	5.552999973	149.3939362	Positive	only MS1	DB#=EMBL-MCF_spec127901; origin=EMBL - Metabolomics Core Facility Spectral Library	rowID_1631_220.117578845084_3.2388868	12910.5	9779.28	14334.9	16594.9	11501.2	6525.62	14507	11692.3	14920.9	2774.74	9555.32	7963.3	7381.84	9983.08	0	14511.9	161962	0	15522.8	2148.63	0	0	0	0
	rowID_1633_223.059418919376_3.2199774	1633	223.059	3.21998	223.05942_3.22	24800	78400	4	Fraxinol	0.436	[M+H]+	C11H10O5	04.29.2024_bmdms-np_227306_compounds NIST results only viewable in NIST MS Search	223.0599976	222.0528234	-2.59	Hydroxycoumarins	PBPNOAHYDPHKFH-UHFFFAOYSA-N	O=C1OC2=CC(OC)=C(O)C(OC)=C2C=C1	4.230000019	155.281601	Positive	only MS1	spec_id=116372; origin=BMDMS-NP	rowID_1633_223.059418919376_3.2199774	0	6336.08	0	7777.31	9396.46	8075.62	1907.04	13051.5	0	0	3263.95	2248.08	675.713	0	0	0	10665.9	0	3149.38	0	8274.05	7756.4	14609.3	9182.45
	rowID_1634_164.091582976168_3.2365506	1634	164.092	3.23655	164.09158_3.2366	261000	1380000	1	Not found KEGG	NA															rowID_1634_164.091582976168_3.2365506	2474.53	0	0	0	0	0	0	0	0	158174	0	0	0	0	0	0	0	0	0	0	0	0	0	4047.5
	rowID_1635_148.03854243535_3.2182598	1635	148.039	3.21826	148.03854_3.2183	61800	414000	14	Not found KEGG	NA															rowID_1635_148.03854243535_3.2182598	9444.71	7655.49	5512.79	6585.63	5977.45	11474.4	49448.2	7133.93	14384	25588.1	1531.8	4700.67	24821.7	22537	0	10388.9	19863.6	43723	31339.9	39857.2	10952.6	3547.91	3807.83	0
	rowID_1636_271.080939414073_3.23673	1636	271.081	3.23673	271.08094_3.2367	57000	185000	21	Not found KEGG	NA															rowID_1636_271.080939414073_3.23673	0	14867.5	12652.3	16850	23093.3	17899.5	7734.82	23064.6	0	0	13366	8024.47	0	0	0	13334	19464.7	0	12939.6	0	25731	20985	36192.2	21627.4
	rowID_1638_160.133106145062_3.2702265	1638	160.133	3.27023	160.13311_3.2702	81500	241000	6	Not found KEGG	NA															rowID_1638_160.133106145062_3.2702265	0	0	0	0	0	0	0	0	1310.99	0	0	0	2420.46	18618.5	9461.1	0	0	40335.4	0	0	2785.11	4009.35	6550.09	6097.33
	rowID_1639_929.28996615284_3.2335691	1639	929.29	3.23357	929.28997_3.2336	17500	81200	3	Not found KEGG	NA															rowID_1639_929.28996615284_3.2335691	0	3271.59	2957.12	4161.61	5741.56	2782.32	4553.49	9048.41	0	0	4192.96	4448.61	0	0	0	1918.19	9250.6	0	6443.07	0	8748.88	1839.28	8176.25	9735.6
	rowID_1640_138.054740211123_3.172522	1640	138.055	3.17252	138.05474_3.1725	18700	80400	1	TRIGONELLINE	0.475	[M+H]+	C7H7NO2	04.29.2024_mona-export-vaniya-fiehn_natural_products_library_44936_compounds NIST results only viewable in NIST MS Search	138.0549469	137.0476785	-1.5	Alkaloids and derivatives	WWNNZCOKKKDOPX-UHFFFAOYSA-N	O=C([O-])C1=CC=C[N+](=C1)C	9.632900238	125.789238	Positive	only MS1	DB#=VF-NPL-QEHF003229; origin=Vaniya/Fiehn Natural Products Library	rowID_1640_138.054740211123_3.172522	2329.61	4638.82	5047.22	1485.65	2771.25	6235.89	5549.68	2966.47	2699.37	2216.67	2417.47	3048.69	7435.23	3560.3	3231.26	2024.72	2331.13	4746.95	5769.4	5566.65	5613.64	5287.31	6354.73	4616.82
	rowID_1642_363.068452166694_3.2427566	1642	363.068	3.24276	363.06845_3.2428	88600	323000	29	Esculin	0.256	[M+Na]+	C15H16O9	04.29.2024_bmdms-np_227306_compounds NIST results only viewable in NIST MS Search	363.0700073	340.07943208	-3.3	Coumarin glycosides	XHCADAYNFIFUHF-TVKJYDDYSA-N	O=C1OC=2C=C(O)C(OC3OC(CO)C(O)C(O)C3O)=CC2C=C1	9.632900238	153.1060638	Positive	only MS1	DB#=VF-NPL-LTQ006675; origin=Vaniya/Fiehn Natural Products Library	rowID_1642_363.068452166694_3.2427566	0	14617.2	10499.7	19219.7	29717	22513.1	12340.7	35939.8	0	0	13753.2	9289.43	0	0	0	14528.8	32351.7	0	22481.1	0	40409.2	33437.2	51792.9	34026.3
	rowID_1645_190.070825904746_3.2393906	1645	190.071	3.23939	190.07083_3.2394	36000	157000	2	N-Acetylaspartate	0.105	[M+H]+	C7H11NO5	04.29.2024_msms-pos-respect_2736_compounds NIST results only viewable in NIST MS Search	190.0715179	189.06372245	-3.62	Glutamic acid and derivatives	RFMMMVDNIPUKGG-YFKPBYRVSA-N	CC(=O)NC(CCC(O)=O)C(O)=O	17.54000092	142.1593475	Positive	only MS1	DB#=KO002085; origin=MassBank High Quality Mass Spectral Database	rowID_1645_190.070825904746_3.2393906	0	35094.3	7076.03	14202	1751.85	0	0	8067.5	4036.56	18420.7	5739.73	15645.2	0	0	0	0	11619	0	882.913	0	4274.34	5231.73	15875.4	5175.48
	rowID_1646_265.022712886423_3.1285422	1646	265.023	3.12854	265.02271_3.1285	82800	180000	13	Not found KEGG	NA															rowID_1646_265.022712886423_3.1285422	50284.1	21596.8	25480.5	37149.6	22476	4797.97	9605.65	6576.25	6590.02	21827.2	10013.1	30356.6	37856	12581.8	10717.5	28205.9	26286.8	22009.2	58943.1	13322.1	15467.7	5859.3	6629.03	2351.4
	rowID_1647_256.081280140984_3.1828756	1647	256.081	3.18288	256.08128_3.1829	22000	136000	16	Nicotinate D-ribonucleoside	NA	[M]+	C11H14NO6+	https://doi.org/10.1039/C6AY01383J	256.0809937	255.0742871	1.12				1.690199971	227.446991	Positive	only MS1	DB#=CCMSLIB00000847123; origin=Global Natural Product Social Molecular Networking Library	rowID_1647_256.081280140984_3.1828756	990.83	3835.56	640.392	4531.78	2173.15	3778.17	21212.8	9249.12	4611.29	1561.29	4850.51	2927.34	3408.15	3594.31	1183.58	4375.46	7173.77	1836.5	5743.83	0	2577.1	1616.65	2180.5	3407.39
	rowID_1648_347.093545779548_3.230577	1648	347.094	3.23058	347.09355_3.2306	39700	132000	1	Not found KEGG	NA															rowID_1648_347.093545779548_3.230577	0	0	0	0	6093.53	4462.58	2615.8	10999.8	0	0	0	1482.64	0	0	0	0	0	0	0	0	0	0	0	0
	rowID_1649_363.0676016362_3.239832	1649	363.068	3.23983	363.0676_3.2398	52400	181000	1	Not found KEGG	NA															rowID_1649_363.0676016362_3.239832	0	0	0	2991.6	20367.7	23150	12353.8	34808.9	0	0	0	9528.74	0	0	0	0	1318.33	0	1270.46	0	0	0	0	5511.37
	rowID_1650_509.146152690236_3.1711295	1650	509.146	3.17113	509.14615_3.1711	19300	62100	1	Not found KEGG	NA															rowID_1650_509.146152690236_3.1711295	0	0	0	0	3042.1	2103	1615.77	6397.29	0	0	0	991.973	0	0	0	0	2363.77	0	1308.44	0	0	0	0	2392.05
	rowID_1651_189.123167604674_3.255784	1651	189.123	3.25578	189.12317_3.2558	320000	1480000	39	Acetyllysine	0.119	[M+H]+	C8H16N2O3	04.29.2024_birmingham-uhplc-ms-pos_7057_compounds NIST results only viewable in NIST MS Search	189.123	188.11609238	0.9	N-acyl-alpha amino acids	VEYYWZRYIYDQJM-UHFFFAOYSA-N	CC(=O)NC(CCCCN)C(O)=O	1.690199971	133.6676941	Positive	Level 2	DB#=CCMSLIB00005464128; origin=Global Natural Product Social Molecular Networking Library	rowID_1651_189.123167604674_3.255784	44125.5	53587	64908.4	61694.1	87398.9	78709.7	135063	148249	66823.3	24758.2	57343	55790.5	26380.2	10124.6	33735	19937.9	19149.9	15932.5	9438.85	61590.3	278493	108064	100698	172256
	rowID_1652_149.044225011269_3.0593784	1652	149.044	3.05938	149.04423_3.0594	36200	192000	4	D-Arabinono-1,4-lactone	NA	[M+H]+	C5H8O5	KEGG	149.044449	148.0372	-0.13	Ascorbate and aldarate metabolism	CUOKHACJLGPRHD-JJYYJPOSSA-N	C(C1C(C(C(=O)O1)O)O)O	NA	NA	Positive	only MS1	NA	rowID_1652_149.044225011269_3.0593784	20709	5632.25	0	9971.2	6071.14	3003.81	1100.77	4411.23	7846.51	1023.69	0	6249.87	4973.36	4644.24	4720.37	4608.6	19568.6	3102.02	13780.8	17989.7	16561.7	26243.4	24735.6	21822.5
	rowID_1653_322.106472764783_3.2938545	1653	322.106	3.29385	322.10647_3.2939	101000	635000	3	Not found KEGG	NA															rowID_1653_322.106472764783_3.2938545	0	0	0	0	0	0	0	0	0	0	0	0	16760	0	0	0	0	0	0	0	0	0	0	0
	rowID_16536_214.10727870513665_33.42617	16536	214.107	33.4262	214.10728_33.4262	21000	69000	5	Not found KEGG	NA															rowID_16536_214.10727870513665_33.42617	0	0	0	0	0	0	0	0	2089.52	0	1537.9	0	0	0	6427.92	0	406.131	17992.8	231.836	2994.16	0	0	0	0
	rowID_1654_301.067856363154_3.2956865	1654	301.068	3.29569	301.06786_3.2957	17000	106000	4	Not found KEGG	NA															rowID_1654_301.067856363154_3.2956865	0	0	0	0	0	0	0	0	0	0	0	0	0	0	0	0	0	0	0	1133.41	992.4	3059.75	0	0
	rowID_1655_170.01535027174_3.3417513	1655	170.015	3.34175	170.01535_3.3418	11700	84700	1	Not found KEGG	NA															rowID_1655_170.01535027174_3.3417513	0	0	0	0	0	0	10774.7	0	0	0	0	0	0	0	0	0	0	0	0	0	10057.9	5312.93	4424.96	2329.42
	rowID_1656_269.087764556965_3.2639368	1656	269.088	3.26394	269.08776_3.2639	26500	142000	3	Inosine	0.049	[M+H]+	C10H12N4O5	04.29.2024_msms-pos-respect_2736_compounds NIST results only viewable in NIST MS Search	269	268.08076950	-0.15	Purine nucleosides	UGQMRVRMYYASKQ-KQYNXXCUSA-N	OC1=NC=NC2=C1N=CN2C3OC(CO)C(O)C3O	6.19E+00	1.60E+02	Positive	only MS1	DB#=FiehnHILIC000444; origin=Fiehn Lab HILIC Library	rowID_1656_269.087764556965_3.2639368	0	0	1078.73	0	0	0	0	1664.21	713.66	0	1435.76	6443.13	6092.44	2703.51	7980.65	7712.87	8491.3	23055.8	6813.32	3144.05	0	0	0	0
	rowID_1657_234.989761254389_3.2630398	1657	234.99	3.26304	234.98976_3.263	34100	68200	3	Not found KEGG	NA															rowID_1657_234.989761254389_3.2630398	44206.7	16125.1	16969.4	27287.7	19951.7	819.388	1943.36	3162.51	8641.83	8662.8	25539.9	17662.7	12665.4	18027	1832.75	11068.6	11106.8	3283.65	12092.2	2363.02	1343.02	2858.46	1310.53	0
	rowID_1658_342.139058071497_3.244423	1658	342.139	3.24442	342.13906_3.2444	52600	158000	20	Not found KEGG	NA															rowID_1658_342.139058071497_3.244423	0	14353.8	8511.22	10768.5	18241.7	14085	5549.43	17178	0	0	6852.7	2717.36	0	0	0	6787.03	13320	0	6070.44	0	18953.9	17355.2	32697.3	13379.6
	rowID_1659_233.981862321123_3.1506217	1659	233.982	3.15062	233.98186_3.1506	54500	117000	5	Not found KEGG	NA															rowID_1659_233.981862321123_3.1506217	70676.1	29304.2	25149.2	23091	21965.1	7857.22	1731.44	1407.37	23780.2	13850.2	12914.3	14514.6	11326.5	7919.1	0	21308.3	8297.37	2319.2	12841.6	3032.74	3025.31	1890.49	2258.62	0
	rowID_1661_689.213653292146_3.1530101	1661	689.214	3.15301	689.21365_3.153	13400	161000	1	Not found KEGG	NA															rowID_1661_689.213653292146_3.1530101	0	0	0	2081.02	0	0	0	0	0	0	0	0	0	0	0	0	0	0	836.216	0	11561.5	6918	10373.2	4622.48
	rowID_1662_133.060518983157_3.1612806	1662	133.061	3.16128	133.06052_3.1613	44700	384000	1	3-ureidopropionic acid	0.464	[M+H]+	C4H8N2O3	04.29.2024_msms-pos-respect_2736_compounds NIST results only viewable in NIST MS Search	133.0607686	132.05349212	-1.87	Ureas	JSJWCHRYRHKBBW-UHFFFAOYSA-N	OC(=O)CCNC(O)=N	NA	NA	Positive	only MS1	registered in Respect	rowID_1662_133.060518983157_3.1612806	35845.8	23087.8	21686.7	20268.2	21538.4	12958.4	14987.8	21841.4	10878.2	6405.8	12080.8	5578.74	15155.1	1896.56	8044.36	9080.42	18798.1	1748.39	25581	10408	11009.6	7077.49	17640.6	7723.19
	rowID_1664_851.270098954051_3.2957494	1664	851.27	3.29575	851.2701_3.2957	23400	104000	9	Not found KEGG	NA															rowID_1664_851.270098954051_3.2957494	0	2648.36	0	0	3633.27	1107.7	3995.23	1251.18	0	0	1131.41	2872.51	0	0	0	1995.58	5042.01	0	3801.2	0	18632.4	12543.1	15305.5	18047.4
	rowID_1665_98.9749561915349_3.5254512	1665	98.975	3.52545	98.97496_3.5255	26300	108000	1	Not found KEGG	NA															rowID_1665_98.9749561915349_3.5254512	0	1167.17	0	1218.11	0	0	4453.2	0	0	1850.18	8780.76	12435.1	2664.56	0	23192.3	6703.44	5346.18	22864.7	0	10373.2	0	0	0	10684.7
	rowID_1666_144.980718963819_3.476455	1666	144.981	3.47646	144.98072_3.4765	23800	81900	1	Not found KEGG	NA															rowID_1666_144.980718963819_3.476455	0	768.992	0	0	0	0	3910.37	0	0	0	0	0	0	0	22476.5	4357.25	0	15413	0	6041	1107.12	0	0	7925.22
	rowID_1667_210.061363894514_3.303262	1667	210.061	3.30326	210.06136_3.3033	38000	277000	6	Not found KEGG	NA															rowID_1667_210.061363894514_3.303262	3841.14	11804	3940.43	7663.88	3567.85	7636.55	11322	0	966.533	0	0	0	0	0	0	0	0	0	0	0	32682.4	8844.08	41905.3	3132.6
	rowID_1668_205.028460026575_3.3484213	1668	205.028	3.34842	205.02846_3.3484	30200	62100	1	Not found KEGG	NA															rowID_1668_205.028460026575_3.3484213	39156.1	15898.7	17705.9	12606.7	8432.78	4132.29	1776.69	1794.18	6873.68	6157.83	8666.84	10957.8	3717.69	12876.7	812.346	7437	5606.93	1193.97	5303.54	2457.24	0	0	0	0
	rowID_1669_131.033653311352_3.3646057	1669	131.034	3.36461	131.03365_3.3646	152000	408000	10	CITRACONIC ACID	0.027	[M+H]+	C5H6O4	04.29.2024_msms-pos-respect_2736_compounds NIST results only viewable in NIST MS Search	131.0338852	130.02660867	-1.79	Methyl-branched fatty acids	HNEGQIOMVPPMNR-IHWYPQMZSA-N	CC(=CC(=O)O)C(=O)O	9.632900238	147.0336761	Positive	only MS1	DB#=PS075403; origin=RIKEN MS^n Spectral Database for Phytochemicals	rowID_1669_131.033653311352_3.3646057	51322.6	26658.6	31694.6	26019.1	0	0	3902.28	6695.46	136554	10573	96959.5	50599.5	8931.32	38944.7	35885.9	40545.3	121667	9634.54	114328	89721	2224.97	7429.96	47180.4	6527.58
	rowID_167_176.89344531159_2.0805936	167	176.893	2.08059	176.89345_2.0806	8130	65900	1	Not found KEGG	NA															rowID_167_176.89344531159_2.0805936	8643.42	4759.6	5475.87	4864.12	6234.47	2780.13	5263.49	6684.64	3951.47	3891.83	5472.88	6096.72	4134.52	4746.91	4256.34	4236.83	5504.33	3516.29	3558.03	4045.86	2858.93	4199.11	0	2590.07
	rowID_1670_206.065719380729_3.3792098	1670	206.066	3.37921	206.06572_3.3792	99100	536000	11	Not found KEGG	NA															rowID_1670_206.065719380729_3.3792098	0	702.044	780.453	903.273	0	0	3355.15	4363.43	876.128	0	0	0	0	0	0	0	0	0	0	0	51894.7	10573.1	115158	8261.53
	rowID_1671_176.055186518137_3.2975516	1671	176.055	3.29755	176.05519_3.2976	151000	820000	2	N-Acetylaspartate	0.386	[M+H]+	C6H9NO5	04.29.2024_msms-pos-respect_2736_compounds NIST results only viewable in NIST MS Search	176.0553489	175.04807239	-0.9	Aspartic acid and derivatives	OTCCIMWXFLJLIA-BYPYZUCNSA-N	CC(=O)N[C@@H](CC(O)=O)C(O)=O	1.690199971	134.1605835	Positive	only MS1	DB#=CCMSLIB00005464183; origin=Global Natural Product Social Molecular Networking Library	rowID_1671_176.055186518137_3.2975516	62814.8	812.635	29342.8	31857	24750.4	0	2695.69	2800.48	15413.3	6043.41	31481.7	17580.7	12765.6	20706	12469.7	8629.69	24566.7	56837.9	37038.4	29437.5	8966.05	2759.33	2349.85	47117.4
	rowID_1672_161.010327342761_3.3295531	1672	161.01	3.32955	161.01033_3.3296	13100	86900	2	Not found KEGG	NA															rowID_1672_161.010327342761_3.3295531	0	0	0	0	0	0	11915	0	0	0	0	0	0	0	0	0	0	0	0	13558.4	10209	6060.92	6547.47	1881.25
	rowID_1673_309.048933108536_3.2075646	1673	309.049	3.20756	309.04893_3.2076	23800	67100	1	Deoxyuridylic acid	NA	[M+H]+	C9H13N2O8P	KEGG	309.048228	308.041	2.27	Deoxyribonucleotides	JSRLJPSBLDHEIO-SHYZEUOFSA-N	C1C(C(OC1N2C=CC(=O)NC2=O)COP(=O)(O)O)O	NA	NA	Positive	only MS1		rowID_1673_309.048933108536_3.2075646	12844.5	11627.3	14613.6	11805.1	11139.8	953.54	3033.71	1227.11	5596.6	3247.45	14595.1	11544.2	18529.1	6266.99	1514.54	15819.3	6594.33	4611.3	6737.41	4554.5	5271.69	2708.44	2292.99	604.382
	rowID_1674_333.013644961988_3.2838657	1674	333.014	3.28387	333.01364_3.2839	9490	52700	2	Not found KEGG	NA															rowID_1674_333.013644961988_3.2838657	0	4336.98	0	0	0	0	0	0	1169.36	5749.79	0	3497.7	0	0	0	0	0	0	0	0	0	0	0	0
	rowID_1675_150.077241979103_3.3062482	1675	150.077	3.30625	150.07724_3.3062	63900	513000	33	3-Methyladenine	0.105	[M+H]+	C6H7N5	04.29.2024_msms-pos-respect_2736_compounds NIST results only viewable in NIST MS Search	150.0779419	149.07014524	-4.68	6-aminopurines	FSASIHFSFGAIJM-UHFFFAOYSA-N	CN1C=NC(=C2C1=NC=N2)N	1.690199971	NA	Positive	only MS1	DB#=CCMSLIB00005720558; origin=Global Natural Product Social Molecular Networking Library	rowID_1675_150.077241979103_3.3062482	19727.6	23705.1	34431.1	29418.3	21885.7	24652.1	23987.5	26837.9	28238.1	38716	38482.1	41156	50109.7	18231.6	35586.6	40440.4	48061.1	23620.1	49368.8	32354.3	7434.87	5842.13	12217.2	12411.4
	rowID_1676_848.262367242982_3.3499615	1676	848.262	3.34996	848.26237_3.35	15000	82500	11	Not found KEGG	NA															rowID_1676_848.262367242982_3.3499615	0	3152.72	2067.61	2987.78	7688.18	6028.1	6040.49	13359.7	0	0	2665.27	3683.64	0	0	0	0	8164.86	0	4619.85	0	11516.4	8238.41	15960.8	10036.2
	rowID_1677_289.091536980494_3.233845	1677	289.092	3.23385	289.09154_3.2338	84100	271000	26	2-methyl-3-[(2S,3R,4S,5S,6R)-3,4,5-trihydroxy-6-(hydroxymethyl)oxan-2-yl]oxypyran-4-one	0.072	[M+H]+	C12H16O8	04.29.2024_mona-export-vaniya-fiehn_natural_products_library_44936_compounds NIST results only viewable in NIST MS Search	289.0917969	288.0845175	-0.89	O-glycosyl compounds	YGSIRXHFAUFUEJ-GPTQDWHKSA-N	O=C1C=COC(=C1OC2OC(CO)C(O)C(O)C2O)C	9.632900238	NA	Positive	only MS1	DB#=VF-NPL-QEHF001279; origin=Vaniya/Fiehn Natural Products Library	rowID_1677_289.091536980494_3.233845	0	20500.6	14091.7	21937.1	32661	23359	8652.56	34473.4	0	0	14198.7	8629.23	0	0	0	14429.6	26729.7	0	13291.1	0	35574.1	31737.5	56659.8	31638.1
	rowID_1678_851.267026376101_3.2430115	1678	851.267	3.24301	851.26703_3.243	14700	96100	1	Not found KEGG	NA															rowID_1678_851.267026376101_3.2430115	0	0	0	0	0	2757.49	2414.26	3960.07	0	0	0	2604.63	0	0	0	0	1337.11	0	0	0	0	0	1104.55	0
	rowID_1679_117.054322607839_3.23191	1679	117.054	3.23191	117.05432_3.2319	85500	155000	1	3-Methyl-2-oxobutanoic acid	NA	[M+H]+	C5H8O3	KEGG	117.05462	116.0473	-2.56	Valine, leucine and isoleucine biosynthesis	QHKABHOOEWYVLI-UHFFFAOYSA-N	CC(C)C(=O)C(=O)O	NA	NA	Positive	only MS1		rowID_1679_117.054322607839_3.23191	6862.72	13241.4	6560.96	17676.8	11817.2	45324.5	8359.7	58708.4	6907.08	8121.02	9461.65	2128.01	4864.17	11085.5	1119.89	15630.3	4377.88	4480.41	26017.7	3428.53	24525.1	60392	87352	56027.2
	rowID_168_188.910791318207_2.078002	168	188.911	2.078	188.91079_2.078	6170	67100	1	Not found KEGG	NA															rowID_168_188.910791318207_2.078002	5301.23	2437.72	4883.94	3429.64	5765.07	2807.61	2448.13	2023.1	2598.67	2899.78	3166.68	3680.58	3413.73	4718.79	4204.56	4245.66	4235.16	5071.65	3087.42	4602.59	4198.11	5523.23	0	4650.47
	rowID_1681_198.11228734958_3.2882314	1681	198.112	3.28823	198.11229_3.2882	33500	158000	2	Not found KEGG	NA															rowID_1681_198.11228734958_3.2882314	0	0	0	1905.9	0	0	0	4614.42	10134.7	3181.48	0	0	0	4891.4	1821.25	2536.32	6717.91	0	11834.6	2288.65	6875.37	1888.77	7737.38	25841.8
	rowID_1682_146.092261003469_3.3305764	1682	146.092	3.33058	146.09226_3.3306	131000	824000	18	4-Guanidinobutanoate	0.75	[M+H]+	C5H11N3O2	04.29.2024_birmingham-uhplc-ms-pos_7057_compounds NIST results only viewable in NIST MS Search	146.0919952	145.085126602	1.81	Gamma amino acids and derivatives	TUHVEAJXIMEOSA-UHFFFAOYSA-N	C(CC(=O)O)CN=C(N)N	1.690199971	NA	Positive	only MS1	DB#=CCMSLIB00000578008; origin=Global Natural Product Social Molecular Networking Library	rowID_1682_146.092261003469_3.3305764	7047.21	41608.2	4602.58	18831.6	44915	42129.6	35992.9	7289.49	5062.81	27947.2	71191	41687.6	21167.7	20299.2	15925	41959.6	15601.1	11404.7	3574.74	32163.5	4558.43	122907	19607.9	5660.04
	rowID_1683_231.097298869563_3.3356075	1683	231.097	3.33561	231.0973_3.3356	82000	349000	8	Asp-Pro	0.025	[M+H]+	C9H16N2O6	04.29.2024_mona-export-dipeptide_pos_521_compounds NIST results only viewable in NIST MS Search	231.097548	230.090272	-1.07	Dipeptides	UKGGPJNBONZZCM-WDSKDSINSA-N	C1CC(N(C1)C(=O)C(CC(=O)O)N)C(=O)O	9.06910038	216.2630157	Positive	Level 2	DB#=FiehnHILIC000382; origin=Fiehn Lab HILIC Library	rowID_1683_231.097298869563_3.3356075	0	34955.6	0	0	6485.21	6055.89	0	0	0	15747.4	0	0	26973.6	4264.03	770.319	0	0	513.631	385.041	0	382.877	45998.9	25683.9	1100.24
	rowID_1684_113.022988475414_3.2672164	1684	113.023	3.26722	113.02299_3.2672	113000	95700	8	Citraconic acid	0.747	Unknown	C5H6O4	04.29.2024_birmingham-uhplc-ms-pos_7057_compounds NIST results only viewable in NIST MS Search	113.023	130.02660867	-0.09	Methyl-branched fatty acids	HNEGQIOMVPPMNR-IHWYPQMZSA-N	CC(=CC(=O)O)C(=O)O	9.632900238	147.0336761	Positive	only MS1	DB#=PS075401; origin=RIKEN MS^n Spectral Database for Phytochemicals	rowID_1684_113.022988475414_3.2672164	14355.4	55102.6	9397.26	21075.1	7686.04	23318.1	2177.05	5360.99	12316.5	2631.3	8883.23	2508.51	7532.96	17975.8	1412.61	10794.1	46414.7	3064.89	16977	5521.68	48339.6	32750.4	41593.8	7846.18
	rowID_1685_215.015961923679_3.4450262	1685	215.016	3.44503	215.01596_3.445	62200	456000	1	Not found KEGG	NA															rowID_1685_215.015961923679_3.4450262	0	0	0	0	0	1434.41	8221.5	0	0	0	0	0	0	0	0	0	0	0	0	0	53512.3	6307.11	13432.3	5115.12
	rowID_1686_230.989848490729_3.4450262	1686	230.99	3.44503	230.98985_3.445	52600	370000	1	Not found KEGG	NA															rowID_1686_230.989848490729_3.4450262	0	0	0	0	0	7430.07	39109.6	0	0	0	0	0	0	0	0	0	0	0	0	0	45284.1	9827.28	25163.3	8198.15
	rowID_1688_434.11823913431_3.3154979	1688	434.118	3.3155	434.11824_3.3155	113000	493000	20	Not found KEGG	NA															rowID_1688_434.11823913431_3.3154979	3649.05	17218.8	15174.5	14203.1	40010.9	17447.2	32070.2	82894.3	1088.01	0	19222.9	29572.3	0	0	0	23452.3	40153.2	0	35376	0	50066.6	41919.5	61020	51774.8
	rowID_1689_139.002349646722_3.4675486	1689	139.002	3.46755	139.00235_3.4675	79200	563000	5	Fumaric acid	0.826	[M+Na]+	C4H4O4	04.29.2024_bmdms-np_227306_compounds NIST results only viewable in NIST MS Search	139.0019989	116.01095860	2.53	Dicarboxylic acids and derivatives	VZCYOOQTPOCHFL-OWOJBTEDSA-N	O=C(O)C=CC(=O)O	2.059999943	132.1916809	Positive	only MS1	spec_id=746; origin=BMDMS-NP	rowID_1689_139.002349646722_3.4675486	0	0	0	0	0	14072.5	45384.5	793.31	0	0	0	1131.84	0	0	0	0	0	0	1365.07	0	68203.8	18534.9	61918.3	5432.62
	rowID_1691_124.039060051854_3.3834262	1691	124.039	3.38343	124.03906_3.3834	43600	244000	4	Isonicotinic acid	0.379	[M+H]+	C6H5NO2	04.29.2024_msms-pos-respect_2736_compounds NIST results only viewable in NIST MS Search	124.0393049	123.032028402	-1.97	Pyridinecarboxylic acids	TWBYWOBDOCUKOW-UHFFFAOYSA-N	OC(=O)c(c1)ccnc1	12.43999958	125.4405212	Positive	only MS1	DB#=PR100155; origin=MassBank High Quality Mass Spectral Database	rowID_1691_124.039060051854_3.3834262	2422.71	7689.41	2783.17	2847.48	7406.49	10183	41220.5	11985.1	1079.87	789.554	2334.33	1022.71	1011.7	1832.95	1094.07	5527.65	4442.79	0	759.025	0	4624.09	5225.82	7347.4	0
	rowID_1692_115.049870629847_3.216652	1692	115.05	3.21665	115.04987_3.2167	30100	185000	11	Dioxy-creatinine	0.503	[M+H]+	C4H6N2O2	04.29.2024_birmingham-uhplc-ms-pos_7057_compounds NIST results only viewable in NIST MS Search	115.05	114.042927438	-1.13	Imidazoles	RHYBFKMFHLPQPH-UHFFFAOYSA-N	CN1CC(=O)NC1=O	NA	NA	Positive	only MS1		rowID_1692_115.049870629847_3.216652	26977.5	10399.3	15922.2	21037.7	13171.6	9162.8	13532.4	21032	11263.2	7708.32	19023.9	14536.4	21556.6	22142	6744.28	18262	28517.5	5779.65	30461.5	5532.06	12963.9	6241.66	11565.9	4338.46
	rowID_1693_596.173522468724_3.3514051	1693	596.174	3.35141	596.17352_3.3514	29200	108000	6	Pelargonin	NA	[M+H]+	C27H31O15	KEGG	596.173571	595.166	-0.09	Anthocyanin biosynthesis	SLCKJKWFULXZBD-ZOTFFYTFSA-O	C1=CC(=CC=C1C2=C(C=C3C(=CC(=CC3=[O+]2)O)OC4C(C(C(C(O4)CO)O)O)O)OC5C(C(C(C(O5)CO)O)O)O)O	NA	NA	Positive	only MS1		rowID_1693_596.173522468724_3.3514051	3252.99	5543.15	5647.12	9178.16	5313.6	3232.76	18163.5	7760.26	4801.69	0	12525.2	20198.3	0	0	0	4384.87	12635.5	0	15737.1	0	11572	2346.15	4295.79	10059.6
	rowID_1694_204.122827569383_3.3890817	1694	204.123	3.38908	204.12283_3.3891	30000	146000	5	Acetyl-DL-carnitine	0.118	[M+H]+	C9H17NO4	04.29.2024_msms-pos-vaniya-fiehn_natural_products_library_20200109_28347_compounds NIST results only viewable in NIST MS Search	204.1230316	203.11575802	-0.99	Vitamins	RDHQFKQIGNGIED-UHFFFAOYSA-N	CC(=O)OC(CC(=O)[O-])C[N+](C)(C)C	NA	NA	Positive	Level 2	DB#=VF-NPL-QEHF021001; origin=Vaniya/Fiehn Natural Products Library	rowID_1694_204.122827569383_3.3890817	0	0	0	0	3863.95	1828.23	10105.5	4304.69	7398.89	1961.23	2152.99	0	0	0	0	0	0	1860.29	0	2525.03	20984.9	4277.01	14521.8	5028.3
	rowID_1695_132.025325771604_3.2282295	1695	132.025	3.22823	132.02533_3.2282	73700	139000	7	Not found KEGG	NA															rowID_1695_132.025325771604_3.2282295	58696.8	20380.8	26152.6	37553.8	23333.8	9673.72	8018.51	2991.65	27406.4	16756.7	37588.1	0	25727.9	53035.9	7521.46	22875.9	16178.3	11848.2	49180.4	16645	8552.12	2875.99	6196.33	0
	rowID_1696_129.01790825268_3.4261456	1696	129.018	3.42615	129.01791_3.4261	235000	1580000	4	Not found KEGG	NA															rowID_1696_129.01790825268_3.4261456	0	0	0	2839.59	0	39061.8	107654	3631.02	0	0	0	0	0	0	0	0	0	0	0	0	202237	49789.2	170459	22485.5
	rowID_1697_110.011661659302_3.28713	1697	110.012	3.28713	110.01166_3.2871	183000	330000	8	Not found KEGG	NA															rowID_1697_110.011661659302_3.28713	123640	51739.3	61011	83513.7	57021.8	27762.8	15215.7	9872.99	90928.4	60798.5	79992.3	60218.5	100530	45819.3	23499.4	97344.4	44786.4	25527.2	60341	28296	16231.3	17557.8	15936.5	2700.41
	rowID_1698_147.028620438287_3.4797688	1698	147.029	3.47977	147.02862_3.4798	201000	1350000	4	Citramalic acid	NA	[M+H]+	C5H6O5	KEGG	147.028799	146.0215	-1.22	Citramalic acid	XFTRTWQBIOMVPK-UHFFFAOYSA-N	CC(CC(=O)O)(C(=O)O)O	NA	NA	Positive	only MS1		rowID_1698_147.028620438287_3.4797688	0	0	0	1985.95	0	41199.5	108316	2703.9	0	0	0	0	0	0	0	0	0	0	0	0	172807	48392.5	161201	17550.8
	rowID_1699_175.023469983554_3.4278452	1699	175.023	3.42785	175.02347_3.4278	270000	1890000	16	Dehydroascorbate	0.044	[M+H]+	C6H6O6	04.29.2024_mona-export-vaniya-fiehn_natural_products_library_44936_compounds NIST results only viewable in NIST MS Search	175.024	174.0164379	-3.03	Ascorbate and aldarate metabolism	SBJKKFFYIZUCET-JLAZNSOCSA-N	C(C(C1C(=O)C(=O)C(=O)O1)O)O	9.632900238	137.8698273	Positive	Level 1	DB#=PS004601; origin=RIKEN MS^n Spectral Database for Phytochemicals	rowID_1699_175.023469983554_3.4278452	0	0	0	3362.41	0	56071.5	156072	3246.85	0	0	0	0	0	0	0	0	1531.31	0	0	0	233864	65754.5	214658	25365.1
	rowID_17_218.909881041097_2.174679	17	218.91	2.17468	218.90988_2.1747	81300	355000	23	Not found KEGG	NA															rowID_17_218.909881041097_2.174679	105461	56751.1	55880.9	56822.2	68885.9	39795.3	47171.2	30609.4	68640.3	15231.4	59985.5	30190.5	28008.3	57650.7	65370.3	61275.4	53913.5	61962.8	48981.2	36833.2	25235.4	33361.8	61540.9	27767.9
	rowID_1700_241.103988653641_3.3719263	1700	241.104	3.37193	241.10399_3.3719	5470	55600	1	Not found KEGG	NA															rowID_1700_241.103988653641_3.3719263	0	0	0	0	0	0	0	1123.89	821.56	831.586	0	0	4475.82	5108.22	2794.37	3400.58	3265.59	3435.62	2362.02	5045.79	0	0	0	0
	rowID_1701_174.991183706544_3.2316554	1701	174.991	3.23166	174.99118_3.2317	183000	420000	19	Not found KEGG	NA															rowID_1701_174.991183706544_3.2316554	121453	67866.7	82846.9	51883.7	21280.1	26673.4	18953.2	59024.4	43059.4	56246	84365	92538.2	80639.1	72857.7	104079	76516.2	31472.6	142524	50995	87524.8	46917	26126.9	31706	22011.6
	rowID_1702_308.021304891368_3.5012186	1702	308.021	3.50122	308.0213_3.5012	9530	109000	4	Not found KEGG	NA															rowID_1702_308.021304891368_3.5012186	0	0	0	0	0	0	9000.66	0	0	0	0	0	0	0	0	0	0	0	0	0	6003.83	1853.27	6194.76	0
	rowID_1703_196.060361862602_3.3763373	1703	196.06	3.37634	196.06036_3.3763	52300	169000	4	Esculetin	0.119	[M+NH4]+	C9H6O4	04.29.2024_mona-export-vaniya-fiehn_natural_products_library_44936_compounds NIST results only viewable in NIST MS Search	196.0604248	178.0266087	-0.33	6,7-dihydroxycoumarins	ILEDWLMCKZNDJK-UHFFFAOYSA-N	O=C1OC=2C=C(O)C(O)=CC2C=C1	9.632900238	140.6887817	Positive	only MS1	DB#=VF-NPL-QEHF005208; origin=Vaniya/Fiehn Natural Products Library	rowID_1703_196.060361862602_3.3763373	0	10049	0	0	0	0	0	0	0	6477.33	0	0	16042.3	0	0	0	0	0	1059.68	0	1272.23	48974.7	14207.5	604.614
	rowID_1705_259.092396293738_3.50302	1705	259.092	3.50302	259.0924_3.503	18500	198000	2	Not found KEGG	NA															rowID_1705_259.092396293738_3.50302	0	0	0	0	0	0	0	0	0	0	0	0	0	0	0	0	0	0	0	0	4813.73	0	0	14226.2
	rowID_1706_848.260377377827_3.3468978	1706	848.26	3.3469	848.26038_3.3469	16000	91900	1	Not found KEGG	NA															rowID_1706_848.260377377827_3.3468978	0	1806.99	1457.05	0	1583.85	7048.57	3305	6609.15	0	0	0	3683.64	0	0	0	0	0	0	0	0	0	0	0	1522.04
	rowID_1707_219.017317146833_3.2197006	1707	219.017	3.2197	219.01732_3.2197	121000	181000	16	Not found KEGG	NA															rowID_1707_219.017317146833_3.2197006	79505.5	34461.5	42362.1	58432.9	34683.4	11315.4	12266.4	6023.69	27029.5	28073	15330.4	12760.6	57664.7	64500.3	25442.4	45652.4	23526	22546.5	71581.3	21695.7	12050.3	9518.85	10160.6	3317.58
	rowID_1708_146.081058869357_3.3826873	1708	146.081	3.38269	146.08106_3.3827	134000	487000	2	4-Acetamidobutanoate	0.37	[M+H]+	C6H11NO3	04.29.2024_birmingham-uhplc-ms-pos_7057_compounds NIST results only viewable in NIST MS Search	146.0820007	145.07389321	-6.44	Gamma amino acids and derivatives	UZTFMUBKZQVKLK-UHFFFAOYSA-N	CC(=O)NCCCC(=O)O	1.690199971	NA	Positive	only MS1	DB#=CCMSLIB00005720390; origin=Global Natural Product Social Molecular Networking Library	rowID_1708_146.081058869357_3.3826873	7993.69	4846.81	8612.52	7780.91	2212.13	3945.52	0	0	12156.1	81405.1	17107.1	7114.23	6479.4	6067.63	0	8982.96	6870.14	0	4316.45	0	0	0	0	1240.78
	rowID_1712_68.9967313165046_3.5312092	1712	68.9967	3.53121	68.99673_3.5312	9280	72100	1	Not found KEGG	NA															rowID_1712_68.9967313165046_3.5312092	0	0	0	0	0	1777.04	6103.02	0	0	0	0	0	0	0	0	0	0	0	0	0	7986.65	2670.31	6918.69	0
	rowID_1713_111.00725392941_3.4784687	1713	111.007	3.47847	111.00725_3.4785	22600	165000	1	Not found KEGG	NA															rowID_1713_111.00725392941_3.4784687	0	0	0	0	0	3778.97	9190.99	0	0	0	0	0	0	0	0	0	0	0	0	0	19415.6	4305.29	14403.2	1944.82
	rowID_1714_196.14428593917_3.4226332	1714	196.144	3.42263	196.14429_3.4226	13000	80600	1	Dolichotheline	NA	[M+H]+	C10H17N3O	KEGG	196.144438	195.1372	-0.76	Biosynthesis of alkaloids derived from histidine and purine	IYVCRLBHSDTDKL-UHFFFAOYSA-N	CC(C)CC(=O)NCCC1=CN=CN1	NA	NA	Positive	only MS1		rowID_1714_196.14428593917_3.4226332	0	1768.7	726.23	0	0	0	1221.03	798.916	1845.85	0	731.793	829.974	781.423	1712.67	1989.98	1127.78	2232.37	3224.92	3422.84	6332.74	5557.86	4140.41	2511.18	4712.02
	rowID_1715_215.138800227723_3.4550102	1715	215.139	3.45501	215.1388_3.455	39100	77600	1	Leu-Thr	0.132	[M-H2O+H]+	C10H20N2O4	04.29.2024_mona-export-dipeptide_pos_521_compounds NIST results only viewable in NIST MS Search	215.1390189	232.14230712	-1.02	Dipeptides	LRKCBIUDWAXNEG-UHFFFAOYSA-N	CC(C)CC(N)C(=O)NC(C(=O)O)C(C)O\"	NA	NA	Positive	only MS1	Fiehn_lab000285	rowID_1715_215.138800227723_3.4550102	0	4032.05	2848.1	0	1015.17	0	0	0	0	0	0	0	0	0	0	0	11284.7	0	5595.32	1164.05	1599.74	0	0	0
	rowID_1716_155.028135196721_3.3542225	1716	155.028	3.35422	155.02814_3.3542	1890000	3160000	28	Not found KEGG	NA															rowID_1716_155.028135196721_3.3542225	1.38385e+06	602405	712957	1.00254e+06	666224	264346	171202	106271	897456	233424	498343	851202	938383	652042	244044	916065	471877	266687	630656	293396	196692	54880.6	65355.8	30889.1
	rowID_1717_193.034094899487_3.5094783	1717	193.034	3.50948	193.03409_3.5095	110000	715000	4	Citric acid	0.4	[M+H]+	C6H8O7	04.29.2024_massbank_riken_117731_compounds	193.034279	192.027	-0.98	Carboxylic acids	KRKNYBCHXYNGOX-UHFFFAOYSA-N	C(C(=O)O)C(CC(=O)O)(C(=O)O)O	NA	NA	Positive	Level 1		rowID_1717_193.034094899487_3.5094783	0	0	0	0	0	17397.4	52678.4	1347.06	0	0	0	0	0	0	0	0	0	0	0	0	91650.5	22518.9	77519.7	7231.78
	rowID_1718_128.070350259236_3.3932407	1718	128.07	3.39324	128.07035_3.3932	213000	894000	24	Guvacine hydrochloride	0.284	[M+H]+	C6H9NO2	04.29.2024_mona-export-tof_alkaloids_pos_565_compounds NIST results only viewable in NIST MS Search	128.0706718	127.063328530	-2.51	Hydropyridines	KRVDMABBKYMBHG-UHFFFAOYSA-N	C1CNCC=C1C(=O)O	9.632900238	126.7570419	Positive	only MS1	DB#=PS026101; origin=RIKEN MS^n Spectral Database for Phytochemicals	rowID_1718_128.070350259236_3.3932407	31928	39725.6	69870.1	64535.2	21935.9	31694.2	5554.4	17136.6	68303.1	129149	116365	52193.3	27865.3	36481.3	0	82996.6	60770.2	2133.69	42575.9	1860.73	8588.28	599.326	7812.93	2253.98
	rowID_1719_230.628911759405_3.4334025	1719	230.629	3.4334	230.62891_3.4334	28500	267000	1	Not found KEGG	NA															rowID_1719_230.628911759405_3.4334025	0	0	0	0	0	0	0	0	0	17259	0	0	955.578	3116.78	0	0	0	0	0	0	0	0	0	0
	rowID_172_204.888279163882_2.0894485	172	204.888	2.08945	204.88828_2.0894	193000	1580000	2	Not found KEGG	NA															rowID_172_204.888279163882_2.0894485	206776	84373.9	111732	86364.7	139288	49241.9	66746.9	72353.1	90465.1	57586.7	90165	92708	84493.2	110202	126626	123964	117116	133264	88796.9	104805	111909	108659	135536	87624.3
	rowID_1720_142.017631041754_3.4392166	1720	142.018	3.43922	142.01763_3.4392	8240	58200	1	Not found KEGG	NA															rowID_1720_142.017631041754_3.4392166	0	0	0	0	0	0	0	0	0	0	0	0	0	0	918.278	0	0	7165.32	0	0	0	0	0	2108.08
	rowID_1721_197.536674690315_3.4394062	1721	197.537	3.43941	197.53667_3.4394	6430	62800	1	Not found KEGG	NA															rowID_1721_197.536674690315_3.4394062	0	0	0	0	0	0	0	0	0	0	0	0	0	0	1235.77	0	0	5587.56	0	0	0	0	0	745.158
	rowID_1722_460.253636249883_3.404455	1722	460.254	3.40446	460.25364_3.4045	7150	68300	1	Not found KEGG	NA															rowID_1722_460.253636249883_3.404455	0	0	0	0	0	0	0	0	0	4333.9	0	0	0	0	0	0	0	0	0	0	0	0	0	0
	rowID_1723_304.034184054526_3.4673934	1723	304.034	3.46739	304.03418_3.4674	9170	83000	2	Not found KEGG	NA															rowID_1723_304.034184054526_3.4673934	0	0	0	0	0	0	0	0	0	0	0	0	0	0	1503.1	0	0	7969.41	0	0	0	0	0	2958.93
	rowID_1724_206.102151950619_3.3810985	1724	206.102	3.3811	206.10215_3.3811	44200	178000	1	Not found KEGG	NA															rowID_1724_206.102151950619_3.3810985	0	3413.33	0	0	0	0	0	0	0	5919.52	0	0	36159.9	0	0	15065.1	0	0	0	0	0	0	0	689.972
	rowID_1725_261.144255738575_3.4179993	1725	261.144	3.418	261.14426_3.418	201000	1290000	27	Leu-Glu	0.045	[M+H]+	C11H20N2O5	04.29.2024_mona-export-dipeptide_pos_521_compounds NIST results only viewable in NIST MS Search	261.1444982	260.13722174	-0.91	Dipeptides	NFNVDJGXRFEYTK-UHFFFAOYSA-N	CC(C)CC(N)C(=O)NC(CCC(=O)O)C(=O)O\"	NA	NA	Positive	only MS1	Fiehn_lab000244	rowID_1725_261.144255738575_3.4179993	75713.1	125578	73793.4	33650.8	60311.2	0	5755.47	2973.73	34640.2	1620.11	3021.05	7343.36	1581.55	3540.48	26636.4	11477.5	200405	1780.68	98685.1	53596.8	43174.3	8269.44	11634.7	22385.8
	rowID_1726_200.091493309305_3.4389222	1726	200.091	3.43892	200.09149_3.4389	350000	775000	6	Methyl orsellinate	0.078	[M+NH4]+	C9H10O4	04.29.2024_mona-export-vaniya-fiehn_natural_products_library_44936_compounds NIST results only viewable in NIST MS Search	200.0917358	182.05790880	-1.23	p-Hydroxybenzoic acid alkyl esters	NCCWCZLEACWJIN-UHFFFAOYSA-N	O=C(OC)C=1C(O)=CC(O)=CC1C	NA	-1	Positive	only MS1	DB#=VF-NPL-QEHF003487; origin=Vaniya/Fiehn Natural Products Library	rowID_1726_200.091493309305_3.4389222	28938.7	0	1654.81	0	0	0	0	0	7494.69	0	0	0	4885.47	11286.5	0	0	348804	0	56882.3	0	0	0	0	0
	rowID_1727_119.017353768312_3.2786407	1727	119.017	3.27864	119.01735_3.2786	67400	175000	1	Not found KEGG	NA															rowID_1727_119.017353768312_3.2786407	60495.4	27467.3	31558.1	49674.5	26712	28818	9598.7	6500.76	50867.2	32580.2	45517.4	40734.5	50190.8	35473.8	16436.9	48572.7	26712.5	15881	22230.2	14249.6	10264.4	2674.98	8660.58	970.263
	rowID_1728_434.118433361345_3.4237921	1728	434.118	3.42379	434.11843_3.4238	109000	356000	30	Not found KEGG	NA															rowID_1728_434.118433361345_3.4237921	6141.68	27507.5	20611.8	18000.5	25177.8	31818.5	38116.5	47175.6	0	0	20049.4	34255.8	0	0	0	42237.1	41006	0	30577.2	0	40103.7	38592	60480.2	48633.6
	rowID_1731_206.025825869904_3.4664092	1731	206.026	3.46641	206.02583_3.4664	21400	141000	1	Not found KEGG	NA															rowID_1731_206.025825869904_3.4664092	0	0	0	0	0	0	20222.2	0	0	0	0	0	0	0	0	0	0	0	0	0	9033.21	9171.69	5901.85	0
	rowID_1732_218.102093764735_3.4821258	1732	218.102	3.48213	218.10209_3.4821	176000	400000	3	Not found KEGG	NA															rowID_1732_218.102093764735_3.4821258	14060.8	751.274	4062.58	9101.09	2261.97	0	2031.88	5407.67	8303.13	2507.52	4818.01	1812.82	8067.28	8125.92	3080.46	1925.95	175669	3749.52	34376.5	3071.5	5652.72	1351.14	4963.87	5150.59
	rowID_1733_217.129288145348_3.4345832	1733	217.129	3.43458	217.12929_3.4346	180000	908000	12	N-Acetylarginine	0.496	[M+H]+	C8H16N4O3	04.29.2024_birmingham-uhplc-ms-pos_7057_compounds NIST results only viewable in NIST MS Search	217.1295166	216.1222404	-1.04	N-acyl-L-alpha-amino acids	SNEIUMQYRCDYCH-LURJTMIESA-N	CC(=N[C@@H](CCCNC(=N)N)C(=O)O)O	8.345420837	156.1483459	Positive	Level 2	MS2 deconvoluted using CorrDec from all ion fragmentation data, MetaboLights identifier MTBLS1040	rowID_1733_217.129288145348_3.4345832	0	6751.64	2772.03	0	0	52234.1	0	2595.34	0	9358.64	0	0	0	0	0	0	0	0	0	0	154738	0	5184.02	7436.71
	rowID_1735_194.048074157971_3.3016434	1735	194.048	3.30164	194.04807_3.3016	17600	69100	1	Not found KEGG	NA															rowID_1735_194.048074157971_3.3016434	0	0	0	0	0	0	0	0	0	0	0	0	0	0	0	0	0	0	0	0	0	0	0	0
	rowID_1736_103.038589635135_3.3027709	1736	103.039	3.30277	103.03859_3.3028	44400	149000	1	2-Oxobutanoate	NA	[M+H]+	C4H6O3	KEGG	103.038976	102.0317	-3.75	Carboxylic acids	TYEYBOSBBBHJIV-UHFFFAOYSA-M	CCC(=O)C(=O)[O-]	NA	NA	Positive	only MS1		rowID_1736_103.038589635135_3.3027709	16813.1	7326.04	6016.3	6796.1	5753.65	34879.6	5943.62	32960.8	17527.8	4741.09	14004.7	0	6269.11	7635.23	11949.7	4971.61	23125	24287.3	4848.63	6509.84	27868.6	25039.5	37855.3	25503.5
	rowID_1737_232.117712423741_3.5261772	1737	232.118	3.52618	232.11771_3.5262	55600	168000	1	Not found KEGG	NA															rowID_1737_232.117712423741_3.5261772	0	10005.8	3146.17	0	67471.4	0	633.557	18461	0	2131.33	0	2579.85	0	0	0	0	0	0	0	0	0	0	0	0
	rowID_1738_133.031599251903_3.4436276	1738	133.032	3.44363	133.0316_3.4436	60300	320000	16	Not found KEGG	NA															rowID_1738_133.031599251903_3.4436276	18792.9	58827.7	44481.3	45915.4	43539.6	46305.5	23711	34233.3	7799.24	15582.9	14292.7	21796.9	1232.72	0	13794.7	1115.48	0	1959.09	0	3150.35	2397.33	25397.4	10146.7	26559.9
	rowID_1739_150.058179789807_3.44819	1739	150.058	3.44819	150.05818_3.4482	1320000	6710000	63	L-Methionine	0.973	[M+H]+	C5H11NO2S	04.29.2024_mona-export-respect_6374_compounds NIST results only viewable in NIST MS Search	150.0580292	149.0510498	1	Amino acids	FFEARJCKVFRZRR-BYPYZUCNSA-N	CSCC[C@@H](C(=O)O)N	3.440999985	133.6676941	Positive	Level 1	DB#=EMBL-MCF_spec93736; origin=EMBL - Metabolomics Core Facility Spectral Library	rowID_1739_150.058179789807_3.44819	484849	1.28233e+06	1.00178e+06	995014	957130	1.00025e+06	599154	739140	208046	353997	333441	526306	57144.7	7906.51	339703	52879.2	10740.9	70538.5	8912.26	104461	76022.5	571583	248790	600289
	rowID_174_208.918534626786_2.0767975	174	208.919	2.0768	208.91853_2.0768	7350	82500	4	Not found KEGG	NA															rowID_174_208.918534626786_2.0767975	8192.53	3448.84	4693.07	3651.2	5442.06	2151.09	2004.22	3308.58	3289.85	3387.44	3564.86	4678.63	4349.25	4377.08	5525.38	4850.79	4006.44	6391.37	4021.49	6265.83	3100.82	6845.48	0	5107.34
	rowID_1740_250.128268504887_3.4137578	1740	250.128	3.41376	250.12827_3.4138	38700	122000	2	Not found KEGG	NA															rowID_1740_250.128268504887_3.4137578	0	8302.62	4645.7	2134.78	46943.3	8070.93	0	19873.2	0	0	0	0	0	0	0	0	0	0	0	0	0	0	0	0
	rowID_1741_262.175807182252_3.460686	1741	262.176	3.46069	262.17581_3.4607	110000	894000	40	Not found KEGG	NA															rowID_1741_262.175807182252_3.460686	38169.8	49261	34870.9	17920.4	31650	12909.4	23891	20053.4	29703.8	13765.4	29043.9	25567.5	27259.3	38911.6	37341.8	30730.8	31895.9	51324.3	53373	83941.3	73806	66890.2	47167	77110
	rowID_1742_150.063103263329_3.444864	1742	150.063	3.44486	150.0631_3.4449	11000	66200	1	Not found KEGG	NA															rowID_1742_150.063103263329_3.444864	3505.83	10765.1	8940.41	2169.03	3962.81	8870.94	3905.23	5611.79	0	2923.66	2198.63	2604.75	0	0	1413.42	0	0	0	0	0	0	2726	0	1961.18
	rowID_1743_104.052512591086_3.4607863	1743	104.053	3.46079	104.05251_3.4608	13200	74300	2	Not found KEGG	NA															rowID_1743_104.052512591086_3.4607863	3030.99	12842.2	9181.22	8916.74	10314.1	10518.9	5765.81	9332.17	0	2822.22	2265.71	5035.05	0	0	1227.04	0	0	0	0	0	0	6163.11	843.508	7496.67
	rowID_1744_202.154827535701_3.4757261	1744	202.155	3.47573	202.15483_3.4757	42200	340000	44	Not found KEGG	NA															rowID_1744_202.154827535701_3.4757261	15947.6	20864	13845.7	6014.9	9777.07	4336.36	8977.36	7376.18	12003.8	4873.34	8676.11	10294.3	9821.77	13124.5	13126.1	9007.71	10565.8	21565.2	16974.4	37076.4	27958.6	22860.1	15167.5	31938
	rowID_1745_154.086149839191_3.4576812	1745	154.086	3.45768	154.08615_3.4577	42200	179000	6	OCTOPAMINE	0.093	[M+H]+	C8H11NO2	04.29.2024_mona-export-vaniya-fiehn_natural_products_library_44936_compounds NIST results only viewable in NIST MS Search	154.085907	153.078978594	1.58	1-hydroxy-2-unsubstituted benzenoids	QHGUCRYDKWKLMG-UHFFFAOYSA-N	OC1=CC=C(C=C1)C(O)CN	0.560000002	197.8917694	Positive	only MS1	DB#=VF-NPL-QTOF009147; origin=Vaniya/Fiehn Natural Products Library	rowID_1745_154.086149839191_3.4576812	10976.2	12467	8097.82	4958.33	6790.55	3667.84	6410.62	5341.29	7904	5154.91	6743.22	6222.92	6411.96	10906.8	9021.03	5636.05	42009.4	12074.7	15187	19961.5	17653.6	15678.4	10072.1	18714.6
	rowID_1746_185.128311271178_3.4784708	1746	185.128	3.47847	185.12831_3.4785	19500	149000	17	Not found KEGG	NA															rowID_1746_185.128311271178_3.4784708	7863.46	7602.39	5745.88	1392.74	4681.22	2430.05	4150.03	2991.4	6230.6	2499.88	4493.02	4066.76	4650.05	5874.82	6620.23	4510.77	4397.92	9889.45	6789.82	17409.3	11199.4	9797.41	6771.09	14228.3
	rowID_1747_157.012993490773_3.5142174	1747	157.013	3.51422	157.01299_3.5142	70000	508000	11	Aconitic acid	0.376	[M+H-H2O]+	C6H6O6	04.29.2024_biomsms-pos-plasma_2383_compounds NIST results only viewable in NIST MS Search	157.0135956	174.01643791	-3.86	Tricarboxylic acids and derivatives	GTZCVFVGUGFEME-UHFFFAOYSA-N	O=C(O)C=C(C(=O)O)CC(=O)O	1.610000014	131.1161652	Positive	Level 2	DB#=PR310803; origin=MassBank High Quality Mass Spectral Database	rowID_1747_157.012993490773_3.5142174	3995.13	0	0	2484.08	0	22484.3	57826.3	1435.18	5106.4	0	3723.55	1262.98	5881.27	2309.72	0	2079.31	6769.56	3643.34	6402.26	0	23298.2	24390.3	81558.5	8495.67
	rowID_1749_474.164318008449_3.4403899	1749	474.164	3.44039	474.16432_3.4404	9250	55200	1	Not found KEGG	NA															rowID_1749_474.164318008449_3.4403899	0	8115.57	3407.03	0	8654.3	7612.24	0	8213.33	0	0	0	1291.74	0	0	0	0	0	0	0	0	0	1354.11	1291.52	4200.51
	rowID_175_208.881195008754_2.0824356	175	208.881	2.08244	208.8812_2.0824	7320	68900	3	Not found KEGG	NA															rowID_175_208.881195008754_2.0824356	7765.02	3618.83	3846.99	2771.24	4964.62	1951.79	2227.16	3074.12	3745.6	1825.41	2664.19	3959.01	2953.39	4153.61	3880.81	5123.99	4481.28	4254.9	3040.79	4093.55	4752.12	4183.84	0	3275.8
	rowID_1750_188.0916862583_3.6359563	1750	188.092	3.63596	188.09169_3.636	57300	172000	8	6-Acetamido-3-oxohexanoate	NA	[M+H]+	C8H13NO4	KEGG	188.091776	187.0845	-0.46	Arginine biosynthesis	GICCYAKQXAHHKY-UHFFFAOYSA-M	CC(=O)NCCCC(=O)CC(=O)[O-]	NA	NA	Positive	only MS1		rowID_1750_188.0916862583_3.6359563	0	3718.5	1642.75	2888.22	0	0	900.678	3921.71	5122.81	11308.6	3755.65	1115.29	33961.3	3360.16	8039.31	18428.6	7329.23	26490.3	4871.13	9638.07	19394.5	2149.42	7393.56	17936.7
	rowID_1751_978.343450147215_3.487677	1751	978.343	3.48768	978.34345_3.4877	8420	61400	2	Not found KEGG	NA															rowID_1751_978.343450147215_3.487677	0	5883.07	2910.74	1221.37	3360.46	7355.14	0	4092.5	0	0	0	0	0	0	0	0	0	0	0	0	0	0	0	3458.02
	rowID_1752_208.060276273639_3.5100498	1752	208.06	3.51005	208.06028_3.51	342000	918000	12	7,8-dimethoxy-benzo[d][1,2]oxazin-1-one	0.041	[M+H]+	C10H9NO4	04.29.2024_bmdms-np_227306_compounds NIST results only viewable in NIST MS Search	208.0599976	207.05315777	1.36	Benzoxazines	KPEBLJUVHUTNCC-UHFFFAOYSA-N	O=C1ON=CC=2C=CC(OC)=C(OC)C12	3.660000086	NA	Positive	only MS1	spec_id=275336; origin=BMDMS-NP	rowID_1752_208.060276273639_3.5100498	0	833.216	1893.65	9872.48	13771.1	0	0	57008.9	74820.5	52185.5	0	0	0	0	0	0	0	0	15082.2	0	9761.99	0	13117.8	31684.8
	rowID_1753_867.244228385375_3.3348124	1753	867.244	3.33481	867.24423_3.3348	35100	185000	4	Not found KEGG	NA															rowID_1753_867.244228385375_3.3348124	0	11405.2	7177.97	7995.65	11849.5	12200.4	13774	3843.02	0	0	7457.09	11304.6	0	0	0	8000.08	18036.4	0	12661.8	0	9881.57	15534	20779.9	15822
	rowID_1754_189.006936298272_3.546918	1754	189.007	3.54692	189.00694_3.5469	24000	92600	5	Not found KEGG	NA															rowID_1754_189.006936298272_3.546918	5698.06	1213.35	3312.91	2973.23	1488.84	0	2275.28	3539.45	7753.48	10371.2	14142.4	17963.2	5769.28	8650.51	22606.1	10008.3	7454.9	7498.43	10796.6	12903	1368.37	0	0	0
	rowID_1755_136.601997572248_3.6439672	1755	136.602	3.64397	136.602_3.644	18600	83500	2	Not found KEGG	NA															rowID_1755_136.601997572248_3.6439672	0	4521.83	2209.17	919.119	1742.9	0	1676.57	2088.26	6129.45	1764.37	4383.75	3018.06	3246.24	6092.9	5747.37	3535.05	4999.67	4788.63	9366.96	10993.1	9171.6	8045.62	3423.91	8060.37
	rowID_1756_184.030877180279_3.4511428	1756	184.031	3.45114	184.03088_3.4511	48100	108000	6	Not found KEGG	NA															rowID_1756_184.030877180279_3.4511428	56193.2	5707.09	9837.74	6596.72	3945.65	0	0	0	43231.2	0	13360.6	9189.21	2492.89	6879.46	0	2978.83	26036.1	0	19676.5	14555.5	0	0	4779.26	0
	rowID_1757_186.112658884588_3.5283368	1757	186.113	3.52834	186.11266_3.5283	17800	57600	1	Not found KEGG	NA															rowID_1757_186.112658884588_3.5283368	0	0	0	0	21562.6	0	0	0	0	0	0	0	0	0	0	0	0	0	0	0	0	0	0	0
	rowID_1758_235.128503690087_3.5096083	1758	235.129	3.50961	235.1285_3.5096	13300	116000	1	Not found KEGG	NA															rowID_1758_235.128503690087_3.5096083	4725.57	0	0	0	0	0	0	0	0	1829.13	0	0	0	0	0	0	0	0	0	0	0	0	0	0
	rowID_1760_158.044738284421_3.5707314	1760	158.045	3.57073	158.04474_3.5707	86400	462000	5	2-Aminomuconate	NA	[M+H]+	C6H7NO4	KEGG	158.044776	157.0375	-0.23	Tryptophan metabolism	ZRHONLCTYUYMIQ-TZFCGSKZSA-L	C(=CC(=O)[O-])C=C(C(=O)[O-])N	NA	NA	Positive	only MS1		rowID_1760_158.044738284421_3.5707314	6169.23	0	0	684.296	0	0	0	0	0	0	2436.23	0	998.991	1599.62	5339.19	0	0	30324.4	5577.98	4510.82	21082.1	9099.35	0	27604.2
	rowID_1761_136.061619624588_3.5382516	1761	136.062	3.53825	136.06162_3.5383	345000	2220000	10	ADENINE	0.039	[M+H]+	C5H5N5	04.29.2024_mona-export-vaniya-fiehn_natural_products_library_44936_compounds NIST results only viewable in NIST MS Search	136.0617676	135.0544952	-1.08	6-aminopurines	GFFGJBXGBJISGV-UHFFFAOYSA-N	N=1C=NC2=C(N=CNC12)N	1.690199971	129.1034851	Positive	Level 1	DB#=CCMSLIB00000479573; origin=Global Natural Product Social Molecular Networking Library	rowID_1761_136.061619624588_3.5382516	0	16499.9	0	3014.17	45147.6	32736	7198.25	4640.41	12919.7	143419	70721.7	116707	43083.6	353059	0	21741.3	127863	816.422	106111	0	0	13946.3	0	0
	rowID_1762_867.243725348945_3.2918003	1762	867.244	3.2918	867.24373_3.2918	37100	182000	22	Not found KEGG	NA															rowID_1762_867.243725348945_3.2918003	0	2946.55	8572.67	8379.98	5317.19	14334.4	16045.2	21619.8	0	0	7748.9	7528.14	0	0	0	7916.76	18115	0	12522.9	0	10300.6	13554.4	20122.9	21546
	rowID_1763_113.034236138896_3.5459056	1763	113.034	3.54591	113.03424_3.5459	531000	2440000	41	Uracil	0.236	[M+H]+	C4H4N2O2	04.29.2024_msms-pos-respect_2736_compounds NIST results only viewable in NIST MS Search	113.0345535	112.0272774	-2.77	Pyrimidones	ISAKRJDGNUQOIC-UHFFFAOYSA-N	C1=CNC(=O)NC1=O	1.690199971	123.3245316	Positive	Level 1	DB#=CCMSLIB00005720344; origin=Global Natural Product Social Molecular Networking Library	rowID_1763_113.034236138896_3.5459056	114630	233921	336552	217933	377608	463479	300142	337168	92577.6	202813	164751	78473.1	43769.7	44087.7	106674	57273.3	26356.4	38744.2	66276.4	68781.6	32000.8	147630	204228	56705.8
	rowID_1764_112.050264148845_3.5422685	1764	112.05	3.54227	112.05026_3.5423	28200	250000	4	Cytosine	0.072	[M+H]+	C4H5N3O	04.29.2024_msms-pos-respect_2736_compounds NIST results only viewable in NIST MS Search	112.0500031	111.043261792	2.29	Pyrimidones	OPTASPLRGRRNAP-UHFFFAOYSA-N	NC(C=1)=NC(=O)NC1	4.723199844	123.9519501	Positive	only MS1	DB#=KNA00019; origin=MassBank High Quality Mass Spectral Database	rowID_1764_112.050264148845_3.5422685	0	7144.97	0	1250.87	3255.85	0	771.408	780.13	2555.08	4195.03	3112.98	2198.88	13842	12612	0	3131.15	5300.9	953.856	11670.4	1697.94	9639.98	10637.6	9770.81	0
	rowID_1765_276.191601331592_3.7053618	1765	276.192	3.70536	276.1916_3.7054	44400	297000	24	Not found KEGG	NA															rowID_1765_276.191601331592_3.7053618	13237.4	13246.8	6851.32	5107.9	7606.1	2898.79	9846.56	5639.36	11656.7	4340.91	9146.87	7200.23	6314.52	8524.91	11167.4	7247.82	15258.4	14381	15433.6	24257.7	24076.6	23986.7	15842	33629.9
	rowID_1766_305.061124076412_3.5824294	1766	305.061	3.58243	305.06112_3.5824	6510	67000	4	Not found KEGG	NA															rowID_1766_305.061124076412_3.5824294	0	0	0	0	0	4287.97	5622.85	0	0	0	0	0	0	0	0	0	0	0	0	0	0	0	7567.46	0
	rowID_1767_244.092659259238_3.5491307	1767	244.093	3.54913	244.09266_3.5491	17000	157000	16	Cytidine	0.76	[M+H]+	C9H13N3O5	04.29.2024_mona-export-vaniya-fiehn_natural_products_library_44936_compounds NIST results only viewable in NIST MS Search	244.0932007	243.0855205	-2.22	Pyrimidine nucleosides	UHDGCWIWMRVCDJ-XVFCMESISA-N	N=C1N=C(O)N(C=C1)C2OC(CO)C(O)C2O	0.453200012	155.4812012	Positive	Level 2	DB#=VF-NPL-QTOF007246; origin=Vaniya/Fiehn Natural Products Library	rowID_1767_244.092659259238_3.5491307	0	3503.08	0	0	1858.38	0	0	0	807.996	1696.77	975.854	1258.05	6380.23	6679.25	0	1441.03	2610.45	0	4803.33	0	5871.05	6335.16	5465.48	0
	rowID_1768_246.133379124271_3.5395286	1768	246.133	3.53953	246.13338_3.5395	10000	59600	2	Not found KEGG	NA															rowID_1768_246.133379124271_3.5395286	0	0	1976.81	2504.69	4207.81	4863.97	9477.31	4100.38	4303.85	1078.28	0	0	1768.19	0	3342.25	0	2066.85	0	6628.22	8895.82	0	0	0	0
	rowID_177_222.898772809466_2.0942612	177	222.899	2.09426	222.89877_2.0943	71100	527000	12	Not found KEGG	NA															rowID_177_222.898772809466_2.0942612	73363.8	28233.7	35931.3	29633.4	50554.8	17939.6	24479.1	27478.3	30227.7	20838.7	30007.5	32032.9	29656.4	37977.5	42112.1	40194.7	40216.4	46625.4	31526.8	40997.8	44288.8	37491.7	45283.3	33457.2
	rowID_1770_216.086444632986_3.2890959	1770	216.086	3.2891	216.08644_3.2891	91300	284000	1	Succinylproline	NA	[M+H]+	C9H13NO5	KEGG	216.086649	215.0794	-0.96	Amino acids	NEBOPDYAXPDYHQ-LURJTMIESA-N	C1CC(N(C1)C(=O)CCC(=O)O)C(=O)O	NA	NA	Positive	only MS1		rowID_1770_216.086444632986_3.2890959	8685.29	89005.3	31880.6	79796.7	15903.3	0	0	19341.3	23908.1	16063.9	50859.7	11427.1	15467.8	25017.5	5790.43	65591.6	35316.8	6981.22	28940.4	0	25068.1	0	6640.66	8413.3
	rowID_1771_196.030803425767_3.5758812	1771	196.031	3.57588	196.0308_3.5759	12800	53800	1	Not found KEGG	NA															rowID_1771_196.030803425767_3.5758812	0	0	0	0	0	0	0	0	0	0	1062.82	1582.8	4738.08	7700.27	0	3689.96	0	963.032	4099.78	1823.25	0	0	0	0
	rowID_1772_114.054656237465_3.619695	1772	114.055	3.6197	114.05466_3.6197	94300	454000	10	L-Propargylglycine	NA	[M+H]+	C5H7NO2	KEGG	114.054954	113.0477	-2.58	Biosynthesis of secondary metabolites	DGYHPLMPMRKMPD-BYPYZUCNSA-N	C#CCC(C(=O)O)N	NA	NA	Positive	only MS1		rowID_1772_114.054656237465_3.619695	0	1661.21	0	1933.98	0	1770.98	3722.16	4174.05	0	1308.93	0	607.953	6405.11	0	3866.57	0	7462.39	11951.6	6252.54	2153.54	33150.9	15487.2	109561	18535.1
	rowID_1773_851.270317671675_3.3761458	1773	851.27	3.37615	851.27032_3.3761	22500	98400	4	Not found KEGG	NA															rowID_1773_851.270317671675_3.3761458	0	4740.06	0	1824	5133.72	1254.21	2365.74	1186.86	0	0	0	2259.89	0	0	0	4663.3	4327.23	0	3130	0	19405.2	9830.11	13526.3	14974.9
	rowID_1774_188.102878346007_3.5366955	1774	188.103	3.5367	188.10288_3.5367	16700	60700	1	5-Guanidino-3-methyl-2-oxopentanoate	NA	[M+H]+	C7H13N3O3	KEGG	188.102967	187.0957	-0.46	Biotin biosynthesis	HLXRGRMMMNFZHD-UHFFFAOYSA-N	CC(CC[NH+]=C(N)N)C(=O)C(=O)[O-]	NA	NA	Positive	only MS1		rowID_1774_188.102878346007_3.5366955	0	0	0	0	0	0	0	0	965.011	0	0	0	6708.03	0	3494.3	971.08	2040.65	14509.7	2065	0	0	4416.3	4095.43	4272.01
	rowID_1776_212.091561158575_3.69203	1776	212.092	3.69203	212.09156_3.692	9560	57500	1	Not found KEGG	NA															rowID_1776_212.091561158575_3.69203	0	0	0	0	0	0	0	0	5701.36	2365.45	0	0	0	0	0	0	0	0	0	0	0	0	0	0
	rowID_1777_172.096778379846_3.8047538	1777	172.097	3.80475	172.09678_3.8048	33600	196000	1	Terrein	0.139	[M+NH4]+	C8H10O3	04.29.2024_mona-export-vaniya-fiehn_natural_products_library_44936_compounds NIST results only viewable in NIST MS Search	172.096817	154.062994177	-0.21	1,2-diols	MHOOPNKRBMHHEC-HZIBQTDNSA-N	O=C1C=C(C=CC)C(O)C1O	9.632900238	138.2527466	Positive	only MS1	DB#=VF-NPL-QEHF021232; origin=Vaniya/Fiehn Natural Products Library	rowID_1777_172.096778379846_3.8047538	4741.92	1945.66	0	7967.55	8183.78	1258.87	952.736	22560.7	30213.8	10065.1	1723.06	1219.87	7679.63	13588.8	1653.5	8356.7	27902.7	0	21408.4	0	10710	2615.58	1557.28	2679.22
	rowID_1778_203.11369669082_3.6360164	1778	203.114	3.63602	203.1137_3.636	15300	65000	1	Not found KEGG	NA															rowID_1778_203.11369669082_3.6360164	0	0	0	0	0	0	1174.15	13617	0	2477.08	0	712.985	0	0	2724.47	0	0	0	0	0	0	0	0	0
	rowID_1779_292.102184364713_3.6133008	1779	292.102	3.6133	292.10218_3.6133	14800	50100	1	Not found KEGG	NA															rowID_1779_292.102184364713_3.6133008	0	0	0	0	0	1292.94	0	13135.7	0	0	0	0	0	0	0	0	0	0	0	0	0	0	0	0
	rowID_178_224.895810315685_2.0928764	178	224.896	2.09288	224.89581_2.0929	22900	169000	1	Not found KEGG	NA															rowID_178_224.895810315685_2.0928764	25629	10040.7	12517	10823.5	15419.2	5142.7	8572.8	9537.79	9892.48	6891.76	11189.6	11251.3	9862.73	11463.8	15276.1	12394.6	11433	15394.1	9848.56	14238.5	12551.9	10682.4	0	10830.5
	rowID_1780_135.02999900259_3.6077006	1780	135.03	3.6077	135.03_3.6077	18100	159000	3	Malic acid	0.189	[M+H]+	C4H6O5	04.29.2024_bmdms-np_227306_compounds NIST results only viewable in NIST MS Search	135.0299988	134.02152329	0.01	Beta hydroxy acids and derivatives	BJEPYKJPYRNKOW-UHFFFAOYSA-N	O=C(O)CC(O)C(=O)O	1.980000019	168.5395355	Positive	only MS1	spec_id=377; origin=BMDMS-NP	rowID_1780_135.02999900259_3.6077006	0	1957.21	2017.11	0	3755.74	15839.1	0	0	0	0	0	0	0	0	0	0	0	0	0	0	0	11220.5	1094.26	0
	rowID_1786_209.055575996796_3.6237824	1786	209.056	3.62378	209.05558_3.6238	23300	123000	7	Not found KEGG	NA															rowID_1786_209.055575996796_3.6237824	4888.94	14121.5	15892.3	21101.4	11574.2	0	0	0	7185.24	10645.9	0	13110	14609.4	0	0	0	13367.4	0	16865.1	0	0	1798.21	3606.15	0
	rowID_1788_99.0437034303904_3.462488	1788	99.0437	3.46249	99.0437_3.4625	25100	98500	1	Tulipalin A	NA	[M+H]+	C5H6O2	KEGG	99.044055	98.0368	-3.59	Lactones	GSLDEZOOOSBFGP-UHFFFAOYSA-N	C=C1CCOC1=O	NA	NA	Positive	only MS1		rowID_1788_99.0437034303904_3.462488	0	3640.49	890.058	3416.38	3460.89	7001.68	1833.74	13903.6	0	0	907.775	915.596	0	0	0	2057.93	4255.53	0	2430.42	0	10236.7	10212.7	9683.44	12386.1
	rowID_1789_245.076681434374_3.633988	1789	245.077	3.63399	245.07668_3.634	35000	183000	11	Pseudouridine	0.042	[M+H]+	C9H12N2O6	04.29.2024_msms-pos-respect_2736_compounds NIST results only viewable in NIST MS Search	245.0767059	244.0695361	-0.11	Pyrimidine nucleosides	DRTQHJPVMGBUCF-XVFCMESISA-N	O=C1N=C(O)C=CN1C2OC(CO)C(O)C2O	4.715799809	154.5732574	Positive	Level 2	DB#=FiehnHILIC000839; origin=Fiehn Lab HILIC Library	rowID_1789_245.076681434374_3.633988	8644.88	22459.6	23975.2	31501.5	17203.9	0	0	0	10649.2	17016.4	0	21425.6	24317.5	0	0	0	24364.4	1395.63	27958.8	0	5628.29	3268.97	6637.63	0
	rowID_1790_152.056570262581_3.6176395	1790	152.057	3.61764	152.05657_3.6176	527000	4270000	20	Guanine	0.024	[M+H]+	C5H5N5O	04.29.2024_mona-export-alkaloids_qe_pos_674_compounds NIST results only viewable in NIST MS Search	152.0567017	151.04940980	-0.87	Purines and purine derivatives	UYTPUPDQBNUYGX-UHFFFAOYSA-N	N=C1N=C(O)C=2N=CNC2N1	6.40320015	132.4203644	Positive	only MS1	DB#=FiehnHILIC000405; origin=Fiehn Lab HILIC Library	rowID_1790_152.056570262581_3.6176395	0	80120.2	55065.2	5324.9	145763	459967	7756.6	17295.1	5695.54	18777.3	7605.2	14565.7	19809.1	24341.9	0	9182.67	17351.7	875.446	10583.1	10483.6	24157.3	314185	46766.5	1508.01
	rowID_1791_153.040543166452_3.6462047	1791	153.041	3.6462	153.04054_3.6462	29700	250000	2	Xanthine	0.249	[M+H]+	C5H4N4O2	04.29.2024_mona-export-tof_alkaloids_pos_565_compounds NIST results only viewable in NIST MS Search	153.0410004	152.03342538	-3.01	Xanthines	LRFVTYWOQMYALW-UHFFFAOYSA-N	O=C1NC2=C(NC=N2)C(=O)N1	1.690199971	131.5693359	Positive	only MS1	DB#=CCMSLIB00005464098; origin=Global Natural Product Social Molecular Networking Library	rowID_1791_153.040543166452_3.6462047	0	4220.03	3249.64	0	7213.81	25932.7	6547.5	9232.85	0	979.305	0	0	807.468	1037.48	3576.1	0	0	0	0	0	1261.74	17657.6	2116.16	0
	rowID_1792_139.002403899166_3.6620488	1792	139.002	3.66205	139.0024_3.662	53900	457000	6	Fumaric acid	0.764	[M+Na]+	C4H4O4	04.29.2024_bmdms-np_227306_compounds NIST results only viewable in NIST MS Search	139.0019989	116.01095860	2.89	Dicarboxylic acids and derivatives	VZCYOOQTPOCHFL-OWOJBTEDSA-N	O=C(O)C=CC(=O)O	2.059999943	132.1916809	Positive	only MS1	spec_id=746; origin=BMDMS-NP	rowID_1792_139.002403899166_3.6620488	0	0	0	0	0	16190.1	48458.7	793.31	0	0	0	1131.84	0	0	0	0	0	0	1365.07	0	11056	18885.7	62680.8	26982.6
	rowID_1793_325.112604858525_3.4564142	1793	325.113	3.45641	325.1126_3.4564	640000	1430000	4	Disaccharide - C12H22O11	0.012	[M+H-H2O]+	C12H22O11	04.29.2024_biomsms-pos-plasma_2383_compounds NIST results only viewable in NIST MS Search	325.1137085	342.11621151	-3.41	O-glycosyl compounds	PVXPPJIGRGXGCY-UHFFFAOYSA-N	OCC2OC(OCC1OC(O)(CO)C(O)C1(O))C(O)C(O)C2(O)	1.74000001	317.3410339	Positive	Level 3	DB#=PR310692; origin=MassBank High Quality Mass Spectral Database	rowID_1793_325.112604858525_3.4564142	8071.45	125137	51793.3	93199	194369	102653	68886.1	193878	0	0	67102.7	45740.1	0	0	0	48881.1	82869.6	0	44936.1	0	287468	120980	232168	116148
	rowID_1794_158.996419505494_3.6048608	1794	158.996	3.60486	158.99642_3.6049	10100	50300	1	Not found KEGG	NA															rowID_1794_158.996419505494_3.6048608	1838.87	0	0	0	0	0	0	4279.16	1673.94	2071.16	5823.06	7584.04	0	878.65	2252.24	2485.9	2514.91	1248.24	2441.14	3695.61	0	0	0	759.313
	rowID_1795_321.129377662609_3.6329517	1795	321.129	3.63295	321.12938_3.633	30900	121000	1	Not found KEGG	NA															rowID_1795_321.129377662609_3.6329517	0	0	0	0	0	0	0	0	0	0	0	0	0	0	0	0	0	0	0	0	26594.1	0	0	0
	rowID_1796_160.060371061294_3.7212434	1796	160.06	3.72124	160.06037_3.7212	71500	165000	17	4-Methylene-L-glutamate	NA	[M+H]+	C6H10N2O3	KEGG	160.060476	159.0532	-0.66	Amino acids and derivatives	RCCMXKJGURLWPB-BYPYZUCNSA-M	C=C(CC(C(=O)[O-])[NH3+])C(=O)[O-]	NA	NA	Positive	only MS1		rowID_1796_160.060371061294_3.7212434	5241.2	1279.7	9882.85	6948.65	6817.97	14674.1	40000.3	7627.18	7970.62	638.95	0	570.81	1864.18	0	9028.2	0	19079.8	62147.8	16451.6	7278.08	44688.1	34097.2	73433.7	14300.8
	rowID_1797_262.139732982543_3.6318095	1797	262.14	3.63181	262.13973_3.6318	35900	93700	4	Not found KEGG	NA															rowID_1797_262.139732982543_3.6318095	2959.02	0	0	0	0	0	0	0	4404.89	0	0	0	0	893.007	0	17570.7	0	0	25957.9	0	0	0	0	0
	rowID_1798_119.034499910639_3.5619493	1798	119.034	3.56195	119.0345_3.5619	24900	109000	1	Not found KEGG	NA															rowID_1798_119.034499910639_3.5619493	0	1350.21	0	0	0	0	0	0	0	3163.51	1380.59	2983.6	622.379	8687.81	2995.81	0	2953.52	21619.6	1869.04	0	0	0	0	8040.79
	rowID_1799_210.060503979356_3.6078143	1799	210.061	3.60781	210.0605_3.6078	36500	290000	5	Not found KEGG	NA															rowID_1799_210.060503979356_3.6078143	0	0	0	0	0	13873.2	30538.3	0	0	0	0	0	0	0	0	0	0	0	0	0	3939.48	10052.6	42466.2	0
	rowID_1801_322.106547205061_3.579392	1801	322.107	3.57939	322.10655_3.5794	111000	367000	2	Not found KEGG	NA															rowID_1801_322.106547205061_3.579392	0	0	0	0	0	0	0	0	0	0	0	0	15734.2	0	0	0	0	0	0	0	0	0	0	0
	rowID_1802_142.086132822478_3.6445713	1802	142.086	3.64457	142.08613_3.6446	130000	556000	25	Arecaidine	0.236	[M+H]+	C7H11NO2	04.29.2024_mona-export-tof_alkaloids_pos_565_compounds NIST results only viewable in NIST MS Search	142.0857441	141.078978594	2.72	Pyridine alkaloids	DNJFTXKSFAMXQF-UHFFFAOYSA-N	CN1CCC=C(C1)C(=O)O	NA	NA	Positive	only MS1		rowID_1802_142.086132822478_3.6445713	34505.1	0	9358.2	8064.83	4055.21	679.048	12528.7	24179.8	52073.8	10787	42159.6	55579.5	106461	117806	17051.7	81025.7	121582	7431.99	123676	16774.1	732.234	3478.17	16961.9	2298.82
	rowID_1804_290.207204240169_3.6654997	1804	290.207	3.6655	290.2072_3.6655	329000	943000	81	Not found KEGG	NA															rowID_1804_290.207204240169_3.6654997	62545	96090	66413.4	54130.2	82831.5	33857.9	91243.8	63630.9	82868.5	39397	80081.2	75229	57173.5	90584.5	91188.1	77711.6	89751.9	107432	165607	173270	170609	148702	102889	161361
	rowID_1806_227.124933783028_3.6866097	1806	227.125	3.68661	227.12493_3.6866	10200	100000	1	3,5-dihydroxydecanoic acid	0.105	[M+Na]+	C10H20O4	04.29.2024_mona-export-vaniya-fiehn_natural_products_library_44936_compounds NIST results only viewable in NIST MS Search	227.1253662	204.1361591	-1.92	Medium-chain hydroxy acids and derivatives	WQZRAWSNEARGPQ-UHFFFAOYSA-N	O=C(O)CC(O)CC(O)CCCCC	9.632900238	NA	Positive	only MS1	DB#=VF-NPL-QEHF008905; origin=Vaniya/Fiehn Natural Products Library	rowID_1806_227.124933783028_3.6866097	0	0	0	0	0	0	0	0	0	558.445	0	5342.83	5063.42	7796.59	9616.33	2624.37	4330.38	4548.38	9352.2	6389.3	0	0	0	594.549
	rowID_1807_167.092642434553_3.678116	1807	167.093	3.67812	167.09264_3.6781	10800	90500	3	Not found KEGG	NA															rowID_1807_167.092642434553_3.678116	0	0	0	0	0	0	0	0	0	685.598	0	5886.7	5031.6	8427.68	10176.1	2626.01	4098.83	5123.15	9104.43	6522.38	0	0	0	735.794
	rowID_1808_215.016066812617_3.6260817	1808	215.016	3.62608	215.01607_3.6261	11900	106000	1	Not found KEGG	NA															rowID_1808_215.016066812617_3.6260817	0	0	0	0	0	0	8988.88	0	0	0	0	0	0	0	0	0	0	0	0	0	8251.89	7168.31	13861	0
	rowID_1809_130.049738228834_3.7870216	1809	130.05	3.78702	130.04974_3.787	404000	1770000	17	Pyroglutamate	0.964	[M+H]+	C5H7NO3	04.29.2024_msms-pos-respect_2736_compounds NIST results only viewable in NIST MS Search	130.049881	129.0425931	-1.08	Alpha amino acids and derivatives	ODHCTXKNWHHXJC-VKHMYHEASA-N	O=C(C1)NC(C1)C(O)=O	17.54000092	128.0546875	Positive	Level 2	DB#=KO003647; origin=MassBank High Quality Mass Spectral Database	rowID_1809_130.049738228834_3.7870216	9943.01	27671.2	1650.96	144065	0	17501.8	2249.97	1442.29	3510.35	43845	0	0	26911.6	22017	11844	99307.9	2713.58	30993.6	1082.72	1598.65	171825	378442	68455.5	155253
	rowID_181_324.817034717319_2.0948753	181	324.817	2.09488	324.81703_2.0949	18700	184000	9	Not found KEGG	NA															rowID_181_324.817034717319_2.0948753	18241.5	5803.14	9034.38	7055.44	12354	4233.65	4227.95	5136.34	5700.09	4074.9	6812.64	6812.95	7239.97	9494.6	10799.8	10974.1	8362.11	11633.1	6265.57	9178.97	9731.45	10546.3	0	7318.39
	rowID_1810_230.989748876994_3.6050432	1810	230.99	3.60504	230.98975_3.605	43500	353000	1	Citric acid	0.224	[M+K]+	C6H8O7	04.29.2024_mona-export-vaniya-fiehn_natural_products_library_44936_compounds NIST results only viewable in NIST MS Search	230.9902039	192.0270026	-1.97	Tricarboxylic acids and derivatives	KRKNYBCHXYNGOX-UHFFFAOYSA-N	O=C(O)CC(O)(C(=O)O)CC(=O)O	9.632900238	145.5287933	Positive	only MS1	DB#=VF-NPL-QEHF000484; origin=Vaniya/Fiehn Natural Products Library	rowID_1810_230.989748876994_3.6050432	0	0	0	0	0	8511.19	41101.9	0	0	0	0	0	0	0	0	0	0	0	0	0	4614.72	10624.1	25751.4	0
	rowID_1811_127.038768554629_3.5759914	1811	127.039	3.57599	127.03877_3.576	259000	545000	2	Phloroglucinol	0.004	[M+H]+	C6H6O3	04.29.2024_mona-export-vaniya-fiehn_natural_products_library_44936_compounds NIST results only viewable in NIST MS Search	127.0389709	126.031694	-1.58	Phenols	QCDYQQDYXPDABM-UHFFFAOYSA-N	C1=C(C=C(C=C1O)O)O	9.632900238	NA	Positive	Level 2	DB#=VF-NPL-QEHF026599; origin=Vaniya/Fiehn Natural Products Library	rowID_1811_127.038768554629_3.5759914	7766.14	63736.4	40365.8	75380.3	112047	84173.4	35921.7	110002	13168	2116.79	37064.2	11271	2635.54	842.307	812.57	69384.8	75863.5	0	46285.8	0	84243.8	55492.3	107113	63200.3
	rowID_1812_145.133439793145_3.700454	1812	145.133	3.70045	145.13344_3.7005	308000	1940000	10	Not found KEGG	NA															rowID_1812_145.133439793145_3.700454	75987.7	146040	36422.9	32594.8	16568.7	46418.6	33714.3	45808.9	65678.6	61042.9	37254.6	36447.9	75804	59603.8	45142.8	94605.9	306511	8285.15	13598	133965	30560.3	65652.2	15590.4	44321
	rowID_1813_174.112290572972_3.5890274	1813	174.112	3.58903	174.11229_3.589	35400	140000	1	N-Acetyl-L-leucine	0.035	[M+H]+	C8H15NO3	04.29.2024_birmingham-uhplc-ms-pos_7057_compounds NIST results only viewable in NIST MS Search	174.112	173.10519334	1.67	Leucine and derivatives	WXNXCEHXYPACJF-ZETCQYMHSA-N	CC(C)C[C@@H](C(=O)O)NC(=O)C	1.690199971	140.5307159	Positive	only MS1	DB#=CCMSLIB00005720545; origin=Global Natural Product Social Molecular Networking Library	rowID_1813_174.112290572972_3.5890274	0	732.406	0	0	3553.69	12625.4	33388.8	11259.3	2000.57	2131.84	1272.73	586.884	2190.29	0	0	1626.34	0	0	0	2614.87	0	0	0	0
	rowID_1814_129.017945121464_3.613026	1814	129.018	3.61303	129.01795_3.613	148000	1020000	6	Not found KEGG	NA															rowID_1814_129.017945121464_3.613026	0	0	0	0	0	45563.6	133895	3631.02	0	0	0	0	0	0	0	0	0	0	0	0	31325.3	49801.5	171670	0
	rowID_1815_147.028602581477_3.6040738	1815	147.029	3.60407	147.0286_3.6041	139000	1020000	6	2-Oxoglutarate	NA	[M+H]+	C5H6O5	KEGG	147.028799	146.0215	-1.36	Citrate cycle (TCA cycle)	KPGXRSRHYNQIFN-UHFFFAOYSA-N	C(CC(=O)O)C(=O)C(=O)O	NA	NA	Positive	only MS1		rowID_1815_147.028602581477_3.6040738	0	0	0	0	0	42952.6	114050	2703.9	0	0	0	0	0	0	0	0	0	0	0	0	33614.4	48331.7	161558	0
	rowID_1816_175.023526510631_3.6184871	1816	175.024	3.61849	175.02353_3.6185	197000	1530000	7	Dehydroascorbate	NA	[M+H]+	C6H6O6	KEGG	175.023714	174.0164	-1.05	Ascorbate and aldarate metabolism	SBJKKFFYIZUCET-JLAZNSOCSA-N	C(C(C1C(=O)C(=O)C(=O)O1)O)O	NA	NA	Positive	only MS1		rowID_1816_175.023526510631_3.6184871	0	0	0	0	0	59074	185952	3246.85	0	0	0	0	0	0	0	0	0	0	0	0	43679.6	65658.6	215873	0
	rowID_182_454.775038711636_2.1066134	182	454.775	2.10661	454.77504_2.1066	10500	93700	8	Not found KEGG	NA															rowID_182_454.775038711636_2.1066134	11607.3	4327.85	5679.17	4260.37	7715.12	0	3079.62	3725.06	4583.54	3118.57	4370.35	0	3084.33	5589.29	5737.17	7107.52	5322.47	5784.41	3222.15	4033.37	4408.39	3448.98	4298.82	2020.37
	rowID_1820_193.034023891368_3.5974472	1820	193.034	3.59745	193.03402_3.5974	69200	520000	6	Not found KEGG	NA															rowID_1820_193.034023891368_3.5974472	0	0	0	0	0	21364.4	65386.1	1347.06	0	0	0	0	0	0	0	0	0	0	0	0	14491.8	22637.9	78422	0
	rowID_1822_190.070849652656_3.5974627	1822	190.071	3.59746	190.07085_3.5975	19500	150000	3	N-Acetylaspartate	0.713	[M+H]+	C7H11NO5	04.29.2024_msms-pos-respect_2736_compounds NIST results only viewable in NIST MS Search	190.070999	189.06372245	-0.78	Glutamic acid and derivatives	RFMMMVDNIPUKGG-YFKPBYRVSA-N	CC(=O)NC(CCC(O)=O)C(O)=O	17.54000092	142.1593475	Positive	only MS1	DB#=KO002083; origin=MassBank High Quality Mass Spectral Database	rowID_1822_190.070849652656_3.5974627	0	0	0	0	0	0	0	3784.3	0	3263.85	0	1680.04	0	0	7418.61	0	2923.84	16938.3	0	11523.9	0	1056.84	4445.28	6837.63
	rowID_1823_220.117723015117_3.7248816	1823	220.118	3.72488	220.11772_3.7249	21500	57100	1	Not found KEGG	NA															rowID_1823_220.117723015117_3.7248816	0	0	0	0	0	0	0	0	0	3322.54	0	0	0	0	0	0	0	0	0	0	0	0	0	0
	rowID_1825_124.039098789759_3.7408628	1825	124.039	3.74086	124.0391_3.7409	402000	2470000	57	Nicotinic acid	0.019	[M+H]+	C6H5NO2	04.29.2024_mona-export-vaniya-fiehn_natural_products_library_44936_compounds NIST results only viewable in NIST MS Search	124.0393066	123.0320284	-1.67	Pyridine alkaloids	PVNIIMVLHYAWGP-UHFFFAOYSA-N	O=C(O)C=1C=NC=CC1	NA	125.4350103	Positive	Level 1	DB#=VF-NPL-QEHF003388; origin=Vaniya/Fiehn Natural Products Library	rowID_1825_124.039098789759_3.7408628	90508.4	165253	117675	145723	137476	215353	257946	237277	51104.4	183109	24420.1	166356	140764	78718.1	150559	224496	149670	87268.3	289778	345893	100819	81830.1	136382	180665
	rowID_1826_596.174174346619_3.7372894	1826	596.174	3.73729	596.17417_3.7373	36800	84800	16	Pelargonin	NA	[M+H]+	C27H31O15	KEGG	596.173571	595.166	1	Anthocyanin biosynthesis	SLCKJKWFULXZBD-ZOTFFYTFSA-O	C1=CC(=CC=C1C2=C(C=C3C(=CC(=CC3=[O+]2)O)OC4C(C(C(C(O4)CO)O)O)O)OC5C(C(C(C(O5)CO)O)O)O)O	NA	NA	Positive	only MS1		rowID_1826_596.174174346619_3.7372894	7407.8	15442.2	10195.5	23592.2	13529.3	2075.44	11643.7	9564.61	5392.62	0	27311.2	20456	0	0	0	20945.9	19471.5	0	26433	0	21533.5	9627.45	12140.8	11047.4
	rowID_1827_196.060301079344_3.6927779	1827	196.06	3.69278	196.0603_3.6928	31300	91300	1	Not found KEGG	NA															rowID_1827_196.060301079344_3.6927779	0	13554	0	0	0	0	0	0	0	4073.26	0	0	7321.05	0	0	0	0	0	0	0	0	6495.94	3814.98	0
	rowID_1828_265.057287250476_3.8279216	1828	265.057	3.82792	265.05729_3.8279	27500	173000	5	Not found KEGG	NA															rowID_1828_265.057287250476_3.8279216	9492	0	3780.06	4970.08	0	771.071	0	0	1440.19	1162.3	11554.6	1342.53	21870.4	1775.53	0	2529.46	20198.9	23863.1	8726.48	1014.71	0	0	5889.98	3915.21
	rowID_1829_149.044431631768_3.6352496	1829	149.044	3.63525	149.04443_3.6352	44000	82600	6	D-Arabinono-1,4-lactone	NA	[M+H]+	C5H8O5	KEGG	149.044449	148.0372	-0.13	Ascorbate and aldarate metabolism	CUOKHACJLGPRHD-JJYYJPOSSA-N	C(C1C(C(C(=O)O1)O)O)O	NA	NA	Positive	only MS1		rowID_1829_149.044431631768_3.6352496	57105.4	27386.4	28604.8	12865	24441.2	2452.41	0	1452.57	13459.9	471.626	9650.93	5284.85	1825.4	2630.2	1668.88	1853.93	9208.82	1246.23	6210.42	6953.15	4145.83	13582.4	13838.3	13766.6
	rowID_183_458.855705465874_2.0923822	183	458.856	2.09238	458.85571_2.0924	21500	204000	8	Not found KEGG	NA															rowID_183_458.855705465874_2.0923822	19441.8	10017.1	10334.9	11647.4	10396.1	7043.01	11331	5886.87	19367.1	5275.61	17009.7	7336.06	8334.36	17559.7	15946.5	13741.6	8752.57	17332	21238.1	14302.6	6989.19	9620.7	0	7627.84
	rowID_1831_246.144741204428_3.7708836	1831	246.145	3.77088	246.14474_3.7709	8890	61600	3	Val-Gln	0.063	[M+H]+	C10H19N3O4	04.29.2024_mona-export-dipeptide_pos_521_compounds NIST results only viewable in NIST MS Search	246.1448326	245.13755610	-0.38	Dipeptides	XXDVDTMEVBYRPK-UHFFFAOYSA-N	CC(C)C(N)C(=O)NC(CCC(N)=O)C(=O)O\"	NA	NA	Positive	only MS1	Fiehn_lab000037	rowID_1831_246.144741204428_3.7708836	3077.55	3963.05	3091.7	866.493	2162.81	0	2761.17	1637.06	1659.53	0	1811.28	1600.49	1392.93	2137.72	2358.79	1234.85	946.95	3017.39	4019.79	6236.48	5266.67	4461.31	3882.76	6242.91
	rowID_1832_176.055274962671_3.7307572	1832	176.055	3.73076	176.05527_3.7308	176000	770000	30	N-Acetylaspartate	0.082	[M+H]+	C6H9NO5	04.29.2024_birmingham-uhplc-ms-pos_7057_compounds NIST results only viewable in NIST MS Search	176.0553489	175.04807239	-0.45	Aspartic acid and derivatives	VVHOUVWJCQOYGG-REOHCLBHSA-N	C([C@@H](C(=O)O)N=C(N)N)C(=O)O	1.690199971	139.5909119	Positive	only MS1	DB#=CCMSLIB00005720481; origin=Global Natural Product Social Molecular Networking Library	rowID_1832_176.055274962671_3.7307572	77009.3	2290.14	16901.9	38508.9	18788.8	2565.62	7594.1	6230.6	21710.3	6730.23	30888	16455.9	11348.1	20159.6	12291.9	12326.8	33654.6	61007.8	50497	22428.6	65926.8	32771.5	44804.4	55155
	rowID_1833_246.097359525985_3.6513555	1833	246.097	3.65136	246.09736_3.6514	18600	76800	1	Not found KEGG	NA															rowID_1833_246.097359525985_3.6513555	0	0	0	0	0	0	0	1139.89	0	0	0	0	0	0	0	0	0	0	0	0	0	0	0	596.894
	rowID_1834_263.123745425311_3.8585181	1834	263.124	3.85852	263.12375_3.8585	14800	84300	2	Not found KEGG	NA															rowID_1834_263.123745425311_3.8585181	0	0	0	0	0	0	0	0	0	0	0	0	0	0	0	0	0	0	0	0	0	0	0	3151.64
	rowID_1835_168.017930751227_3.809687	1835	168.018	3.80969	168.01793_3.8097	40500	101000	1	Not found KEGG	NA															rowID_1835_168.017930751227_3.809687	52542.9	5226.39	10406.9	870.721	4310.27	0	0	0	7727.44	0	4306.2	3315.57	0	0	0	0	1100.91	0	3978.64	1005.79	0	0	0	0
	rowID_1836_515.146220909782_3.6866593	1836	515.146	3.68666	515.14622_3.6867	57300	84100	9	Mundulone Acetate	0.038	[M+K]+	C28H28O7	04.29.2024_mona-export-vaniya-fiehn_natural_products_library_44936_compounds NIST results only viewable in NIST MS Search	515.1466675	476.18350323	-0.87	6-prenylated isoflavanones	QUQMZWZRFQKNFP-UHFFFAOYSA-N	O=C(OC1CC2=CC=3C(=O)C(=COC3C=C2OC1(C)C)C=4C=CC=5OC(C=CC5C4OC)(C)C)C	9.632900238	125.7070084	Positive	only MS1	DB#=VF-NPL-QEHF003199; origin=Vaniya/Fiehn Natural Products Library	rowID_1836_515.146220909782_3.6866593	4188.9	5822.37	9248.45	14215.8	12412.3	1788.67	9876.26	16042.9	0	0	11214.4	19686.9	0	0	0	51161	7373.25	0	20082	0	15088.1	6488.17	7755.8	7771.91
	rowID_1837_229.154500727336_3.9492323	1837	229.155	3.94923	229.1545_3.9492	138000	273000	9	Not found KEGG	NA															rowID_1837_229.154500727336_3.9492323	0	0	0	4910.59	0	31903.4	73509.2	57525.5	39539.9	52319.4	11463.6	23687	94900	28673.1	130219	21471.6	89367.5	22543.7	106519	125379	6519.45	49407.1	70234.5	6722.41
	rowID_1838_187.071280524296_3.8544724	1838	187.071	3.85447	187.07128_3.8545	40300	208000	11	Glu-Gly	0.073	[M-H2O+H]+	C7H12N2O5	04.29.2024_mona-export-dipeptide_pos_521_compounds NIST results only viewable in NIST MS Search	187.0713333	204.07462149	-0.28	Dipeptide	LSPKYLAFTPBWIL-BYPYZUCNSA-N	NC(CCC(=O)O)C(=O)NCC(=O)O\"	NA	NA	Positive	only MS1	Fiehn_lab000282	rowID_1838_187.071280524296_3.8544724	0	4131.01	3028.86	0	3351.87	2422.98	0	32261	0	0	0	0	3649.68	0	3318.51	0	9692.93	0	1459.57	3144.47	13639.8	10401.7	19531	28268.2
	rowID_1839_376.171709226657_3.8496742	1839	376.172	3.84967	376.17171_3.8497	11400	84700	4	Not found KEGG	NA															rowID_1839_376.171709226657_3.8496742	0	0	0	0	0	0	0	0	0	0	0	0	0	0	8270.48	0	0	9906.83	0	5682.4	0	0	0	7638.56
	rowID_1840_261.144390894427_3.7315884	1840	261.144	3.73159	261.14439_3.7316	191000	501000	4	Leu-Glu	0.057	[M+H]+	C11H20N2O5	04.29.2024_mona-export-dipeptide_pos_521_compounds NIST results only viewable in NIST MS Search	261.1444982	260.13722174	-0.41	Dipeptides	NFNVDJGXRFEYTK-UHFFFAOYSA-N	CC(C)CC(N)C(=O)NC(CCC(=O)O)C(=O)O\"	NA	NA	Positive	only MS1	Fiehn_lab000244	rowID_1840_261.144390894427_3.7315884	70377	120603	102807	29372.5	73478.2	0	8102.74	4973.33	26372.3	0	3684.42	5074.64	0	0	8228.58	5396.17	190000	0	75949.9	19049.7	12063.7	0	7897.35	4548.98
	rowID_1841_118.049660110835_3.7246878	1841	118.05	3.72469	118.04966_3.7247	65300	123000	3	L-Aspartate 4-semialdehyde	NA	[M+H]+	C4H7NO3	KEGG	118.049869	117.0426	-1.77	Glycine, serine and threonine metabolism	HOSWPDPVFBCLSY-VKHMYHEASA-N	C(C=O)C(C(=O)[O-])[NH3+]	NA	NA	Positive	only MS1		rowID_1841_118.049660110835_3.7246878	37739.7	0	0	3535.32	0	0	0	0	45845.2	0	4622.22	0	0	0	0	58363.3	8609.81	0	6165.11	1607	0	0	0	0
	rowID_1843_152.615159084111_4.0142007	1843	152.615	4.0142	152.61516_4.0142	18600	61700	2	Not found KEGG	NA															rowID_1843_152.615159084111_4.0142007	0	1620.74	0	0	0	0	1985.04	1085.34	4596.35	1053.42	1523.86	1891.73	1341.86	3025.66	1248.95	2739.9	2073.05	2485.43	5869.26	10296.5	7901.51	5248.47	5037.87	9725.33
	rowID_1844_145.049451614676_3.6614618	1844	145.049	3.66146	145.04945_3.6615	217000	427000	1	3-Hexenedioic acid	0.057	[M+H]+	C6H8O4	04.29.2024_hmdb_2235_compounds NIST results only viewable in NIST MS Search	145.05	144.04225873	-3.79		YHGNXQAFNHCBTK-OWOJBTEDSA-N	OC(=O)C\C=C\CC(O)=O	NA	NA	Positive	only MS1	DB#=CCMSLIB00000425315; origin=GNPS	rowID_1844_145.049451614676_3.6614618	28785.7	32778.4	45002.1	73050.2	113061	91600.5	53357.4	111402	23924.9	3889.04	39606.2	14365.6	15211.1	10551.3	6464.3	55309.9	62222.2	14173.1	51328.5	5222.25	80312.7	66050	123637	73288
	rowID_1845_272.065317092495_3.7982574	1845	272.065	3.79826	272.06532_3.7983	42400	189000	1	Not found KEGG	NA															rowID_1845_272.065317092495_3.7982574	0	0	0	0	0	0	0	0	0	0	0	1528.16	0	0	0	2822.52	1433.24	0	0	0	1511.21	0	0	1315.11
	rowID_1846_230.102131089159_3.8191092	1846	230.102	3.81911	230.10213_3.8191	53400	265000	1	Not found KEGG	NA															rowID_1846_230.102131089159_3.8191092	0	0	0	0	0	0	0	0	0	0	0	0	0	0	0	0	0	0	0	0	0	0	0	18214.3
	rowID_1847_206.065853189611_3.736627	1847	206.066	3.73663	206.06585_3.7366	37700	146000	6	a-Lipoamide	0.176	[M+H]+	C8H15NOS2	04.29.2024_msms-pos-respect_2736_compounds NIST results only viewable in NIST MS Search	206.066783	205.05950645	-4.53	Lipoamides	FCCDDURTIIUXBY-UHFFFAOYNA-N	OC(=N)CCCCC1CCSS1	NA	143.5160251	Positive	only MS1	registered in Respect	rowID_1847_206.065853189611_3.736627	0	1000.07	1358.62	787.2	1914.7	0	0	0	0	0	0	0	0	0	0	0	0	0	0	0	6946.99	0	24016.9	1041.81
	rowID_1848_247.128703112624_3.7549212	1848	247.129	3.75492	247.1287_3.7549	24900	80500	3	Glu-Val	0.23	[M+H]+	C10H18N2O5	04.29.2024_mona-export-dipeptide_pos_521_compounds NIST results only viewable in NIST MS Search	247.1288481	246.12157168	-0.6	Dipeptides	SITLTJHOQZFJGG-XPUUQOCRSA-N	CC(C)C(NC(=O)C(N)CCC(=O)O)C(=O)O\"	NA	NA	Positive	only MS1	Fiehn_lab000129	rowID_1848_247.128703112624_3.7549212	0	0	0	0	0	0	0	0	0	0	0	0	1683.99	0	0	0	0	0	0	0	8820.34	8526.62	1842.18	1475.69
	rowID_1849_133.049431723914_3.9271538	1849	133.049	3.92715	133.04943_3.9272	28800	113000	4	Glutaric acid	NA	[M+H]+	C5H8O4	KEGG	133.049535	132.0423	-0.79	Fatty acyls	JFCQEDHGNNZCLN-UHFFFAOYSA-N	C(CC(=O)O)CC(=O)O	NA	NA	Positive	only MS1		rowID_1849_133.049431723914_3.9271538	7986.54	6205.72	6416.85	12208.5	3075.15	8657.45	0	7392.72	0	872.066	6167.65	0	9685.62	947.151	2098.19	2922.91	23528.1	12930.2	8876.89	1284.93	0	0	19470.5	15269.9
	rowID_1851_529.117973066791_3.8444438	1851	529.118	3.84444	529.11797_3.8444	10500	73000	2	Not found KEGG	NA															rowID_1851_529.117973066791_3.8444438	6029.54	0	3889.05	3148.61	0	0	0	0	0	0	3794.47	0	8613.23	0	0	0	9393.73	6676.07	4076.36	0	0	0	2568.37	1997.98
	rowID_1852_154.049586804212_3.8259056	1852	154.05	3.82591	154.04959_3.8259	9460	79900	1	Not found KEGG	NA															rowID_1852_154.049586804212_3.8259056	0	1067.49	0	0	11469	3674.6	6311.91	0	0	0	2986.45	0	0	0	0	0	0	0	0	0	0	0	0	0
	rowID_1853_168.065465314089_3.8439312	1853	168.065	3.84393	168.06547_3.8439	20000	115000	12	Pyridoxal	0.494	[M+H]+	C8H9NO3	04.29.2024_msms-pos-respect_2736_compounds NIST results only viewable in NIST MS Search	168.0653992	167.058243149	0.42	Pyridoxals and derivatives	RADKZDMFGJYCBB-UHFFFAOYSA-N	CC1=NC=C(C(=C1O)C=O)CO	18.12789917	135.5965424	Positive	Level 2	DB#=EMBL-MCF_spec155743; origin=EMBL - Metabolomics Core Facility Spectral Library	rowID_1853_168.065465314089_3.8439312	0	2533.96	2069.52	2141.92	1282.21	2243.86	4503.37	8571.95	6128.18	5447.93	4911.75	5441.03	9367.34	9134.45	5242.26	5651.87	9539.71	6325.65	10770.2	7730.64	3011	1486.72	4527.57	4328.94
	rowID_1854_150.054882445387_3.8366926	1854	150.055	3.83669	150.05488_3.8367	12200	91100	7	2,3-Dihydroxyindole	NA	[M+H]+	C8H7NO2	KEGG	150.054976	149.0477	-0.64	Tryptophan metabolism	PGNRLPTYNKQQDY-UHFFFAOYSA-N	C1=CC=C2C(=C1)C(=C(N2)O)O	NA	NA	Positive	only MS1		rowID_1854_150.054882445387_3.8366926	0	1657.74	1703.92	2857.69	1430.8	830.636	2238.56	4819.1	5325.67	4053.36	3471.71	3903.44	7783.23	6764.09	3929.59	5413.83	7329.08	4471.15	8240.59	4923.27	1510.63	0	2567.88	3028.18
	rowID_1855_170.044796366665_4.011619	1855	170.045	4.01162	170.0448_4.0116	11600	98200	1	Not found KEGG	NA															rowID_1855_170.044796366665_4.011619	0	0	0	0	0	0	0	0	0	967.091	0	0	0	0	9693.02	0	0	8444.14	0	9549.85	0	0	0	8926.39
	rowID_1856_110.975064017112_3.6729708	1856	110.975	3.67297	110.97506_3.673	25800	73100	1	Not found KEGG	NA															rowID_1856_110.975064017112_3.6729708	0	1334.64	0	2054.89	0	0	0	0	2762.28	2166.98	2810.41	3546.45	0	0	21567.4	0	0	22381.2	0	6491.88	0	0	0	8957.67
	rowID_1857_139.050076368932_3.862694	1857	139.05	3.86269	139.05008_3.8627	1390000	6050000	48	Urocanic acid	0.031	[M+H]+	C6H6N2O2	04.29.2024_birmingham-uhplc-ms-pos_7057_compounds NIST results only viewable in NIST MS Search	139.0507355	138.042927438	-4.71	Imidazolyl carboxylic acids and derivatives	LOIYMIARKYCTBW-OWOJBTEDSA-N	C1=C(NC=N1)C=CC(=O)O	12.43999958	129.4497375	Positive	only MS1	DB#=PR100271; origin=MassBank High Quality Mass Spectral Database	rowID_1857_139.050076368932_3.862694	317505	1.08135e+06	332876	622794	750972	167558	65600.5	134044	117957	364992	462877	656045	497698	107380	308290	416554	289618	324204	123724	38085.8	917488	1.30554e+06	901694	637625
	rowID_1858_121.039428185939_3.8638105	1858	121.039	3.86381	121.03943_3.8638	195000	922000	37	Not found KEGG	NA															rowID_1858_121.039428185939_3.8638105	44254.8	160512	50891.8	92400.5	110396	26062.6	9071.41	19661.7	16482.8	50815.6	67882.4	96723.6	71740.9	14143	42971	62169.4	40842.5	45945.1	16958.3	4028.43	137813	182685	136366	101992
	rowID_1859_106.068185021487_3.8644593	1859	106.068	3.86446	106.06819_3.8645	25700	184000	2	Not found KEGG	NA															rowID_1859_106.068185021487_3.8644593	0	0	0	1018.38	0	0	0	3075.07	1164.54	0	22562.4	1413.85	0	0	0	0	10775	1820.03	1631.74	0	0	0	0	0
	rowID_1860_179.054990431644_3.8917258	1860	179.055	3.89173	179.05499_3.8917	35800	158000	6	L-Galactono-1,5-lactone	NA	[M+H]+	C6H10O6	KEGG	179.055014	178.0477	-0.13	Ascorbate and aldarate metabolism	PHOQVHQSTUBQQK-RSJOWCBRSA-N	C(C1C(C(C(C(=O)O1)O)O)O)O	NA	NA	Positive	only MS1		rowID_1860_179.054990431644_3.8917258	11114.5	7264.77	8562.54	12367.8	3008.37	4466.45	0	2297.78	0	0	8563.2	0	9631.28	0	0	1557.3	20969.8	2002.53	6513.91	0	0	1922.36	12489	12717.9
	rowID_1861_188.055330671007_3.9581048	1861	188.055	3.9581	188.05533_3.9581	57100	405000	1	Not found KEGG	NA															rowID_1861_188.055330671007_3.9581048	0	0	0	0	0	0	0	0	0	7265.04	0	0	0	0	50143.7	0	0	44723.8	0	45388.1	0	0	0	43976.4
	rowID_1862_131.033726744794_3.858203	1862	131.034	3.8582	131.03373_3.8582	397000	738000	23	Itaconate	0.125	[M+H]+	C5H6O4	04.29.2024_msms-pos-respect_2736_compounds NIST results only viewable in NIST MS Search	131.0338852	130.02660867	-1.18	Branched fatty acids	LVHBHZANLOWSRM-UHFFFAOYSA-N	OC(=O)CC(=C)C(O)=O	NA	130.6859253	Positive	only MS1	registered in Respect	rowID_1862_131.033726744794_3.858203	514569	210315	224724	133624	215459	3336.24	4277.1	6865.61	242900	12102.7	78178.2	55006.5	5397.95	24324.6	11131.2	34253.9	83794.5	7618.32	112300	39508.1	0	1087.04	20775.5	836.023
	rowID_1863_210.060549433404_3.6831822	1863	210.061	3.68318	210.06055_3.6832	34700	290000	1	Not found KEGG	NA															rowID_1863_210.060549433404_3.6831822	0	0	0	0	0	10020.2	7025.23	0	0	0	0	0	0	0	0	0	0	0	0	0	0	0	40302.7	0
	rowID_1864_259.029916734971_3.9837563	1864	259.03	3.98376	259.02992_3.9838	17600	62900	1	Not found KEGG	NA															rowID_1864_259.029916734971_3.9837563	0	0	0	0	0	0	0	0	0	0	0	0	0	0	15891.5	0	0	15295	0	6202.32	0	0	0	5963.8
	rowID_1865_393.034528322766_4.004037	1865	393.035	4.00404	393.03453_4.004	16900	71600	4	Not found KEGG	NA															rowID_1865_393.034528322766_4.004037	0	0	0	0	0	0	0	0	0	0	0	0	0	0	15960.1	0	0	10758.2	0	4269.88	0	0	0	3319.9
	rowID_1866_103.038645279666_3.9023714	1866	103.039	3.90237	103.03865_3.9024	50000	119000	7	2-Oxobutanoate	NA	[M+H]+	C4H6O3	KEGG	103.038976	102.0317	-3.16	Carboxylic acids	TYEYBOSBBBHJIV-UHFFFAOYSA-M	CCC(=O)C(=O)[O-]	NA	NA	Positive	only MS1		rowID_1866_103.038645279666_3.9023714	26866.4	26731.2	17551.2	12761.9	21309.3	29177.1	6564.1	32808.8	16495.1	9133.05	17175.9	11911.9	12576.9	14224.7	9283.13	20181.1	30510.7	12455.3	25312.7	10177.6	10960.1	14583.3	17684.4	26930.9
	rowID_1867_290.979913005322_4.0057993	1867	290.98	4.0058	290.97991_4.0058	20000	66300	2	Not found KEGG	NA															rowID_1867_290.979913005322_4.0057993	0	0	0	0	0	0	0	0	0	0	0	0	0	0	18943.3	0	0	13196.9	0	4118.91	0	0	0	4658.78
	rowID_1868_190.118606452668_3.9230814	1868	190.119	3.92308	190.11861_3.9231	22200	97000	1	Homocitrulline	0.241	[M+H]+	C7H15N3O3	04.29.2024_birmingham-uhplc-ms-pos_7057_compounds NIST results only viewable in NIST MS Search	190.119	189.11134135	-2.05	Alpha amino acids	XIGSAGMEBXLVJJ-YFKPBYRVSA-N	O=C(O)C(N)CCCCNC(=N)O	9.632900238	141.5285187	Positive	only MS1	DB#=PM000954; origin=RIKEN MS^n Spectral Database for Phytochemicals	rowID_1868_190.118606452668_3.9230814	7158.31	0	1090.01	0	2326.14	0	0	0	1696.87	4938.19	4134.74	1681.86	1485.27	8175.83	0	19810	0	4209.39	1719.52	0	820.344	0	0	0
	rowID_1869_157.013076852442_3.7784579	1869	157.013	3.77846	157.01308_3.7785	59700	511000	3	Aconitic acid	0.398	[M+H-H2O]+	C6H6O6	04.29.2024_biomsms-pos-plasma_2383_compounds NIST results only viewable in NIST MS Search	157.0135956	174.01643791	-3.28	Tricarboxylic acids and derivatives	GTZCVFVGUGFEME-UHFFFAOYSA-N	O=C(O)C=C(C(=O)O)CC(=O)O	1.610000014	131.1161652	Positive	only MS1	DB#=PR310803; origin=MassBank High Quality Mass Spectral Database	rowID_1869_157.013076852442_3.7784579	2802.23	0	0	2258.06	0	42765.1	12845	0	0	0	839.193	1262.98	0	0	0	0	1919.81	0	3250.9	0	11260	853.153	69358.7	32869.2
	rowID_1870_160.060382065819_3.8123047	1870	160.06	3.8123	160.06038_3.8123	93800	162000	5	4-Methylene-L-glutamate	NA	[M+H]+	C6H10N2O3	KEGG	160.060476	159.0532	-0.66	Amino acids and derivatives	RCCMXKJGURLWPB-BYPYZUCNSA-M	C=C(CC(C(=O)[O-])[NH3+])C(=O)[O-]	NA	NA	Positive	only MS1	NA	rowID_1870_160.060382065819_3.8123047	6997.23	4358.83	15394.6	13211.7	10671.8	24943.5	34456.6	7627.18	8470.09	638.95	0	570.81	2945.73	0	6651.85	0	21119.7	25036.1	15645	4641.11	43923.9	65052.6	56007.9	25517.5
	rowID_1871_259.128984363573_3.933475	1871	259.129	3.93348	259.12898_3.9335	90800	773000	2	Not found KEGG	NA															rowID_1871_259.128984363573_3.933475	0	0	0	0	0	0	1023.26	80684.1	0	0	0	0	0	0	0	0	0	0	0	0	0	0	0	0
	rowID_1872_226.011296823427_3.9852593	1872	226.011	3.98526	226.0113_3.9853	8620	73300	3	Not found KEGG	NA															rowID_1872_226.011296823427_3.9852593	0	0	0	0	0	0	0	0	0	0	0	0	0	0	7271.61	0	0	5464.43	0	7633.16	0	0	0	2034.72
	rowID_1873_202.610317661521_3.9716725	1873	202.61	3.97167	202.61032_3.9717	7740	55500	1	Not found KEGG	NA															rowID_1873_202.610317661521_3.9716725	0	0	0	0	0	6761.84	0	0	0	2762.06	0	0	0	0	0	0	0	0	0	0	0	0	0	0
	rowID_1874_142.049758036138_3.9352777	1874	142.05	3.93528	142.04976_3.9353	165000	267000	42	6-Oxo-1,4,5,6-tetrahydronicotinate	NA	[M+H]+	C6H7NO3	KEGG	142.049869	141.0426	-0.77	Nicotinate and nicotinamide metabolism	SDKCWSUZEUBWLP-UHFFFAOYSA-N	C1CC(=O)NC=C1C(=O)O	NA	NA	Positive	only MS1		rowID_1874_142.049758036138_3.9352777	19598.3	6521.81	35105.8	15510.8	24585.8	34605.1	63360.1	14001.2	9662.49	1309.54	0	0	6208.2	0	16741.8	1956.48	32577	104258	15237.8	36174.7	92780.5	154740	146101	44109.5
	rowID_1875_143.609841494516_4.0496793	1875	143.61	4.04968	143.60984_4.0497	56900	177000	11	Not found KEGG	NA															rowID_1875_143.609841494516_4.0496793	0	10488.9	7473.9	5417.05	7383.83	1582.86	12212.4	8951.07	14758.6	7936.11	8011.83	6697.67	9207.33	14314.9	11632.6	9988.46	15109.6	14663.4	23356.6	31272.1	25944.1	23825.6	18859.9	26612.2
	rowID_1876_259.092335196009_4.00204	1876	259.092	4.00204	259.09234_4.002	42200	257000	6	Not found KEGG	NA															rowID_1876_259.092335196009_4.00204	0	34003.4	0	25415	17079.8	0	0	0	0	0	0	0	0	0	0	0	0	0	0	0	5000.85	39508.9	2018.19	0
	rowID_1877_156.980861304217_4.0021234	1877	156.981	4.00212	156.98086_4.0021	46600	124000	1	Not found KEGG	NA															rowID_1877_156.980861304217_4.0021234	0	0	0	0	0	0	0	0	0	0	0	0	0	0	43051.1	0	0	40533.7	0	13200.5	0	0	0	14628.8
	rowID_1878_146.996436789833_3.9015968	1878	146.996	3.9016	146.99644_3.9016	38800	57200	1	Not found KEGG	NA															rowID_1878_146.996436789833_3.9015968	9271.58	1633.04	1883.8	2651.71	2907.38	0	6277.02	730.144	7491.09	4035.31	7393.15	10729.5	12611.5	7754.57	4924.43	8250.44	5371.75	4519.51	7392.38	17700.5	5465.78	4700.36	3528.19	5535.2
	rowID_1879_316.033839696053_4.0042214	1879	316.034	4.00422	316.03384_4.0042	18600	58900	2	Not found KEGG	NA															rowID_1879_316.033839696053_4.0042214	0	0	0	0	0	0	0	0	0	0	0	0	0	0	1815.65	0	0	16155.5	0	0	0	0	0	1603.39
	rowID_188_334.845748107362_2.1359358	188	334.846	2.13594	334.84575_2.1359	50000	335000	20	Not found KEGG	NA															rowID_188_334.845748107362_2.1359358	64809.2	24215.8	25710.4	23319.8	36554.1	13809.8	18438.2	18626.2	25740.7	12231.5	25998	22951.2	18347.6	27518.2	31351	33094.1	23208.7	28816.5	23442.6	28318.1	21190.6	15887.1	25374.1	12612.3
	rowID_1880_110.604337461102_4.1485124	1880	110.604	4.14851	110.60434_4.1485	63500	68800	5	Not found KEGG	NA															rowID_1880_110.604337461102_4.1485124	0	0	0	0	0	0	0	0	5188.42	1212.11	0	0	813.405	8153.04	1155.7	13875.7	17526.8	0	12611.3	60746.3	3618.21	20410.1	3422.13	13923.5
	rowID_1881_258.119604592437_4.0566597	1881	258.12	4.05666	258.1196_4.0567	23100	73200	2	5,6,7,8-Tetrahydromonapterin	NA	[M+H]+	C9H15N5O4	KEGG	258.11968	257.1124	-0.31	Folate biosynthesis	XHIXPVCTDRNTTC-YQVKZWHSSA-N	C1C(NC2=C(N1)N=C(NC2=O)N)C(C(CO)O)O	NA	NA	Positive	only MS1		rowID_1881_258.119604592437_4.0566597	2476.23	1315.97	4388.53	1341.76	0	0	0	11651.7	0	0	0	0	16555.9	2435.04	21812.5	765.961	10867	3753.23	11360.3	8036.17	0	0	0	1946.94
	rowID_1882_158.044759549163_3.9538827	1882	158.045	3.95388	158.04476_3.9539	53800	378000	13	2-Aminomuconate	NA	[M+H]+	C6H7NO4	KEGG	158.044776	157.0375	-0.1	Tryptophan metabolism	ZRHONLCTYUYMIQ-TZFCGSKZSA-L	C(=CC(=O)[O-])C=C(C(=O)[O-])N	NA	NA	Positive	only MS1		rowID_1882_158.044759549163_3.9538827	0	0	715.062	1788.38	0	0	1966.36	1866.6	0	0	0	0	2593.39	2427.99	2947.47	0	14398.9	1921.29	15486.4	4102.07	31250.8	17379.8	22515.8	5271.82
	rowID_1883_275.007399138267_3.9488761	1883	275.007	3.94888	275.0074_3.9489	184000	597000	5	Not found KEGG	NA															rowID_1883_275.007399138267_3.9488761	0	0	0	0	0	0	0	0	0	0	0	0	0	0	174205	0	0	138685	0	49586.4	0	0	0	41888
	rowID_1884_156.989757684358_4.0143332	1884	156.99	4.01433	156.98976_4.0143	24200	83400	1	Not found KEGG	NA															rowID_1884_156.989757684358_4.0143332	0	0	0	0	0	0	0	0	0	0	0	0	0	0	22862	0	0	17696.7	0	11266.7	0	0	0	5789.02
	rowID_1885_141.015745741609_4.0079436	1885	141.016	4.00794	141.01575_4.0079	38400	127000	1	Not found KEGG	NA															rowID_1885_141.015745741609_4.0079436	0	0	0	0	0	0	0	0	0	0	0	0	0	0	30228.9	0	0	33403.7	0	18952.5	0	0	0	20854.2
	rowID_1886_162.076078786167_4.0454636	1886	162.076	4.04546	162.07608_4.0455	47000	114000	13	O-Acetyl-L-homoserine	0.419	[M+H]+	C6H11NO4	04.29.2024_mona-export-respect_6374_compounds NIST results only viewable in NIST MS Search	162.076	161.069	0.130803	NA	FCXZBWSIAGGPCB-MLHKIVSYNA-N	CC(=O)OCC[C@H](N)C(=O)O			Positive	Level 2	NA	rowID_1886_162.076078786167_4.0454636	12272.1	12233.3	8738.05	14426.2	16006.9	28107.7	38134.8	8484.28	12747.8	23772.4	11282.8	14230.1	15767.8	19629.2	15504.3	25921.1	16327.8	24161.4	10711.2	14277.8	2242.82	3887.69	5102.9	5657.11
	rowID_1887_130.96504986556_3.9552495	1887	130.965	3.95525	130.96505_3.9552	41000	67000	1	Not found KEGG	NA															rowID_1887_130.96504986556_3.9552495	16909.1	6714.75	11238.4	11755.2	4987.36	5926.5	14267.4	12991.4	11504.4	9451.69	12445.3	16270.2	17095.4	16694.6	6084.89	13011.4	14549.4	6297.98	13020.6	20047.9	14375.8	7459.05	9963.29	7158.08
	rowID_1888_101.02299443183_4.0239563	1888	101.023	4.02396	101.02299_4.024	648000	2280000	7	Succinic anhydride	0.64	[M+H]+	C4H4O3	04.29.2024_msms_public_exp_pos_vs17_324190_compounds	101.02332	100.016	-3.56	Dicarboxylic Acids	RINCXYDBBGOEEQ-UHFFFAOYSA-N	C1CC(=O)OC1=O	NA	NA	Positive	Level 2		rowID_1888_101.02299443183_4.0239563	0	0	0	0	0	0	0	0	0	0	0	0	0	0	613086	0	0	540401	0	322916	0	0	0	361192
	rowID_1889_248.094781137355_4.02872	1889	248.095	4.02872	248.09478_4.0287	52200	411000	1	Not found KEGG	NA															rowID_1889_248.094781137355_4.02872	0	0	0	0	0	0	0	0	0	31602.3	0	0	0	0	0	0	0	0	0	0	0	0	0	0
	rowID_1890_256.117828021994_4.046689	1890	256.118	4.04669	256.11783_4.0467	14000	75500	2	Not found KEGG	NA															rowID_1890_256.117828021994_4.046689	0	0	0	0	0	0	0	0	0	8467.92	0	0	0	0	0	0	0	0	0	0	0	0	0	0
	rowID_1891_284.115836101138_4.02872	1891	284.116	4.02872	284.11584_4.0287	46200	362000	1	Not found KEGG	NA															rowID_1891_284.115836101138_4.02872	0	0	0	0	0	0	0	0	0	27975.1	0	0	0	0	0	0	0	0	0	0	0	0	0	0
	rowID_1892_304.223011464651_4.074519	1892	304.223	4.07452	304.22301_4.0745	78100	240000	49	Not found KEGG	NA															rowID_1892_304.223011464651_4.074519	1506.87	23862.3	13083	6147.02	14854.9	7806.72	20272.9	13408.2	19851.7	9095.71	19530.5	17937.5	9453.94	17864.2	22382.1	16972.5	21989	18192.8	38102.9	44179.4	40250.8	18841.2	25771.3	48167.8
	rowID_1894_130.049734044091_3.9789665	1894	130.05	3.97897	130.04973_3.979	434000	1920000	9	Pyroglutamate	0.968	[M+H]+	C5H7NO3	04.29.2024_msms-pos-respect_2736_compounds NIST results only viewable in NIST MS Search	130.049881	129.0425931	-1.16	Alpha amino acids and derivatives	ODHCTXKNWHHXJC-VKHMYHEASA-N	O=C(C1)NC(C1)C(O)=O	17.54000092	128.0546875	Positive	Level 2	DB#=KO003647; origin=MassBank High Quality Mass Spectral Database	rowID_1894_130.049734044091_3.9789665	148071	423494	17462	321192	209571	64407.8	2249.97	1442.29	3510.35	19483.7	788.744	1378.01	20708.8	21115.7	1982.69	68475.8	2713.58	6441	1157.53	0	118941	351112	68806.5	27896.5
	rowID_1895_353.091706406034_4.073667	1895	353.092	4.07367	353.09171_4.0737	13600	73500	3	Not found KEGG	NA															rowID_1895_353.091706406034_4.073667	0	0	0	0	0	0	754.184	1630.8	0	0	0	3226.86	0	0	0	4378.99	0	0	0	0	0	0	0	0
	rowID_1896_245.113104324512_4.1921687	1896	245.113	4.19217	245.1131_4.1922	12500	78400	4	Not found KEGG	NA															rowID_1896_245.113104324512_4.1921687	3909.83	0	0	0	0	0	0	0	0	2762.43	0	0	0	0	0	0	0	0	0	0	0	7055.65	0	0
	rowID_1897_247.139993182536_4.086683	1897	247.14	4.08668	247.13999_4.0867	13100	78100	1	DL-Hypaphorine	0.4	[M+H]+	C14H18N2O2	04.29.2024_all_gnps_505792_compounds	247.14	246.137		Amino acids	AOHCBEAZXHZMOR-UHFFFAOYSA-N	C[N+](C)(C)C(CC1=CNC2=CC=CC=C21)C(=O)[O-]			Positive	only MS1		rowID_1897_247.139993182536_4.086683	0	1591.82	0	0	0	2145.31	0	0	0	0	0	0	0	0	0	0	0	0	0	0	11267.3	0	0	1153.89
	rowID_1898_110.059755944182_4.056335	1898	110.06	4.05633	110.05976_4.0563	38200	221000	4	4-AMINOPHENOL	0.193	[M+H]+	C6H7NO	04.29.2024_msms-pos-respect_2736_compounds NIST results only viewable in NIST MS Search	110.0599976	109.052763847	-2.16	Aniline and substituted anilines	PLIKAWJENQZMHA-UHFFFAOYSA-N	NC1=CC=C(O)C=C1	0.481999993	NA	Positive	only MS1	DB#=SM825501; origin=MassBank High Quality Mass Spectral Database	rowID_1898_110.059755944182_4.056335	3303.37	7990.02	4074.15	5837.02	7567.42	4993.21	9492.11	6888.85	10122.6	6170.2	7627.62	6358.64	6325.09	8205.09	8475.68	6879.54	9138.08	11199.2	14599.6	17815.4	20343.7	18338.5	13461.6	15809.5
	rowID_1899_151.08652115012_4.0728917	1899	151.087	4.07289	151.08652_4.0729	74100	534000	11	Not found KEGG	NA															rowID_1899_151.08652115012_4.0728917	0	0	0	0	0	0	0	0	0	0	0	0	0	0	1400.51	0	0	5603.2	0	0	30334.7	13407.2	7784.54	8695.42
	rowID_190_326.814104362026_2.1343694	190	326.814	2.13437	326.8141_2.1344	19300	153000	2	Not found KEGG	NA															rowID_190_326.814104362026_2.1343694	18857.9	8655.31	11960	7760.32	19746.6	6460.61	14531.7	6505.06	7052.53	7466.06	6423.66	9065.89	10815.8	14289.1	17401.2	12216.1	10110.4	12856.8	8844.95	18385.8	7938.35	9150.84	9604.23	7770.61
	rowID_1900_106.064815840994_4.071334	1900	106.065	4.07133	106.06482_4.0713	17400	126000	8	Not found KEGG	NA															rowID_1900_106.064815840994_4.071334	0	0	0	0	0	0	0	0	0	0	0	0	0	0	0	0	0	1034.01	0	0	6841.03	3277.82	0	2373.25
	rowID_1901_257.135667480501_4.1636715	1901	257.136	4.16367	257.13567_4.1637	32000	64400	3	Not found KEGG	NA															rowID_1901_257.135667480501_4.1636715	0	0	0	0	0	0	0	8061.01	1007.03	2757.35	0	0	26232.6	974.092	0	0	7309.76	0	3590.48	0	0	0	0	0
	rowID_1903_232.117861915112_4.0927434	1903	232.118	4.09274	232.11786_4.0927	53000	123000	3	Not found KEGG	NA															rowID_1903_232.117861915112_4.0927434	0	4417.72	15126	5485.29	64224	30285.6	10528.6	11269.1	0	6299.42	0	3292.93	0	0	0	0	0	0	0	0	0	0	0	0
	rowID_1905_212.091652241047_4.1375093	1905	212.092	4.13751	212.09165_4.1375	25500	52900	1	Not found KEGG	NA															rowID_1905_212.091652241047_4.1375093	0	0	0	0	0	0	0	1392.13	9621.55	3808.8	0	0	0	0	0	0	0	0	0	0	0	0	0	0
	rowID_1906_115.038715237586_4.1390777	1906	115.039	4.13908	115.03872_4.1391	89600	171000	58	Tulipalin B	NA	[M+H]+	C5H6O3	KEGG	115.03897	114.0317	-2.17	Lactones	BFLSLERVRLOFCX-SCSAIBSYSA-N	C=C1C(COC1=O)O	NA	NA	Positive	only MS1		rowID_1906_115.038715237586_4.1390777	26953.7	21039.6	24562.1	32304.8	46722.5	24865.3	20891.5	34871.2	32031.9	10343.9	22716.2	15167.9	36373.5	45418.3	70450.9	27316.7	44123.9	76441.8	62354.3	78960.4	41395	30904.8	56103.8	67919.6
	rowID_1907_176.055310658071_4.0249286	1907	176.055	4.02493	176.05531_4.0249	86100	333000	5	N-Acetylaspartate	0.086	[M+H]+	C6H9NO5	04.29.2024_msms-pos-respect_2736_compounds NIST results only viewable in NIST MS Search	176.0553489	175.04807239	-0.22	Aspartic acid and derivatives	OTCCIMWXFLJLIA-BYPYZUCNSA-N	CC(=O)N[C@@H](CC(O)=O)C(O)=O	1.690199971	134.1605835	Positive	only MS1	DB#=CCMSLIB00005464183; origin=Global Natural Product Social Molecular Networking Library	rowID_1907_176.055310658071_4.0249286	9198.57	3137.99	9732.75	15711.1	1843.26	7088.41	10312.3	12190.1	7968.87	0	3921.46	0	9169.39	11421.4	8065.97	4202.43	36415	10328.2	27419.9	3720.36	53621.8	31137.4	43889.2	2255.14
	rowID_1908_188.091720806252_4.0660954	1908	188.092	4.0661	188.09172_4.0661	26300	103000	1	6-Acetamido-3-oxohexanoate	NA	[M+H]+	C8H13NO4	KEGG	188.091776	187.0845	-0.3	Arginine biosynthesis	GICCYAKQXAHHKY-UHFFFAOYSA-M	CC(=O)NCCCC(=O)CC(=O)[O-]	NA	NA	Positive	only MS1		rowID_1908_188.091720806252_4.0660954	3087.69	12160.9	8426.37	7874.54	13095.4	2594.65	3088.34	7290.18	9329.74	4901.6	6451.53	0	5102.85	3555.5	10756.9	4201.41	7309.67	7081.13	8874.36	9397.31	7823.41	3045.48	9993.65	6658
	rowID_191_474.832897689711_2.134695	191	474.833	2.13469	474.8329_2.1347	84800	765000	9	Not found KEGG	NA															rowID_191_474.832897689711_2.134695	57981.7	30298.6	25633.7	31079	26154.3	15485.5	25639.8	19147.5	62305.5	11449.5	55234.2	20466.5	30085.7	23690.4	59513.4	44915.9	22078.3	54071.5	62901.7	34147.7	21365.2	17838.8	0	7327.26
	rowID_1910_320.181554212392_4.133846	1910	320.182	4.13385	320.18155_4.1338	14000	96900	7	Not found KEGG	NA															rowID_1910_320.181554212392_4.133846	3853.79	7104.36	4265.88	2761.97	4109.68	1994.69	4919.56	3428.09	4572.39	1271.23	4640.89	3303.9	2376.97	3685.61	3357.96	2749.93	3778.74	4475.82	8854.82	8801	9267.93	9145.36	6656.22	10752.7
	rowID_1912_250.128439784609_4.085681	1912	250.128	4.08568	250.12844_4.0857	27500	63900	2	Not found KEGG	NA															rowID_1912_250.128439784609_4.085681	0	0	7349.57	0	33399.1	13275	1808.55	3412.8	0	1855.04	0	0	0	0	0	0	0	0	0	0	0	0	0	0
	rowID_1913_103.038652600081_3.9968684	1913	103.039	3.99687	103.03865_3.9969	35400	110000	1	2-Oxobutanoate	NA	[M+H]+	C4H6O3	KEGG	103.038976	102.0317	-3.16	Carboxylic acids	TYEYBOSBBBHJIV-UHFFFAOYSA-M	CCC(=O)C(=O)[O-]	NA	NA	Positive	only MS1		rowID_1913_103.038652600081_3.9968684	18009.1	23214	13772.7	20809.4	20103.2	27767.9	7392.31	22673.9	19949.3	7351.71	12894.6	10551.3	14733.3	14839	9490.26	15231.8	30622.5	6327.56	30898.6	11077.8	19719.9	22702.1	34737.6	27292.6
	rowID_1914_264.107669630853_4.175484	1914	264.108	4.17548	264.10767_4.1755	55000	400000	2	Not found KEGG	NA															rowID_1914_264.107669630853_4.175484	0	0	0	0	0	0	0	0	0	0	0	0	0	0	0	0	0	0	0	0	0	0	0	3373.96
	rowID_1915_114.054709528576_4.149505	1915	114.055	4.14951	114.05471_4.1495	57900	120000	3	L-Propargylglycine	NA	[M+H]+	C5H7NO2	KEGG	114.054954	113.0477	-2.14	Biosynthesis of secondary metabolites	DGYHPLMPMRKMPD-BYPYZUCNSA-N	C#CCC(C(=O)O)N	NA	NA	Positive	only MS1		rowID_1915_114.054709528576_4.149505	0	6327.11	5861.51	4154.36	13319.7	5445.87	4282.82	3821.76	0	1491.66	599.982	0	7123.85	3651.24	5411.31	2828.59	19888.4	10848.6	7397.89	1658.46	16315.1	4774.24	67315.6	11699.8
	rowID_1916_246.09710796827_4.175484	1916	246.097	4.17548	246.09711_4.1755	81700	550000	1	Not found KEGG	NA															rowID_1916_246.09710796827_4.175484	0	0	0	0	0	0	0	0	0	0	0	0	0	0	0	0	0	0	0	0	0	0	0	5311.93
	rowID_1917_208.06377224096_4.138539	1917	208.064	4.13854	208.06377_4.1385	25900	79000	1	Not found KEGG	NA															rowID_1917_208.06377224096_4.138539	0	5318.91	12041.8	0	31363.9	3127.12	0	1688.66	0	0	0	0	4874.93	0	0	0	0	0	0	0	0	0	0	0
	rowID_1918_190.107335814324_4.067778	1918	190.107	4.06778	190.10734_4.0678	425000	2320000	5	Castanospermine	0.078	[M+H]+	C8H15NO4	04.29.2024_mona-export-tof_alkaloids_pos_565_compounds NIST results only viewable in NIST MS Search	190.1075686	189.10010796	-1.2	Alkaloids	JDVVGAQPNNXQDW-TVNFTVLESA-N	O[C@H]1CN2CC[C@H](O)[C@@H]2[C@@H](O)[C@@H]1O\"	NA	NA	Positive	only MS1	MoNA-export-Alkaloid	rowID_1918_190.107335814324_4.067778	0	0	3955.54	1945.4	0	1292.42	0	60171.1	13599.1	24303.5	0	0	2112.7	5439.53	0	2870.02	6120.81	15763.7	8644.12	0	4694.27	0	0	44699
	rowID_1919_348.070232352639_4.1908402	1919	348.07	4.19084	348.07023_4.1908	38000	267000	23	Adenosine 5'-monophosphate	0.943	[M+H]+	C10H14N5O7P	04.29.2024_msms-pos-respect_2736_compounds	348.071	347.0630848	-2.21	Purine 2'-deoxyribonucleoside monophosphates	UDMBCSSLTHHNCD-KQYNXXCUSA-N	C1=NC(=C2C(=N1)N(C=N2)C3C(C(C(O3)COP(=O)(O)O)O)O)N	NA	NA	Positive	Level 1	DB#=CCMSLIB00000426726; origin=GNPS	rowID_1919_348.070232352639_4.1908402	7261.67	3363.62	6316.29	14521.5	1938.36	5807.04	22415.7	16673.7	13370.4	16309	11078.6	22743.1	0	997.598	0	33150.2	21637.9	0	13631	0	0	0	0	0
	rowID_1920_210.07601498813_4.2381496	1920	210.076	4.23815	210.07601_4.2381	373000	761000	22	Scopoletin	0.245	[M+NH4]+	C10H8O4	04.29.2024_msms-pos-vaniya-fiehn_natural_products_library_20200109_28347_compounds NIST results only viewable in NIST MS Search	210.0760803	192.04225873	-0.33	7-hydroxycoumarins	RODXRVNMMDRFIK-UHFFFAOYSA-N	O=C1OC=2C=C(O)C(OC)=CC2C=C1	9.632900238	144.0400391	Positive	only MS1	DB#=VF-NPL-QEHF005073; origin=Vaniya/Fiehn Natural Products Library	rowID_1920_210.07601498813_4.2381496	0	16489.9	16580.8	52819.5	2695.98	6700.45	0	101179	115711	43793.6	0	0	0	7543.28	0	862.175	11139.2	0	29776.4	0	14114.6	0	22467.1	16714.2
	rowID_1921_164.07063213502_4.241307	1921	164.071	4.24131	164.07063_4.2413	27600	62900	1	Not found KEGG	NA															rowID_1921_164.07063213502_4.241307	0	0	0	0	0	0	0	6410.02	4557.12	1460	0	0	0	0	0	0	0	0	0	0	0	0	0	0
	rowID_1922_677.201960842642_4.2112155	1922	677.202	4.21122	677.20196_4.2112	56800	124000	46	Saccatoside	0.021	[M+Na]+	C30H38O16	04.29.2024_mona-export-vaniya-fiehn_natural_products_library_44936_compounds NIST results only viewable in NIST MS Search	677.2052002	654.21598512	-4.78	Coumaric acid esters	XIPQZLUSSJDAIC-UYESFEPRSA-N	O=C(OC1C(O)C(O)C(OC1OC2C3OC3(CO)C4C(OC=CC24)OC5OC(CO)C(O)C(O)C5O)C)C=CC6=CC=C(O)C=C6	9.632900238	257.5820618	Positive	only MS1	DB#=VF-NPL-QEHF012112; origin=Vaniya/Fiehn Natural Products Library	rowID_1922_677.201960842642_4.2112155	14886.7	18749.6	21756.1	25987.9	23072.6	19651.9	20764.4	25673.1	14247.2	0	37139.9	30413.3	0	0	0	5508.17	30841.2	0	45182.4	0	29621	16158.5	22281.6	26489
	rowID_1923_148.096792842378_4.20926	1923	148.097	4.20926	148.09679_4.2093	32000	174000	13	Fagomine	NA	[M+H]+	C6H13NO3	KEGG	148.096776	147.0895	0.09	Piperidine alkaloids	YZNNBIPIQWYLDM-HSUXUTPPSA-N	C1CNC(C(C1O)O)CO	NA	NA	Positive	only MS1		rowID_1923_148.096792842378_4.20926	16206.7	5449.74	7759.26	10638.9	11912.5	13043.6	7015.58	4805.19	14787	4141.49	28081.6	15138.8	15839.7	3380.06	7863.45	11535.2	913.804	2658.37	0	3368.8	1589.18	0	1630.76	2629.29
	rowID_1925_154.08623941326_4.1138706	1925	154.086	4.11387	154.08624_4.1139	25500	84100	7	OCTOPAMINE	0.043	[M+H]+	C8H11NO2	04.29.2024_mona-export-vaniya-fiehn_natural_products_library_44936_compounds NIST results only viewable in NIST MS Search	154.085907	153.078978594	2.16	1-hydroxy-2-unsubstituted benzenoids	QHGUCRYDKWKLMG-UHFFFAOYSA-N	OC1=CC=C(C=C1)C(O)CN	0.560000002	197.8917694	Positive	only MS1	DB#=VF-NPL-QTOF009147; origin=Vaniya/Fiehn Natural Products Library	rowID_1925_154.08623941326_4.1138706	1881.34	7312.9	7396.18	1258.78	4854.84	3097.39	4794.63	12811.8	8235.58	2588.79	5656.19	2832.38	20734.8	6544.07	10331.2	10549.5	25455.4	6332.53	17632.8	15942.1	19686.5	12953.2	10560.4	6879.38
	rowID_1926_229.154515635765_4.2061396	1926	229.155	4.20614	229.15452_4.2061	248000	425000	54	Ile-Pro	0.098	[M+H]+	C11H20N2O3	04.29.2024_mona-export-dipeptide_pos_521_compounds NIST results only viewable in NIST MS Search	229.154669	228.14739250	-0.65	Dipeptide	BBIXOODYWPFNDT-CIUDSAMLSA-N	CCC(C)C(N)C(=O)N1CCCC1C(=O)O\"	NA	NA	Positive	only MS1	Fiehn_lab000495	rowID_1926_229.154515635765_4.2061396	56496.9	33965.9	62434	27799.9	65827.6	132303	118101	130253	74058.2	99509.2	44057.1	74827.7	61935.1	51019.7	69309.6	71040	192240	12879.9	250712	252911	3869.78	56202.9	136014	1589.65
	rowID_1927_172.096769354649_4.0104218	1927	172.097	4.01042	172.09677_4.0104	367000	2130000	18	2,6-Dihydroxy-4-Methoxytoluene	0.001	[M+NH4]+	C8H10O3	04.29.2024_mona-export-vaniya-fiehn_natural_products_library_44936_compounds NIST results only viewable in NIST MS Search	172.096817	154.062994177	-0.27	Methoxyphenols	YPIDZFLQKNEKRA-UHFFFAOYSA-N	OC=1C=C(OC)C=C(O)C1C	9.632900238	NA	Positive	only MS1	DB#=VF-NPL-QEHF025819; origin=Vaniya/Fiehn Natural Products Library	rowID_1927_172.096769354649_4.0104218	4843.9	5162.29	16164.7	11048.7	10061.3	6952.66	1217.94	36836.5	46621.5	19874.3	3544.22	2001.48	7604.93	20888.9	1913.01	14518.1	53918.9	15423.7	40153.3	1496.91	15152.4	0	5375.72	47838.6
	rowID_1928_347.094838720707_4.298528	1928	347.095	4.29853	347.09484_4.2985	29900	65700	4	Not found KEGG	NA															rowID_1928_347.094838720707_4.298528	0	812.516	0	0	2069.59	2511.53	0	0	0	0	850.15	0	0	0	0	0	1441.33	0	2014	0	25702.1	3517.37	4197.38	4154
	rowID_1929_163.06010130341_4.213507	1929	163.06	4.21351	163.0601_4.2135	67800	104000	3	Meglutol	0.08	[M+H]+	C6H10O5	04.29.2024_mona-export-vaniya-fiehn_natural_products_library_44936_compounds NIST results only viewable in NIST MS Search	163.0601044	162.05282342	-0.03	Hydroxy fatty acids	NPOAOTPXWNWTSH-UHFFFAOYSA-N	O=C(O)CC(O)(C)CC(=O)O	9.632900238	136.4555817	Positive	only MS1	DB#=VF-NPL-QEHF021190; origin=Vaniya/Fiehn Natural Products Library	rowID_1929_163.06010130341_4.213507	0	12282.7	11322.8	24282.4	6895	46875	12301.8	48124.8	0	0	9014.7	4922.36	1548.58	0	0	7277.69	9153.77	0	12616.4	0	11621.6	43987.9	47092	27570.7
	rowID_1930_112.075363489206_4.2491136	1930	112.075	4.24911	112.07536_4.2491	20500	129000	1	Not found KEGG	NA															rowID_1930_112.075363489206_4.2491136	0	0	0	0	0	0	0	0	0	475.009	0	0	0	0	0	0	0	0	0	0	0	0	0	1711
	rowID_1932_142.086177612636_4.1991677	1932	142.086	4.19917	142.08618_4.1992	40600	236000	1	Arecaidine	0.313	[M+H]+	C7H11NO2	04.29.2024_mona-export-tof_alkaloids_pos_565_compounds NIST results only viewable in NIST MS Search	142.0857441	141.078978594	3.07	Pyridine alkaloids	DNJFTXKSFAMXQF-UHFFFAOYSA-N	CN1CCC=C(C1)C(=O)O	NA	NA	Positive	only MS1		rowID_1932_142.086177612636_4.1991677	0	0	0	0	0	0	0	0	1466.72	2504.39	2928.2	2678.98	3101.6	1911.28	1560.99	1856.26	3865.14	3468.73	5247.49	0	0	0	0	4109.71
	rowID_1933_208.117749555258_4.2391295	1933	208.118	4.23913	208.11775_4.2391	20800	127000	1	Not found KEGG	NA															rowID_1933_208.117749555258_4.2391295	0	0	0	0	0	0	0	0	0	429.871	0	0	0	0	0	0	0	0	0	0	0	0	0	1568.15
	rowID_1934_363.06880804457_4.307249	1934	363.069	4.30725	363.06881_4.3072	44000	68800	5	Esculin	0.064	[M+Na]+	C15H16O9	04.29.2024_bmdms-np_227306_compounds NIST results only viewable in NIST MS Search	363.0700073	340.07943208	-3.3	Coumarin glycosides	XHCADAYNFIFUHF-TVKJYDDYSA-N	O=C1OC=2C=C(O)C(OC3OC(CO)C(O)C(O)C3O)=CC2C=C1	9.632900238	153.1060638	Positive	only MS1	DB#=VF-NPL-LTQ006675; origin=Vaniya/Fiehn Natural Products Library	rowID_1934_363.06880804457_4.307249	0	8221	5636.9	7450.67	12608.8	18097.2	11015.2	15758.2	0	0	8039.68	2832.16	0	0	0	0	12056.2	0	13404.5	0	14300.3	5224.09	12188.5	9189.9
	rowID_1935_289.091819393992_4.297918	1935	289.092	4.29792	289.09182_4.2979	78400	151000	14	2-methyl-3-[(2S,3R,4S,5S,6R)-3,4,5-trihydroxy-6-(hydroxymethyl)oxan-2-yl]oxypyran-4-one	0.037	[M+H]+	C12H16O8	04.29.2024_mona-export-vaniya-fiehn_natural_products_library_44936_compounds NIST results only viewable in NIST MS Search	289.0917969	288.0845175	0.08	O-glycosyl compounds	YGSIRXHFAUFUEJ-GPTQDWHKSA-N	O=C1C=COC(=C1OC2OC(CO)C(O)C(O)C2O)C	9.632900238	NA	Positive	only MS1	DB#=VF-NPL-QEHF001279; origin=Vaniya/Fiehn Natural Products Library	rowID_1935_289.091819393992_4.297918	0	13429.7	14120.9	22159.7	35124.2	18652.7	12161.9	27243.4	0	0	11852.4	3760.68	0	0	0	880.724	18252.6	0	13367.4	0	25079.8	10842.9	16480.9	10842.6
	rowID_1936_127.038802324265_4.2719755	1936	127.039	4.27198	127.0388_4.272	392000	448000	35	3-Methylglutaconic acid	0.66	Unknown	C6H8O4	04.29.2024_birmingham-uhplc-ms-pos_7057_compounds NIST results only viewable in NIST MS Search	127.039	144.04225873	-1.57	Dicarboxylic Acids	WKRBKYFIJPGYQC-DUXPYHPUSA-N	C/C(=C\C(=O)O)/CC(=O)O	NA	NA	Positive	only MS1		rowID_1936_127.038802324265_4.2719755	17003.7	93123.5	58351.4	94230.8	135245	102697	69552.4	167556	16220.1	2412.82	105759	31323.4	3488.19	0	0	18329	76304.4	826.114	114357	0	101845	70744	181177	62443
	rowID_1937_145.049473717643_4.263347	1937	145.049	4.26335	145.04947_4.2633	249000	443000	25	2,3-Dimethylmaleate	NA	[M+H]+	C6H8O4	KEGG	145.049576	144.0423	-0.73	Nicotinate and nicotinamide metabolism	CGBYBGVMDAPUIH-ARJAWSKDSA-N	CC(=C(C)C(=O)O)C(=O)O	NA	NA	Positive	only MS1		rowID_1937_145.049473717643_4.263347	32071.6	125892	64094	90852.8	130569	113969	56620.1	173882	23794.5	6280.02	115317	54923.7	5790.64	15901	7575.7	35806.7	92233.7	12961.5	120889	3621.27	89708.8	72058	186005	104772
	rowID_1938_323.09051145068_4.3812237	1938	323.091	4.38122	323.09051_4.3812	23300	231000	1	Farrerol	0.23	[M+Na]+	C17H16O5	04.29.2024_all_gnps_505792_compounds	323.09	300.1	-1.58315	Flavonoids	DYHOLQACRGJEHX-UHFFFAOYSA-N	CC1=C(C(=C2C(=C1O)C(=O)CC(O2)C3=CC=C(C=C3)O)C)O			Positive	only MS1		rowID_1938_323.09051145068_4.3812237	0	0	0	0	0	0	0	0	0	0	0	0	9061.2	0	0	0	0	0	0	0	0	0	0	0
	rowID_1939_109.02811539709_4.336439	1939	109.028	4.33644	109.02812_4.3364	62500	131000	2	p-Benzoquinone	NA	[M+H]+	C6H4O2	KEGG	109.028405	108.0211	-2.62	P-benzoquinones	AZQWKYJCGOJGHM-UHFFFAOYSA-N	O=C1C=CC(=O)C=C1	NA	NA	Positive	only MS1		rowID_1939_109.02811539709_4.336439	14481	43575.6	19551.5	29855.4	40773.4	40375.8	24157.7	21793.7	6465.98	703.654	24380.4	14127.7	0	0	0	10035.7	22755	0	9786.76	0	19846.4	47074.8	53298.4	23201.9
	rowID_1941_161.044401669488_4.316228	1941	161.044	4.31623	161.0444_4.3162	59900	143000	1	Not found KEGG	NA															rowID_1941_161.044401669488_4.316228	0	0	0	0	0	1203.28	0	48016.7	0	0	0	0	0	0	0	0	59709.5	0	0	0	0	0	25620	27857.2
	rowID_1942_342.139441067457_4.31883	1942	342.139	4.31883	342.13944_4.3188	107000	109000	10	Not found KEGG	NA															rowID_1942_342.139441067457_4.31883	0	18254.4	8587.93	15189.7	24473	22781.6	4521.19	20010.9	0	0	12673.5	0	0	0	0	0	11695	0	5806.42	0	16640	8276.71	17598.2	7058.37
	rowID_1943_271.08117429286_4.316505	1943	271.081	4.31651	271.08117_4.3165	57600	107000	7	1-methyl-9H-pyrido[3,4-b]indol-7-ol hydrochloride dihydrate	0.014	[M+H]+	C12H15ClN2O3	04.29.2024_bmdms-np_227306_compounds NIST results only viewable in NIST MS Search	271.0799866	270.0771200	4.37	Harmala alkaloids	UZTHVERXARKBAG-UHFFFAOYSA-N	Cl.O.O.OC=1C=CC2=C(C1)NC3=C2C=CN=C3C	4.849999905	NA	Positive	only MS1	spec_id=271476; origin=BMDMS-NP	rowID_1943_271.08117429286_4.316505	0	9940.52	8553.43	16575.1	25085.5	14148.5	5405.93	19920.7	0	0	6690.07	2315.89	0	0	0	0	12571.7	0	11217.7	0	18919.5	8203.45	10606.2	9276.94
	rowID_1944_158.153908409114_4.2820706	1944	158.154	4.28207	158.15391_4.2821	24900	158000	14	Not found KEGG	NA															rowID_1944_158.153908409114_4.2820706	3037.73	3416.36	6565.72	5670.86	17250.4	3753.08	4343.25	3908.57	3658.39	3225.41	3301.66	3554.88	6671.44	10054.7	2078.11	6724	2384.2	21598.1	5596.5	3391.32	12539.1	11705.3	5376.21	5908.59
	rowID_1945_182.092386930251_4.2835217	1945	182.092	4.28352	182.09239_4.2835	11700	109000	1	Not found KEGG	NA															rowID_1945_182.092386930251_4.2835217	0	0	0	0	0	0	0	0	0	0	0	8799.74	7772.13	6274.71	0	5555.44	6921.9	0	8141.87	924.621	0	0	0	0
	rowID_1946_199.118948959002_4.2930245	1946	199.119	4.29302	199.11895_4.293	10700	94400	1	Not found KEGG	NA															rowID_1946_199.118948959002_4.2930245	0	0	0	0	0	0	0	0	0	0	0	8020.61	7390.38	4294.3	0	5240.8	6690.74	0	7620.3	854.192	0	0	0	0
	rowID_1947_99.0437490112929_4.2604117	1947	99.0437	4.26041	99.04375_4.2604	47600	59600	3	Tulipalin A	NA	[M+H]+	C5H6O2	KEGG	99.044055	98.0368	-3.08	Lactones	GSLDEZOOOSBFGP-UHFFFAOYSA-N	C=C1CCOC1=O	NA	NA	Positive	only MS1		rowID_1947_99.0437490112929_4.2604117	0	2979.14	3241.52	11419.1	9014.92	9746.17	2496.79	22542.2	0	0	5811.34	1139.3	0	0	0	0	9801.82	0	10408.9	0	8175.54	5263.48	6317.69	5173.27
	rowID_1948_325.112706068394_4.3045945	1948	325.113	4.30459	325.11271_4.3046	660000	1260000	48	Disaccharide - C12H22O11	0.021	[M+H-H2O]+	C12H22O11	04.29.2024_biomsms-pos-plasma_2383_compounds NIST results only viewable in NIST MS Search	325.1137085	342.11621151	-3.07	O-glycosyl compounds	PVXPPJIGRGXGCY-UHFFFAOYSA-N	OCC2OC(OCC1OC(O)(CO)C(O)C1(O))C(O)C(O)C2(O)	1.74000001	317.3410339	Positive	Level 3	DB#=PR310692; origin=MassBank High Quality Mass Spectral Database	rowID_1948_325.112706068394_4.3045945	26820.9	108857	203175	213626	323409	240518	131235	258418	26555.4	0	105929	60542.1	0	0	0	38668.3	185231	0	117839	0	161467	119770	229032	127625
	rowID_1949_361.244539165727_4.2885985	1949	361.245	4.2886	361.24454_4.2886	16000	91700	10	Not found KEGG	NA															rowID_1949_361.244539165727_4.2885985	4787.82	7172.09	5033.27	4302.24	6524.7	3254.46	7148.2	4859.57	5548.26	2095.84	5778.92	4768.48	2975.84	4228.56	5312.2	4305.31	7051.53	6633.98	11034.2	9918.38	11628.4	12405.4	6784.36	10858.7
	rowID_1950_104.070260253643_4.249329	1950	104.07	4.24933	104.07026_4.2493	15500	50700	1	2-Aminoisobutyric Acid	NA	[M+H]+	C4H9NO2	04.29.2024_birmingham-uhplc-ms-pos_7057_compounds NIST results only viewable in NIST MS Search	104.07	103.0633285	0.1	Carboxylic Acid	FUOOLUPWFVMBKG-UHFFFAOYSA-N	CC(C)(C(=O)O)N	NA	NA	Positive	only MS1		rowID_1950_104.070260253643_4.249329	0	0	0	0	0	0	0	0	0	9400.71	0	590.69	0	0	0	0	0	0	0	0	0	0	0	0
	rowID_1951_112.050271576535_4.2949	1951	112.05	4.2949	112.05027_4.2949	43800	302000	10	Cytosine	0.171	[M+H]+	C4H5N3O	04.29.2024_birmingham-uhplc-ms-pos_7057_compounds NIST results only viewable in NIST MS Search	112.0505981	111.043261792	-2.93	Pyrimidones	OPTASPLRGRRNAP-UHFFFAOYSA-N	N=C1C=CN=C(O)N1	5.766699791	123.9519501	Positive	only MS1	DB#=FiehnHILIC000295; origin=Fiehn Lab HILIC Library	rowID_1951_112.050271576535_4.2949	0	828.876	0	0	4007.98	0	0	0	0	619.673	0	0	18235.5	8112.2	0	0	772.555	0	4375.14	24702.6	1327.89	9144.81	3555.09	0
	rowID_1952_123.05512125313_4.3079076	1952	123.055	4.30791	123.05512_4.3079	93000	415000	25	2-Acetylpyrazine	0.794	[M+H]+	C6H6N2O	04.29.2024_birmingham-uhplc-ms-pos_7057_compounds NIST results only viewable in NIST MS Search	123.055	122.048012819	0.98	Nicotinate and nicotinamide metabolism	DBZAKQWXICEWNW-UHFFFAOYSA-N	CC(=O)c1cnccn1	NA	NA	Positive	Level 2		rowID_1952_123.05512125313_4.3079076	33505.3	4238.91	16614.4	41629.4	5925.55	12366.4	20500.6	25492.4	41332.2	56357.9	51879.3	51093.7	20408.3	42759.3	0	34861.6	47589.6	0	36685.5	0	0	855.804	0	0
	rowID_1953_267.052559352369_4.3286624	1953	267.053	4.32866	267.05256_4.3287	13900	76600	4	Aspernigrin A	0.037	[M+K]+	C13H12N2O2	04.29.2024_mona-export-vaniya-fiehn_natural_products_library_44936_compounds NIST results only viewable in NIST MS Search	267.0530396	228.0898776	-1.8	Nicotinamides	RUUZDCZRFRLJFC-UHFFFAOYSA-N	O=C1C=C(NC=C1C(=N)O)CC=2C=CC=CC2	9.632900238	161.857666	Positive	only MS1	DB#=VF-NPL-QEHF018269; origin=Vaniya/Fiehn Natural Products Library	rowID_1953_267.052559352369_4.3286624	13958.8	8145.52	2160.86	0	0	0	0	767.464	12511.5	5552.04	5082.56	6608.75	2313.23	5512.56	2665.5	5938.85	813.744	5283.28	3143.53	0	1846.94	2840.23	0	2877.88
	rowID_1954_160.133210752353_4.319413	1954	160.133	4.31941	160.13321_4.3194	22600	112000	4	Not found KEGG	NA															rowID_1954_160.133210752353_4.319413	12052.6	0	5857.39	0	0	0	8025.05	8139.6	0	0	2693.39	0	12045.8	4084.37	1708.59	2565.53	22523.2	17638.6	16112.4	9152.61	0	1874.3	0	1054.86
	rowID_1955_162.058325643065_4.3299003	1955	162.058	4.3299	162.05833_4.3299	13500	68200	1	Not found KEGG	NA															rowID_1955_162.058325643065_4.3299003	0	9777.25	5650.66	7559.22	2454.13	0	0	7664.33	0	0	11171.2	10120.6	0	0	0	3575.9	0	4175.62	0	0	0	0	0	0
	rowID_1956_145.026095392061_4.320259	1956	145.026	4.32026	145.0261_4.3203	85000	322000	19	Not found KEGG	NA															rowID_1956_145.026095392061_4.320259	32326	20443.3	11615.4	7493.47	7540.54	4333.84	16962.5	8556.66	35422.7	35377.9	18002.3	48716.9	27622.9	41597.6	67727.2	34877.5	12698.1	73894.8	25492.1	81558	12443.5	16342.9	8015.45	34567.3
	rowID_1957_129.052073901776_4.3264494	1957	129.052	4.32645	129.05207_4.3264	42900	187000	18	Not found KEGG	NA															rowID_1957_129.052073901776_4.3264494	9140.52	8834.14	3216.66	1626.76	2145.81	0	4843.49	2244.55	11754.5	10396.7	5816.4	17315.5	8394.63	11697	19446.2	10653.3	4747.67	36014.5	10146.2	43816.7	20685.9	12857.6	5123.25	27616.3
	rowID_1959_236.112892651411_4.326095	1959	236.113	4.32609	236.11289_4.3261	14400	58100	1	Not found KEGG	NA															rowID_1959_236.112892651411_4.326095	0	14049.1	0	3321.79	4740.26	0	0	0	0	0	0	0	0	0	0	0	0	0	0	0	0	0	0	0
	rowID_196_243.94352332296_2.1629224	196	243.944	2.16292	243.94352_2.1629	21300	162000	14	Not found KEGG	NA															rowID_196_243.94352332296_2.1629224	11201.2	18311.2	12609	14159.7	17602.6	10360.5	8357.55	5806.36	1866.14	3935.31	12749.9	7177.58	816.6	934.591	3595.5	9787.07	3088.71	1056.88	0	9948.17	3234.9	6831.05	10138.7	16420
	rowID_1960_191.022645663758_4.322585	1960	191.023	4.32259	191.02265_4.3226	54000	291000	32	Not found KEGG	NA															rowID_1960_191.022645663758_4.322585	39857.3	21760.7	16628.8	11322.5	14099.6	2918.33	14994.4	12488.2	31917.4	18457.9	26357.5	40527.8	18780.8	29637.8	23853.5	30604	16250.7	33129.1	31028.7	20085.8	17926.2	19750.4	13648.1	20040
	rowID_1961_279.01616233846_4.3763766	1961	279.016	4.37638	279.01616_4.3764	14700	60400	6	Not found KEGG	NA															rowID_1961_279.01616233846_4.3763766	0	0	0	0	0	0	0	0	0	1792.71	0	2886.34	0	0	13919.2	0	0	12136.8	0	12043.5	0	0	0	5078.71
	rowID_1962_126.043585479435_4.327119	1962	126.044	4.32712	126.04359_4.3271	195000	1050000	30	Not found KEGG	NA															rowID_1962_126.043585479435_4.327119	97712.5	76332.2	26120.4	10249.7	12725.6	4775.82	25150.9	15980	126654	89575.9	65736.8	146392	40831.6	88975.5	114969	101762	21623.9	164466	57442.8	101014	45778.4	55215.1	20039.5	96490.8
	rowID_1963_179.075197005766_4.3292537	1963	179.075	4.32925	179.0752_4.3293	43100	233000	23	Not found KEGG	NA															rowID_1963_179.075197005766_4.3292537	16552.9	13304.4	2448.18	0	0	0	2552.01	0	23970.6	13458.3	9114.19	26491.1	4718.63	12293.4	15686.8	16012	1090.45	26833.9	6211.09	13817.2	6188.31	7878.38	0	18600.5
	rowID_1964_213.133133004689_4.3297076	1964	213.133	4.32971	213.13313_4.3297	375000	2170000	43	Not found KEGG	NA															rowID_1964_213.133133004689_4.3297076	93171.5	210177	38671.6	19979.7	30681.6	18377	35517.8	37097.7	98494.2	56757.1	75932.5	97204.5	13512.3	38376.9	102585	63260.8	34736.6	146306	61746.7	143036	133285	94094.9	52068.2	224244
	rowID_1965_245.033221584697_4.3560567	1965	245.033	4.35606	245.03322_4.3561	29500	102000	1	Not found KEGG	NA															rowID_1965_245.033221584697_4.3560567	0	0	0	0	0	0	0	0	0	2499	0	5824.01	0	0	23227.7	0	0	22362.2	0	30555.6	0	0	0	7756.45
	rowID_1966_118.054700445761_4.3165827	1966	118.055	4.31658	118.0547_4.3166	12100	65300	1	Not found KEGG	NA															rowID_1966_118.054700445761_4.3165827	0	986.159	0	0	0	0	0	0	3990.01	3212.62	1109.46	4727.56	0	2148.8	847.51	2367.87	0	3665.05	0	0	0	835.03	0	3276.49
	rowID_1967_237.091218597312_4.329904	1967	237.091	4.3299	237.09122_4.3299	13300	64800	1	Not found KEGG	NA															rowID_1967_237.091218597312_4.329904	8524.58	8073.21	0	0	0	0	0	0	6482.22	4191.98	2246.95	4382.86	657.264	3013.91	2385.79	2608.15	0	3232.31	0	1740.76	0	871.856	0	1467.96
	rowID_1968_89.0593493492376_4.3315797	1968	89.0593	4.33158	89.05935_4.3316	97200	446000	44	(R)-Acetoin	NA	[M+H]+	C4H8O2	KEGG	89.059676	88.0524	-3.66	Biosynthesis of secondary metabolites	ROWKJAVDOGWPAT-GSVOUGTGSA-N	CC(C(=O)C)O	NA	NA	Positive	only MS1		rowID_1968_89.0593493492376_4.3315797	43019.6	75404.3	16255.9	12334.2	14379.1	7719.74	15884.7	13624.5	38753	31395.7	27466.3	38245.6	11539.6	20053.5	41021.8	26762.1	14188.8	54384.6	22894.6	59971.2	36586.4	31728.4	19035.6	67253.8
	rowID_1969_107.069962919827_4.3323207	1969	107.07	4.33232	107.06996_4.3323	398000	1770000	56	1,5-Dihydroxy-3-oxapentane	NA	[M+H]+	C4H10O3	KEGG	107.070276	106.063	-2.95	Glycols	MTHSVFCYNBDYFN-UHFFFAOYSA-N	C(COCCO)O	NA	NA	Positive	only MS1		rowID_1969_107.069962919827_4.3323207	181505	305489	75306.6	52908.6	64931	36607.9	72791.6	62426.6	158603	117864	127439	153093	46919.6	84544.8	170299	112214	62872.5	225910	104914	244707	166761	143666	85646.5	278688
	rowID_197_120.980327281038_2.1523855	197	120.98	2.15239	120.98033_2.1524	165000	509000	5	Not found KEGG	NA															rowID_197_120.980327281038_2.1523855	213787	127181	118280	115834	138405	72991	101388	97066.2	133126	60925.3	127089	91931.1	54119.3	124469	123333	116506	123277	116926	149278	126201	106766	81126.8	119526	80358
	rowID_1970_259.092362581999_4.2787642	1970	259.092	4.27876	259.09236_4.2788	48000	169000	7	Not found KEGG	NA															rowID_1970_259.092362581999_4.2787642	0	36879.4	0	43442.7	35398.6	0	0	0	0	0	0	0	0	0	0	0	0	0	0	0	0	9034.6	0	0
	rowID_1971_190.070969475475_4.376422	1971	190.071	4.37642	190.07097_4.3764	61800	243000	17	N-Acetyl-DL-glutamic acid	0.07	[M+H]+	C7H11NO5	04.29.2024_birmingham-uhplc-ms-pos_7057_compounds NIST results only viewable in NIST MS Search	190.070999	189.06372245	-0.15		RFMMMVDNIPUKGG-YFKPBYRVSA-N	CC(=O)N[C@@H](CCC(O)=O)C(O)=O	NA	142.1593513	Positive	only MS1	registered in Respect	rowID_1971_190.070969475475_4.376422	0	0	0	0	0	0	14570.7	19776.2	55558.5	26800.2	13977.9	17952.8	22722.2	8053.7	0	19357.5	24087.2	0	19971.7	10612	25603.7	14783.9	2280.25	3073.36
	rowID_1972_263.043688322249_4.3697357	1972	263.044	4.36974	263.04369_4.3697	114000	397000	11	Not found KEGG	NA															rowID_1972_263.043688322249_4.3697357	0	0	0	0	0	0	0	0	0	8793.12	0	24009.8	0	0	85137	0	0	80246.1	0	118181	0	0	0	28731.8
	rowID_1973_253.070592317756_4.324008	1973	253.071	4.32401	253.07059_4.324	33400	66500	1	Not found KEGG	NA															rowID_1973_253.070592317756_4.324008	0	4750.67	3608.76	7808.1	12470.7	9592.01	2857.18	5676.71	0	0	4233	0	0	0	0	0	3777.43	0	4340.78	0	3508.72	2513.27	5512.84	2142.65
	rowID_1975_217.118218409868_4.589497	1975	217.118	4.5895	217.11822_4.5895	69300	111000	1	Not found KEGG	NA															rowID_1975_217.118218409868_4.589497	0	0	0	0	0	0	0	0	0	987.18	0	0	0	0	0	0	0	0	0	0	4668.16	64965.1	0	3479.17
	rowID_1976_150.058253165259_4.2335234	1976	150.058	4.23352	150.05825_4.2335	104000	104000	5	similar to L-Methionine	0.464	[M+H]+	C5H11NO2S	04.29.2024_mona-export-respect_6374_compounds NIST results only viewable in NIST MS Search	150.0588531	149.05104977	-4.02	Methionine and derivatives	FFEARJCKVFRZRR-BYPYZUCNSA-N	CSCCC(C(=O)O)N	9.632900238	133.6676941	Positive	Level 2	DB#=PT100530; origin=RIKEN MS^n Spectral Database for Phytochemicals	rowID_1976_150.058253165259_4.2335234	23007.7	31804.2	17549.4	10145.3	22191.8	5377.29	1763.68	6047.4	0	0	1043.77	1486.69	0	0	0	1529.32	0	0	0	0	0	0	0	2096.81
	rowID_1977_228.0979467416_4.3117747	1977	228.098	4.31177	228.09795_4.3118	8200	60000	1	2'-Deoxycytidine	0.1	[M+H]+	C9H13N3O4	04.29.2024_mona-export-respect_6374_compounds NIST results only viewable in NIST MS Search	228.0974426	227.0906059	1.83	Pyrimidine 2'-deoxyribonucleosides	CKTSBUTUHBMZGZ-SHYZEUOFSA-N	C1[C@@H]([C@H](O[C@H]1N2C=CC(=NC2=O)N)CO)O	1.35010004	151.6914063	Positive	only MS1	DB#=EMBL-MCF_spec104343; origin=EMBL - Metabolomics Core Facility Spectral Library	rowID_1977_228.0979467416_4.3117747	0	0	0	0	0	0	0	0	0	0	0	0	3678.32	854.737	0	0	0	0	0	4707.5	0	1711.08	0	0
	rowID_1978_275.134953761731_4.433797	1978	275.135	4.4338	275.13495_4.4338	40000	183000	7	N2-Succinyl-L-arginine	0.1	[M+H]+	C10H18N4O5	KEGG	275.134996	274.1277	-0.17	Arginine and proline metabolism	UMOXFSXIFQOWTD-LURJTMIESA-N	C(CC(C(=O)O)NC(=O)CCC(=O)O)CN=C(N)N	NA	NA	Positive	Level 2		rowID_1978_275.134953761731_4.433797	0	0	20401.8	0	8504.46	9848.67	23126	35411.4	1081.44	0	0	0	0	0	0	0	0	0	0	0	699.893	3041.53	0	0
	rowID_1979_216.086524141472_4.456078	1979	216.087	4.45608	216.08652_4.4561	21000	87100	2	Not found KEGG	NA															rowID_1979_216.086524141472_4.456078	0	0	2212.15	6255.79	4245.77	4015.45	12942.5	2424.29	1968.53	0	0	0	6638.57	4730.04	3875.14	2812.24	6776.51	18284.9	6847.43	0	4685.25	0	2665.17	2204.89
	rowID_1980_170.044732982308_4.521981	1980	170.045	4.52198	170.04473_4.522	14700	86800	4	Not found KEGG	NA															rowID_1980_170.044732982308_4.521981	0	0	0	0	0	0	6797.71	6640.38	2812.56	3790.22	6502.13	2946.72	6297.94	5391.88	0	3298.74	9985.53	0	7946.34	9187.14	9786.15	3930.19	8881.97	0
	rowID_1981_465.208291726594_4.4406796	1981	465.208	4.44068	465.20829_4.4407	10300	59900	1	Not found KEGG	NA															rowID_1981_465.208291726594_4.4406796	0	896.438	2737.91	7015.34	5437.33	4350.97	4124.42	4366.38	0	0	1627.9	5891.82	2439.38	10574.9	0	3599.23	4998.01	2926.02	0	0	1184.3	0	0	0
	rowID_1982_220.081428845086_4.4679074	1982	220.081	4.46791	220.08143_4.4679	18500	61400	2	O-Succinyl-L-Homoserine	0.358	[M+H]+	C8H13NO6	04.29.2024_msms-pos-respect_2736_compounds NIST results only viewable in NIST MS Search	220.082077	219.07428713	-3.26	L-alpha-amino acids	GNISQJGXJIDKDJ-YFKPBYRVSA-N	OC(=O)CCC(=O)OCCC(N)C(O)=O	12.43999958	147.4951019	Positive	only MS1	DB#=PR100299; origin=MassBank High Quality Mass Spectral Database	rowID_1982_220.081428845086_4.4679074	0	0	0	0	0	0	0	0	0	0	0	0	0	0	0	0	0	0	0	0	0	0	0	10127.1
	rowID_1984_130.049735157382_4.401034	1984	130.05	4.40103	130.04974_4.401	619000	991000	16	Pyroglutamate	0.976	[M+H]+	C5H7NO3	04.29.2024_msms-pos-respect_2736_compounds NIST results only viewable in NIST MS Search	130.049881	129.0425931	-1.08	Alpha amino acids and derivatives	ODHCTXKNWHHXJC-VKHMYHEASA-N	O=C(C1)NC(C1)C(O)=O	17.54000092	128.0546875	Positive	Level 2	DB#=KO003647; origin=MassBank High Quality Mass Spectral Database	rowID_1984_130.049735157382_4.401034	107383	603903	18199.7	466342	356977	47360.1	1778.33	1804.88	2704.31	24328.9	788.744	1378.01	12190.5	11136.5	2205.93	56053.2	2688.09	5547.62	1157.53	0	44304.9	145411	28566.4	35004.5
	rowID_1985_256.129164503454_4.463129	1985	256.129	4.46313	256.12916_4.4631	21700	57900	1	3-methoxy-6-methyl-6,7-dihydro-5h-dibenzo[c,e]azepin-2-ol	0.238	[M+H]+	C16H17NO2	04.29.2024_bmdms-np_227306_compounds NIST results only viewable in NIST MS Search	256.1300049	255.125928785	-3.3	Benzazepines	GJHXLOJRUGWNKP-UHFFFAOYSA-N	OC=1C=C2C=3C=CC=CC3CN(C)CC2=CC1OC	4.960000038	NA	Positive	only MS1	spec_id=280817; origin=BMDMS-NP	rowID_1985_256.129164503454_4.463129	2160.12	0	0	6145.2	0	7034.01	5377.44	10572.7	5619.27	7677.8	7300.4	2545.44	5034.29	6106.01	1279.23	4286.88	14008.9	0	6269.84	0	6996.61	915.492	2010.3	587.27
	rowID_1988_376.171284447159_4.5408325	1988	376.171	4.54083	376.17128_4.5408	72900	280000	14	n-[2-(4-sec-butyl-phenoxy)-4,5-dihydroxy-6-hydroxymethyl-tetrahydro-pyran-3-yl]-acetamide	0.108	[M+Na]+	C18H27NO6	04.29.2024_bmdms-np_227306_compounds NIST results only viewable in NIST MS Search	376.1700134	353.18383758	3.37	N-acyl-alpha-hexosamines	NZLBBWKRFWAHOK-VGRIBUJFSA-N	O=C(NC1C(OC2=CC=C(C=C2)C(C)CC)OC(CO)C(O)C1O)C	5.070000172	185.7616425	Positive	only MS1	spec_id=280909; origin=BMDMS-NP	rowID_1988_376.171284447159_4.5408325	0	0	0	0	0	0	8453.97	8117.88	11949.7	7778	11209.4	21732.3	6878.18	16546.6	0	14699.7	5768.91	0	8538.93	0	20121	10433.7	1787.38	0
	rowID_1989_193.03423443086_4.519169	1989	193.034	4.51917	193.03423_4.5192	42500	172000	8	Not found KEGG	NA															rowID_1989_193.03423443086_4.519169	0	0	0	0	0	37139.4	36836.5	0	0	0	0	0	0	0	0	0	0	0	0	0	34535.1	6410.51	33034.3	1660.38
	rowID_199_464.803481307005_2.1530547	199	464.803	2.15305	464.80348_2.1531	31700	281000	33	Not found KEGG	NA															rowID_199_464.803481307005_2.1530547	40753.7	15140.4	14900.3	13637.8	22159.4	7894.19	10608.8	11537.4	20792.5	6812.27	16507.9	11569.2	9118.74	14736.4	19923.5	18241	13033.7	17118.4	16898.9	14459.9	10487.3	5836.25	0	4658.68
	rowID_1990_188.055301076121_4.5469303	1990	188.055	4.54693	188.0553_4.5469	82300	394000	26	(2S,4S)-4-Hydroxy-2,3,4,5-tetrahydrodipicolinate	NA	[M+H]+	C7H9NO5	KEGG	188.055376	187.0481	-0.4	Lysine biosynthesis	DVTPRYHENFBCII-IMJSIDKUSA-L	C1C(CC(=NC1C(=O)[O-])C(=O)[O-])O	NA	NA	Positive	only MS1		rowID_1990_188.055301076121_4.5469303	0	0	0	0	0	0	32289.5	31932.7	17843	19631.6	34219.3	15198.7	36816.9	27367.9	0	18709	48134.9	0	41392.9	45623	50896.1	19492.5	46081.1	0
	rowID_1991_147.028722364303_4.521961	1991	147.029	4.52196	147.02872_4.522	86800	305000	6	2-Oxoglutarate	NA	[M+H]+	C5H8O5	KEGG	147.028799	146.0215	-0.54	Citrate cycle (TCA cycle)	KPGXRSRHYNQIFN-UHFFFAOYSA-N	C(CC(=O)O)C(=O)C(=O)O	NA	NA	Positive	only MS1		rowID_1991_147.028722364303_4.521961	0	0	0	1882.75	0	75745.7	75173.7	0	0	0	0	0	0	0	0	0	0	0	0	0	68734.4	13345.9	67302.8	4453.41
	rowID_1992_192.065459996577_4.4248962	1992	192.065	4.4249	192.06546_4.4249	11500	55200	1	Not found KEGG	NA															rowID_1992_192.065459996577_4.4248962	0	0	0	0	0	0	0	0	0	0	0	0	0	0	0	0	0	0	0	0	0	1014.21	0	0
	rowID_1993_129.018100000149_4.523831	1993	129.018	4.52383	129.0181_4.5238	83100	308000	5	Not found KEGG	NA															rowID_1993_129.018100000149_4.523831	0	0	0	1442.31	0	47809	68119	0	0	0	0	0	0	0	0	0	0	0	0	0	71561.9	12480.4	65879.5	4848.47
	rowID_1994_323.090474529563_4.5438237	1994	323.09	4.54382	323.09047_4.5438	72900	502000	2	Not found KEGG	NA															rowID_1994_323.090474529563_4.5438237	0	0	0	0	0	0	0	0	0	0	0	0	15210.3	0	0	0	0	0	0	0	0	0	0	0
	rowID_1995_175.023689034484_4.5288773	1995	175.024	4.52888	175.02369_4.5289	120000	415000	11	Aconitic Acid	0.052	[M+H]+	C6H6O6	04.29.2024_mona-export-vaniya-fiehn_natural_products_library_44936_compounds NIST results only viewable in NIST MS Search	175.024	174.01643791	-1.77	Tricarboxylic acids and derivatives	GTZCVFVGUGFEME-IWQZZHSRSA-N	C(C(=CC(=O)O)C(=O)O)C(=O)O	9.632900238	137.8698273	Positive	Level 2	DB#=PS004601; origin=RIKEN MS^n Spectral Database for Phytochemicals	rowID_1995_175.023689034484_4.5288773	0	0	0	6285.25	0	106008	102411	0	0	0	0	0	0	0	0	0	0	0	0	0	98570.6	17783	92636	6170.21
	rowID_1996_210.060749796795_4.5157185	1996	210.061	4.51572	210.06075_4.5157	22400	72600	1	Not found KEGG	NA															rowID_1996_210.060749796795_4.5157185	0	0	0	0	0	13077.3	21170.5	0	0	0	0	0	0	0	0	0	0	0	0	0	13669.9	2879.89	15731.8	0
	rowID_1997_243.017568287994_4.684117	1997	243.018	4.68412	243.01757_4.6841	16600	57900	1	Not found KEGG	NA															rowID_1997_243.017568287994_4.684117	0	0	0	0	0	0	0	0	0	4866.45	0	0	1979.41	1068.42	0	0	0	0	0	0	0	0	0	0
	rowID_1998_139.002500674855_4.488055	1998	139.003	4.48806	139.0025_4.4881	62000	141000	7	Fumaric acid	0.754	[M+Na]+	C4H4O4	04.29.2024_bmdms-np_227306_compounds NIST results only viewable in NIST MS Search	139.0019989	116.01095860	3.6	Dicarboxylic acids and derivatives	VZCYOOQTPOCHFL-OWOJBTEDSA-N	O=C(O)C=CC(=O)O	2.059999943	132.1916809	Positive	Level 2	spec_id=746; origin=BMDMS-NP	rowID_1998_139.002500674855_4.488055	0	0	0	1260.94	0	28189.9	26145.8	0	0	0	0	0	0	0	0	0	7056.16	0	0	0	53375.1	3901.95	25639.6	3462.71
	rowID_1999_157.013132724278_4.459072	1999	157.013	4.45907	157.01313_4.4591	71000	177000	10	Aconitic acid	0.283	[M+H-H2O]+	C6H6O6	04.29.2024_biomsms-pos-plasma_2383_compounds NIST results only viewable in NIST MS Search	157.0135956	174.01643791	-2.97	Tricarboxylic acids and derivatives	GTZCVFVGUGFEME-UHFFFAOYSA-N	O=C(O)C=C(C(=O)O)CC(=O)O	1.610000014	131.1161652	Positive	only MS1	DB#=PR310803; origin=MassBank High Quality Mass Spectral Database	rowID_1999_157.013132724278_4.459072	0	0	0	2051.41	0	37393.2	36116.2	0	0	0	0	0	0	0	0	0	8103.11	0	0	0	61126	7359.85	31651.8	4416.78
	rowID_2000_261.028034651407_4.6525636	2000	261.028	4.65256	261.02803_4.6526	45000	165000	4	Not found KEGG	NA															rowID_2000_261.028034651407_4.6525636	0	0	0	0	0	0	0	0	0	11087.4	0	2139.07	5305.05	3773.42	0	0	0	1713.84	2125.95	1046.88	0	0	0	0
	rowID_2001_87.0437188452914_4.535287	2001	87.0437	4.53529	87.04372_4.5353	32700	124000	5	Diacetyl	NA	[M+H]+	C4H6O2	KEGG	87.044055	86.0368	-3.85	Biosynthesis of secondary metabolites	QSJXEFYPDANLFS-UHFFFAOYSA-N	CC(=O)C(=O)C	NA	NA	Positive	only MS1		rowID_2001_87.0437188452914_4.535287	13234.8	944.758	6913.87	2148.81	4148.3	2484.81	1899.21	4324.54	9097.94	16512.5	0	2347.89	19402.2	13961.1	685.643	10553	3819.94	1655.47	8385.76	0	0	0	0	1726.25
	rowID_2002_101.022996455225_4.7466283	2002	101.023	4.74663	101.023_4.7466	522000	1690000	22	Succinic anhydride	0.96	[M+H]+	C4H4O3	04.29.2024_msms_public_exp_pos_vs17_324190_compounds	101.02332	100.016	-3.17	Dicarboxylic Acids	RINCXYDBBGOEEQ-UHFFFAOYSA-N	C1CC(=O)OC1=O	NA	NA	Positive	Level 2		rowID_2002_101.022996455225_4.7466283	0	0	0	0	0	0	114617	0	0	98207.9	231193	391233	24676.8	0	137683	0	0	211751	123986	308186	156812	104810	76311	167598
	rowID_2003_110.975070171866_4.7762585	2003	110.975	4.77626	110.97507_4.7763	67100	78200	1	Not found KEGG	NA															rowID_2003_110.975070171866_4.7762585	0	0	0	0	0	0	3226.25	0	0	5601.7	5677.05	9878.41	3238.74	6065.71	14232	0	0	14149.3	5030.12	21671.3	1578.3	1975.61	0	2942.47
	rowID_2004_105.054328697431_4.5578885	2004	105.054	4.55789	105.05433_4.5579	44800	165000	10	(S)-3-Hydroxyisobutyrate	NA	[M+H]+	C4H8O3	KEGG	105.054576	104.0473	-2.34	Valine, leucine and isoleucine degradation	DBXBTMSZEOQQDU-VKHMYHEASA-M	CC(CO)C(=O)[O-]	NA	NA	Positive	only MS1		rowID_2004_105.054328697431_4.5578885	19068.3	1921.31	9316.5	2577.98	5712.06	2968.21	0	5045.88	12170.8	21475.6	1876.81	2567.72	20027.8	22589	0	13844.5	1655.85	2037	10825.8	0	0	0	0	0
	rowID_2005_145.097098989959_4.5735564	2005	145.097	4.57356	145.0971_4.5736	72700	347000	12	Not found KEGG	NA															rowID_2005_145.097098989959_4.5735564	26107.1	38952.4	27113.5	16203.4	25270.8	14480.1	28108	19336.6	22808.8	9466.59	19906.4	14038.3	15358.6	21814.7	24263.9	15221.8	22895.9	25012.2	36008	50717.2	52478.8	56420	41855.9	55974.9
	rowID_2006_111.043777021241_4.5708294	2006	111.044	4.57083	111.04378_4.5708	67800	83000	3	Hydroquinone	NA	[M+H]+	C6H6O2	KEGG	111.044055	110.0368	-2.48	P-benzoquinones	QIGBRXMKCJKVMJ-UHFFFAOYSA-N	C1=CC(=CC=C1O)O	NA	NA	Positive	only MS1		rowID_2006_111.043777021241_4.5708294	14609.2	12844.9	12796.1	10403.5	15153.5	10735	10908.5	12832.8	9326.4	3218.32	10454.3	4291.53	4497.97	7425.75	5710.97	11678.4	17435.4	6536.84	17034.2	11072	15505.2	22791.3	20322.2	14757.6
	rowID_2007_258.097167478897_4.528366	2007	258.097	4.52837	258.09717_4.5284	15400	50600	1	Not found KEGG	NA															rowID_2007_258.097167478897_4.528366	0	0	0	0	0	0	0	0	0	9312.37	0	0	0	0	0	0	1073.33	0	0	0	0	0	0	0
	rowID_2008_183.053033688004_4.5837636	2008	183.053	4.58376	183.05303_4.5838	11000	51700	2	Not found KEGG	NA															rowID_2008_183.053033688004_4.5837636	0	0	0	0	0	0	0	0	0	0	0	814.398	1699.19	2445.27	5157.22	0	0	4730.16	3140.64	11366.7	0	0	0	2789.93
	rowID_2009_596.174123683828_4.571861	2009	596.174	4.57186	596.17412_4.5719	50400	123000	19	Pelargonin	NA	[M+H]+	C27H31O15	KEGG	596.173571	595.166	0.92	Anthocyanin biosynthesis	SLCKJKWFULXZBD-ZOTFFYTFSA-O	C1=CC(=CC=C1C2=C(C=C3C(=CC(=CC3=[O+]2)O)OC4C(C(C(C(O4)CO)O)O)O)OC5C(C(C(C(O5)CO)O)O)O)O	NA	NA	Positive	only MS1		rowID_2009_596.174123683828_4.571861	4324.74	11575.7	14206.7	21049.5	21221.8	13490.4	15273	38584.6	771.768	0	16825.7	25466.3	0	0	0	9559.61	5797.81	0	29508.1	0	27021.6	9309.91	28236.5	25843.5
	rowID_2010_306.20235400809_4.6573787	2010	306.202	4.65738	306.20235_4.6574	9120	50400	1	Not found KEGG	NA															rowID_2010_306.20235400809_4.6573787	0	0	3480.58	0	3711.33	0	0	1677.2	0	0	2185.59	0	0	2800.06	0	0	0	0	7403.57	3698.24	3919.25	8430.54	1903.07	2185.25
	rowID_2011_141.040609428148_4.6067696	2011	141.041	4.60677	141.04061_4.6068	20100	99600	1	Not found KEGG	NA															rowID_2011_141.040609428148_4.6067696	0	0	0	5197.96	0	0	0	0	2823.87	12166.6	15202.4	12100	0	0	0	9179.73	0	0	0	0	0	0	0	0
	rowID_2012_152.009005353184_4.596199	2012	152.009	4.5962	152.00901_4.5962	16500	84500	4	Not found KEGG	NA															rowID_2012_152.009005353184_4.596199	0	0	0	3825.51	0	0	0	0	2092.26	10011	10502.7	9154.52	0	0	0	7513.92	0	0	0	0	0	0	0	0
	rowID_2013_143.001505405638_4.5864058	2013	143.002	4.58641	143.00151_4.5864	10900	58400	1	Not found KEGG	NA															rowID_2013_143.001505405638_4.5864058	7232.29	0	821.039	0	0	0	0	0	4068.63	1456.39	0	0	6044.31	7298.3	0	3135.62	0	0	0	0	0	0	0	0
	rowID_2014_185.030448054888_4.603451	2014	185.03	4.60345	185.03045_4.6035	12400	62100	1	Not found KEGG	NA															rowID_2014_185.030448054888_4.603451	0	0	0	2783.08	0	0	0	0	0	5182.43	10194.4	9307.04	0	0	0	5581.69	0	0	0	0	0	0	0	0
	rowID_2015_259.128789387223_4.6060514	2015	259.129	4.60605	259.12879_4.6061	108000	348000	1	Not found KEGG	NA															rowID_2015_259.128789387223_4.6060514	0	0	0	0	0	0	0	95684.1	0	0	0	0	0	0	0	0	0	0	0	0	0	0	0	0
	rowID_2016_275.007355386923_4.778842	2016	275.007	4.77884	275.00736_4.7788	163000	376000	1	Not found KEGG	NA															rowID_2016_275.007355386923_4.778842	0	0	0	0	0	0	15762.8	0	0	18580.6	9540.47	57685.8	10582.6	0	40681.7	0	0	66441	12432.5	168265	7737.86	7675.46	4881.02	9432.82
	rowID_2017_169.035593825139_4.617125	2017	169.036	4.61712	169.03559_4.6171	890000	3900000	23	Uric Acid	0.543	[M+H]+	C5H4N4O3	04.29.2024_birmingham-uhplc-ms-pos_7057_compounds NIST results only viewable in NIST MS Search	169.0359955	168.02834	-2.4	Xanthines	LEHOTFFKMJEONL-UHFFFAOYSA-N	C12=C(NC(=O)N1)NC(=O)NC2=O	1.690199971	134.7017212	Positive	Level 1	DB#=CCMSLIB00005467923; origin=Global Natural Product Social Molecular Networking Library	rowID_2017_169.035593825139_4.617125	49712.6	19073.3	40760.4	263087	0	0	1672.03	19165.7	145610	539890	652086	571077	85124	84262.6	0	427255	61353.2	0	74337.6	0	0	0	0	0
	rowID_2018_116.07035993534_4.5835667	2018	116.07	4.58357	116.07036_4.5836	11000	55100	1	L-Proline	0.247	[M+H]+	C5H9NO2	04.29.2024_birmingham-uhplc-ms-pos_7057_compounds NIST results only viewable in NIST MS Search	116.070605	115.063328530	-2.11	Proline and derivatives	ONIBWKKTOPOVIA-BYPYZUCNSA-N	OC(=O)[C@@H]1CCCN1	NA	124.8660725	Positive	only MS1	registered in Respect	rowID_2018_116.07035993534_4.5835667	1693.66	8811.41	5518.81	7434.95	7743.1	5214.98	0	0	2787.13	6115.18	9693.91	4768.99	0	0	2185.02	1960.54	2768.47	6929.61	0	2032.43	0	9545.11	2123.37	959.136
	rowID_2019_189.00703465995_4.6433024	2019	189.007	4.6433	189.00703_4.6433	17400	70600	1	Not found KEGG	NA															rowID_2019_189.00703465995_4.6433024	6448.69	0	2886.68	0	0	0	0	0	5150.09	3313.76	0	0	10477.1	9053.8	0	6350.84	0	0	3261.02	0	0	0	0	1145.59
	rowID_2020_156.989715506113_4.7518554	2020	156.99	4.75186	156.98972_4.7519	45500	56600	1	Not found KEGG	NA															rowID_2020_156.989715506113_4.7518554	0	0	0	0	0	0	2086.42	0	0	2219.07	3132.08	10586.9	759.413	5824.74	12421.3	0	0	7715.82	0	24642.4	0	0	0	0
	rowID_2021_103.03865179915_4.571264	2021	103.039	4.57126	103.03865_4.5713	48100	137000	4	2-Oxobutanoate	NA	[M+H]+	C4H6O3	KEGG	103.038976	102.0317	-3.16	Carboxylic acids	TYEYBOSBBBHJIV-UHFFFAOYSA-M	CCC(=O)C(=O)[O-]	NA	NA	Positive	only MS1		rowID_2021_103.03865179915_4.571264	20198.5	12300.8	10193.8	16606.4	11843.6	15850.8	12341.2	30711.4	12584.4	2086.51	5875.49	8801.99	8261.64	13085.3	4601.65	11099.5	18178.5	9889.98	21476.7	4402.05	31493.9	45044.5	40073	17086.3
	rowID_2022_174.991368094469_4.7108006	2022	174.991	4.7108	174.99137_4.7108	64900	87900	4	Not found KEGG	NA															rowID_2022_174.991368094469_4.7108006	7043.87	5204.09	7435.96	7990.39	2011.7	0	3722.37	0	3778.84	3441.58	5320.81	11151.5	7979.74	10453	16657.8	6993.32	4845.81	18261.5	16877.5	33265.2	3774.7	2091.61	932.504	3313.33
	rowID_2023_176.05531790846_4.5309668	2023	176.055	4.53097	176.05532_4.531	55200	140000	5	N-Acetylaspartate	0.099	[M+H]+	C6H9NO5	04.29.2024_mona-export-respect_6374_compounds NIST results only viewable in NIST MS Search	176.0559998	175.04807239	-3.86	Aspartic acid and derivatives	OTCCIMWXFLJLIA-BYPYZUCNSA-N	CC(=O)N[C@@H](CC(=O)O)C(=O)O	1.690199971	139.1241455	Positive	only MS1	DB#=CCMSLIB00005720407; origin=Global Natural Product Social Molecular Networking Library	rowID_2023_176.05531790846_4.5309668	0	0	1432	4719.64	0	2705.17	0	0	0	0	0	0	0	0	897.848	0	14106.8	11263.4	8348.55	0	17544.4	10758.9	21087.6	10285.6
	rowID_2025_158.044769845078_4.5906153	2025	158.045	4.59062	158.04477_4.5906	28900	74100	2	2-Aminomuconate	NA	[M+H]+	C6H7NO4	KEGG	158.044776	157.0375	-0.04	Tryptophan metabolism	ZRHONLCTYUYMIQ-TZFCGSKZSA-L	C(=CC(=O)[O-])C=C(C(=O)[O-])N	NA	NA	Positive	only MS1		rowID_2025_158.044769845078_4.5906153	0	0	0	0	0	0	0	0	0	0	0	0	0	0	0	0	2326.11	6188.49	2027.71	0	10102.8	5941.68	10288.7	5896.14
	rowID_2026_172.096695113899_4.9040766	2026	172.097	4.90408	172.0967_4.9041	48500	146000	1	2,6-Dihydroxy-4-Methoxytoluene	0.324	[M+NH4]+	C8H10O3	04.29.2024_msms-pos-vaniya-fiehn_natural_products_library_20200109_28347_compounds NIST results only viewable in NIST MS Search	172.096817	154.062994177	-0.68	Methoxyphenols	YPIDZFLQKNEKRA-UHFFFAOYSA-N	OC=1C=C(OC)C=C(O)C1C	9.632900238	NA	Positive	only MS1	DB#=VF-NPL-QEHF025807; origin=Vaniya/Fiehn Natural Products Library	rowID_2026_172.096695113899_4.9040766	4749.39	7194.96	5881.01	4613.65	8629.66	2524.39	5432.23	5727.05	0	4856.76	4151.72	4224.64	2652.82	0	7698.69	0	0	5572.2	0	7541.09	8409.3	9198.35	6703.49	16049.7
	rowID_2027_154.086165013298_4.8131886	2027	154.086	4.81319	154.08617_4.8132	50900	202000	2	Dopamine	0.013	[M+H]+	C8H11NO2	04.29.2024_mona-export-vaniya-fiehn_natural_products_library_44936_compounds NIST results only viewable in NIST MS Search	154.0862579	153.078978594	-0.57	Catecholamines and derivatives	VYFYYTLLBUKUHU-UHFFFAOYSA-N	OC1=CC=C(C=C1O)CCN	9.632900238	133.866272	Positive	only MS1	DB#=VF-NPL-QEHF003304; origin=Vaniya/Fiehn Natural Products Library	rowID_2027_154.086165013298_4.8131886	7299.84	11377.4	9181.2	5600.18	9136.33	4172.5	9108.43	10073.5	3311.16	5586.2	7778.5	6977.51	5103.61	833.262	13937.8	2392.78	3473.18	11974.1	6249.13	21224.7	19933.2	20035.8	10969.9	27039.8
	rowID_2028_189.123209562568_4.931727	2028	189.123	4.93173	189.12321_4.9317	57200	239000	2	AC-LYS-OH	0.07	[M+H]+	C8H16N2O3	04.29.2024_birmingham-uhplc-ms-pos_7057_compounds NIST results only viewable in NIST MS Search	189.123	188.11609238	1.11	Dipeptides	VEYYWZRYIYDQJM-ZETCQYMHSA-N	CC(=O)N[C@@H](CCCCN)C(=O)O	NA	NA	Positive	only MS1		rowID_2028_189.123209562568_4.931727	7782.42	13025.3	9361.26	6571.8	9705.86	4011.11	10002.5	9928.58	0	5352.08	7979.69	7990.58	5155.78	0	15476.2	0	0	12979.5	0	16375.7	18054.4	22722.6	13385.4	29877.3
	rowID_203_352.856158865926_2.1585042	203	352.856	2.1585	352.85616_2.1585	8990	73000	1	Not found KEGG	NA															rowID_203_352.856158865926_2.1585042	10789.1	4579.91	5053.15	4884.39	6757.98	2598.05	4587.18	3650.66	5132.97	1972.98	2984.79	4213.28	3704.74	6007.2	4339.75	6541.75	4939.58	5037.12	3964.22	7920.28	4950.39	3160.76	0	2452.83
	rowID_2030_362.228614242656_4.7649107	2030	362.229	4.76491	362.22861_4.7649	13100	75500	2	Not found KEGG	NA															rowID_2030_362.228614242656_4.7649107	0	3801.05	3366.47	2437.73	2748.54	1357.58	4244.07	3613.49	3434.46	1241.66	2244.64	2232.46	1905.29	3340.46	2982.94	2648.88	4008.8	2976.64	7287.59	5454.78	7015.42	5340.38	3723.05	6804.4
	rowID_2031_202.180100441513_4.714693	2031	202.18	4.71469	202.1801_4.7147	77600	492000	39	Not found KEGG	NA															rowID_2031_202.180100441513_4.714693	12925.1	7405.71	12394.5	8319.2	13729.2	7545.82	15045.2	8832.16	8470.17	8682.64	3218.26	3322.59	14312.6	13339.6	9867.45	4299.65	12211.1	18064.2	23380.1	13865.5	41369.3	22731	32526.9	33110.2
	rowID_2032_156.980763951079_4.8437185	2032	156.981	4.84372	156.98076_4.8437	117000	130000	6	Not found KEGG	NA															rowID_2032_156.980763951079_4.8437185	0	0	0	0	0	0	5682.41	0	8633.77	11860.4	17619.3	21453.5	10585.8	43392.6	36114	0	0	35341.7	19083.2	54132.6	5204.28	4254.85	2875.47	6145.07
	rowID_2033_140.034076701434_4.9265327	2033	140.034	4.92653	140.03408_4.9265	22800	51000	1	6-Hydroxynicotinic acid	0.228	[M+H]+	C6H5NO3	04.29.2024_birmingham-uhplc-ms-pos_7057_compounds NIST results only viewable in NIST MS Search	140.0347443	139.026943	-4.74	Pyridinecarboxylic acids	BLHCMGRVFXRYRN-UHFFFAOYSA-N	OC(=O)c(c1)cnc(O)c1	12.43999958	NA	Positive	only MS1	DB#=PR100297; origin=MassBank High Quality Mass Spectral Database	rowID_2033_140.034076701434_4.9265327	11696.1	14326.2	7574.71	6049.54	9871.8	0	5210.3	6310.87	6438.1	0	13143.4	10933	1578.81	15413.3	16068.5	14407.7	17870.7	18567.1	11537.7	14658	0	0	2956.87	5576.17
	rowID_2034_141.015690887782_4.892486	2034	141.016	4.89249	141.01569_4.8925	58900	104000	1	Not found KEGG	NA															rowID_2034_141.015690887782_4.892486	0	0	0	0	0	0	2346.91	0	0	1857.39	2951.53	12344.6	1138.18	12438.6	16309.5	6941.76	0	15728.2	7765.48	61008.8	5745.94	3151.36	0	4218.63
	rowID_2035_223.107722310239_4.7590404	2035	223.108	4.75904	223.10772_4.759	11700	120000	1	Not found KEGG	NA															rowID_2035_223.107722310239_4.7590404	0	0	0	0	0	0	0	0	1597.17	7107.16	5035.97	4601.86	0	1947.39	0	2130.85	0	0	0	0	0	0	0	0
	rowID_2037_273.084074777523_4.8151345	2037	273.084	4.81513	273.08407_4.8151	14000	102000	1	Not found KEGG	NA															rowID_2037_273.084074777523_4.8151345	0	5898.89	4768.3	4317.83	11482	12200.7	0	0	0	0	0	0	705.731	0	838.012	0	0	690.825	0	0	0	5487.18	0	0
	rowID_2038_260.16041072545_4.7723594	2038	260.16	4.77236	260.16041_4.7724	20600	117000	6	Isoleucylglutamine	0.055	[M+H]+	C11H21N3O4	04.29.2024_biomsms-pos-plasma_2383_compounds NIST results only viewable in NIST MS Search	260.1600037	259.15320616	1.56	Dipeptides	CNPNWGHRMBQHBZ-UHFFFAOYSA-N	O=C(O)C(NC(=O)C(N)C(C)CC)CCC(=O)N	1.820000052	169.2342224	Positive	only MS1	DB#=PR311046; origin=MassBank High Quality Mass Spectral Database	rowID_2038_260.16041072545_4.7723594	4211.89	4621.61	2851.7	1251.24	2960.17	0	2328.24	2853.73	3828.63	945.755	4013.03	5550.94	4776.21	7923.72	8179.11	6061.38	8113.75	9368.28	9756.24	9749.22	4459.17	3098.52	3411.92	7213.75
	rowID_2039_222.075944943889_4.791334	2039	222.076	4.79133	222.07594_4.7913	310000	1020000	10	Not found KEGG	NA															rowID_2039_222.075944943889_4.791334	0	1196.56	0	4743.98	1214.54	0	0	34622.1	57538.6	20846.4	0	0	0	4011.1	0	9120.47	14415.9	0	33037.2	0	11535.7	0	0	4211.03
	rowID_204_604.791753195932_2.1674266	204	604.792	2.16743	604.79175_2.1674	16800	185000	3	Not found KEGG	NA															rowID_204_604.791753195932_2.1674266	12864	4755.62	3919.83	4123.34	3613.66	1326.41	2491.71	2802.61	11075.2	1126.09	9396.23	4575.87	4977.2	6790.77	11043.6	7779.36	3262.81	10928.1	12838.6	5566.72	3447.36	3261.19	0	0
	rowID_2040_247.04880481827_4.806979	2040	247.049	4.80698	247.0488_4.807	93600	313000	6	Kynurenine	0.076	[M+K]+	C10H12N2O3	04.29.2024_mona-export-vaniya-fiehn_natural_products_library_44936_compounds NIST results only viewable in NIST MS Search	247.0479431	208.08479225	3.47	Alkyl-phenylketones	YGPSJZOEDVAXAB-QMMMGPOBSA-N	C1=CC=C(C(=C1)C(=O)C[C@@H](C(=O)O)N)N	2.849100113	146.9570618	Positive	only MS1	DB#=EMBL-MCF_spec91669; origin=EMBL - Metabolomics Core Facility Spectral Library	rowID_2040_247.04880481827_4.806979	5043.42	0	0	0	0	0	0	0	5587.2	3520.43	38821	70159.2	8413.02	8996.49	13815	3612.31	840.985	24474	5296.54	3819.5	0	0	0	0
	rowID_2041_188.128118787265_4.72862	2041	188.128	4.72862	188.12812_4.7286	30000	202000	2	Not found KEGG	NA															rowID_2041_188.128118787265_4.72862	5760.52	985.71	5542.27	10054.5	4270.39	1324.19	8239.88	26611.6	2296.38	3343	5486.26	2377.74	1740.42	0	0	0	0	0	0	0	0	0	0	0
	rowID_2042_119.034795117326_4.816708	2042	119.035	4.81671	119.0348_4.8167	42300	242000	1	Not found KEGG	NA															rowID_2042_119.034795117326_4.816708	0	16195.5	15807.8	14297.8	28416.1	36952.4	0	1621.7	0	0	0	4794.64	4161.19	0	5328.98	0	0	4858.64	0	5196.49	3302.05	17462.9	2752.98	0
	rowID_2043_110.048328573594_4.8131504	2043	110.048	4.81315	110.04833_4.8132	13100	73200	1	Not found KEGG	NA															rowID_2043_110.048328573594_4.8131504	2510.62	0	0	913.237	0	0	0	0	4316.29	0	6727.49	9823.7	0	0	0	0	0	0	0	0	0	0	0	0
	rowID_2046_198.112419633699_4.675877	2046	198.112	4.67588	198.11242_4.6759	21900	50200	1	Not found KEGG	NA															rowID_2046_198.112419633699_4.675877	0	21356.3	0	6616.2	0	0	0	0	9556.9	2548.78	0	0	0	0	0	0	0	0	0	0	0	0	0	0
	rowID_2047_175.027711440742_4.8078976	2047	175.028	4.8079	175.02771_4.8079	23200	125000	6	Not found KEGG	NA															rowID_2047_175.027711440742_4.8078976	27919.2	0	1643.82	13748.9	0	0	0	1892.94	20844.6	1246.59	11944	16501.5	4036.74	4078.29	4869.34	9736.72	1845.16	10439.7	3569.29	0	0	0	0	0
	rowID_2049_143.070028717109_4.796213	2049	143.07	4.79621	143.07003_4.7962	52200	126000	1	Pimelic acid	0.305	[M-H2O+H]+	C7H12O4	04.29.2024_birmingham-uhplc-ms-pos_7057_compounds NIST results only viewable in NIST MS Search	143.07	160.0735589	1.68	Carboxylic Acids	WLJVNTCWHIRURA-UHFFFAOYSA-N	C(CCC(=O)O)CCC(=O)O	NA	NA	Positive	only MS1		rowID_2049_143.070028717109_4.796213	0	0	0	0	0	0	0	0	0	0	0	0	0	0	49339	0	0	0	0	0	0	0	0	0
	rowID_2050_110.034547507257_4.8315	2050	110.035	4.8315	110.03455_4.8315	24700	137000	5	Not found KEGG	NA															rowID_2050_110.034547507257_4.8315	0	10167.2	8182.61	8014.53	15946.6	21603	0	928.605	0	0	0	854.063	2795.78	0	3575.04	0	0	3430.53	0	4153.98	3485.62	11137.5	2216.85	1362.52
	rowID_2051_163.069131764096_4.8106794	2051	163.069	4.81068	163.06913_4.8107	10200	78600	1	Not found KEGG	NA															rowID_2051_163.069131764096_4.8106794	1792.52	0	0	0	0	0	0	0	3416.08	0	8952.97	6971.15	0	0	0	0	0	0	0	0	0	0	0	0
	rowID_2053_169.062083813735_4.8367133	2053	169.062	4.83671	169.06208_4.8367	60700	303000	1	Not found KEGG	NA															rowID_2053_169.062083813735_4.8367133	0	0	0	0	0	0	0	0	2054.52	0	31577.5	45536.4	0	0	1507.86	0	0	3848.31	0	0	0	0	0	0
	rowID_2054_320.18155151413_4.775384	2054	320.182	4.77538	320.18155_4.7754	24700	136000	7	Not found KEGG	NA															rowID_2054_320.18155151413_4.775384	3279.73	4979.15	2318.69	1349.63	2147.94	0	2117.41	2672.81	3817.19	697.048	3943.21	4793.05	3792.98	7568.38	6816.03	5732.19	7411	8915.22	10385.4	8124.75	5791.19	3728.65	4536.06	9171.96
	rowID_2057_237.123191595122_5.01671	2057	237.123	5.01671	237.12319_5.0167	221000	1570000	1	Not found KEGG	NA															rowID_2057_237.123191595122_5.01671	3530.68	0	0	6849.81	0	11854.5	13066	34895.3	0	112382	91501.6	166072	0	0	0	0	0	0	0	0	0	0	0	1312.33
	rowID_2058_155.082830324281_4.815777	2058	155.083	4.81578	155.08283_4.8158	143000	820000	1	Not found KEGG	NA															rowID_2058_155.082830324281_4.815777	29083.9	0	0	12251.1	0	0	0	0	34367.2	0	73151.3	107367	0	0	0	2496.79	0	3632.8	0	0	0	0	0	0
	rowID_2059_137.045630398807_4.8149023	2059	137.046	4.8149	137.04563_4.8149	2220000	10600000	41	Hypoxanthine	0.265	[M+H]+	C5H4N4O	04.29.2024_msms-pos-vaniya-fiehn_natural_products_library_20200109_28347_compounds NIST results only viewable in NIST MS Search	137.0457873	136.0385108	-1.15	Hypoxanthines	FDGQSTZJBFJUBT-UHFFFAOYSA-N	C1=NC2=C(N1)C(=O)N=CN2	1.690199971	128.1610718	Positive	Level 1	DB#=CCMSLIB00000577903; origin=Global Natural Product Social Molecular Networking Library	rowID_2059_137.045630398807_4.8149023	3102.22	922070	792035	839780	1.44125e+06	1.94035e+06	20138.5	140641	15286.7	61903.9	12246.8	11007.4	287077	135250	369335	22285.8	28060.6	342614	82732.9	396575	317531	947478	266459	167143
	rowID_2060_348.212673056876_4.8189845	2060	348.213	4.81898	348.21267_4.819	92800	538000	42	Not found KEGG	NA															rowID_2060_348.212673056876_4.8189845	15981.6	28512.5	15579.1	12552.3	16391.7	9070.83	26713	21035.1	24776.7	10542.8	19874.2	16876.7	11243.3	19874.5	19061	19674.3	24779.3	19906.3	49127.4	41835.8	48644	45889.1	35920.2	58401.1
	rowID_2063_73.0645556001715_4.836301	2063	73.0646	4.8363	73.06456_4.8363	18800	106000	2	Not found KEGG	NA															rowID_2063_73.0645556001715_4.836301	0	0	0	0	0	0	0	0	0	0	13758.8	14096.3	0	0	0	0	0	0	0	0	0	0	0	0
	rowID_2064_263.021194461332_4.8055367	2064	263.021	4.80554	263.02119_4.8055	20300	83400	6	Not found KEGG	NA															rowID_2064_263.021194461332_4.8055367	1223.86	0	0	0	0	0	0	0	1811.17	705.329	17872.7	13483.2	0	2460.14	1098.35	0	0	4143.68	0	0	0	0	0	0
	rowID_2065_170.081073223657_4.8408237	2065	170.081	4.84082	170.08107_4.8408	66000	483000	36	PYRIDOXINE	0.721	[M+H]+	C8H11NO3	04.29.2024_msms-pos-respect_2736_compounds NIST results only viewable in NIST MS Search	170.0811697	169.07389321	-0.59	Vitamin B6	SFLSHLFXELFNJZ-QMMMGPOBSA-N	NC[C@H](O)C1=CC(O)=C(O)C=C1	NA	138.1423683	Positive	Level 2	registered in Respect	rowID_2065_170.081073223657_4.8408237	14703.4	12957.4	9762.31	12997.5	8948.58	13525.7	16223.8	16790.3	19896.1	19698	27023.7	19206.6	20207.2	20342.7	17757.2	21534.4	38518.9	14526.7	30984.1	9404.7	9599.36	4443.35	8291.03	17150.8
	rowID_2066_152.070517270562_4.8400674	2066	152.071	4.84007	152.07052_4.8401	37000	271000	30	Phenylglycine	0.055	[M+H]+	C8H9NO2	04.29.2024_mona-export-vaniya-fiehn_natural_products_library_44936_compounds NIST results only viewable in NIST MS Search	152.0706024	151.063328530	-0.54	Amino acids	ZGUNAGUHMKGQNY-ZETCQYMHSA-N	C1=CC=C(C=C1)C(C(=O)O)N			Positive	only MS1	DB#=VF-NPL-QEHF026479; origin=Vaniya/Fiehn Natural Products Library	rowID_2066_152.070517270562_4.8400674	8700.46	7826.32	5903.25	7547.46	5488.06	8442.55	8602.02	8630.76	10526.3	9479.06	13540.7	9920.32	10609.2	11001.7	9269.86	11253	20605.2	7416.63	17870.4	6316.59	6564.04	2941.29	5106.31	9593.59
	rowID_2067_134.05993906931_4.8398433	2067	134.06	4.83984	134.05994_4.8398	43300	325000	29	Indoxyl	NA	[M+H]+	C8H7NO	KEGG	134.06004	133.0528	-0.74	Tryptophan metabolism	PCKPVGOLPKLUHR-UHFFFAOYSA-N	C1=CC=C2C(=C1)C(=CN2)O	NA	NA	Positive	only MS1		rowID_2067_134.05993906931_4.8398433	9000.54	7835.08	6072.36	8367.89	5165.26	8829.21	9350.14	10159.9	12105.2	12577.3	17894.6	11846.6	13221.8	13022.9	11338.8	12954.6	25771.5	8784.45	20504.8	6031.82	5229.45	2892.62	5567	11037.2
	rowID_2068_181.143611100749_4.85295	2068	181.144	4.85295	181.14361_4.853	40700	249000	1	Not found KEGG	NA															rowID_2068_181.143611100749_4.85295	0	0	0	0	0	0	0	0	0	0	24406.4	30523.2	0	0	0	0	0	0	0	0	0	0	0	0
	rowID_2069_190.070950740236_4.919296	2069	190.071	4.9193	190.07095_4.9193	58700	141000	10	N-Acetyl-DL-glutamic acid	0.739	[M+H]+	C7H11NO5	04.29.2024_msms-pos-respect_2736_compounds NIST results only viewable in NIST MS Search	190.070999	189.06372245	-0.26	Glutamic acid and derivatives	RFMMMVDNIPUKGG-YFKPBYRVSA-N	CC(=O)N[C@@H](CCC(O)=O)C(O)=O	NA	142.1593513	Positive	only MS1	registered in Respect	rowID_2069_190.070950740236_4.919296	76164.1	11821.7	24980.4	21345.1	32234.3	0	14921.9	15740.1	22993.9	13259.4	26491.9	30406.1	6247.73	12819.8	0	40870	36609.3	1535.12	26201.3	2570.34	4084.47	3010.76	0	0
	rowID_2070_212.091609908318_4.840185	2070	212.092	4.84018	212.09161_4.8402	23200	58400	1	Not found KEGG	NA															rowID_2070_212.091609908318_4.840185	0	0	0	0	0	0	0	0	7015.69	5726.14	0	0	0	0	0	0	0	0	0	0	0	0	0	0
	rowID_2071_268.140269318293_4.9135895	2071	268.14	4.91359	268.14027_4.9136	35300	206000	2	Not found KEGG	NA															rowID_2071_268.140269318293_4.9135895	0	3841.21	6546.93	3914.7	4929.08	30858.7	0	728.877	0	0	0	0	0	0	0	0	0	0	0	0	0	3860.9	0	1023.45
	rowID_2072_705.189468925522_4.889635	2072	705.189	4.88964	705.18947_4.8896	34700	129000	1	Not found KEGG	NA															rowID_2072_705.189468925522_4.889635	0	1868.14	0	1439.38	3067.01	1512.72	0	3009.53	0	0	753.982	11395.9	0	0	0	7575.33	3796.66	0	6129.56	0	2015.52	4052.35	3163.14	6194.61
	rowID_2073_119.033930679671_4.887918	2073	119.034	4.88792	119.03393_4.8879	50100	230000	16	similar to Methylmalonic acid	0.3	[M+H]+	C4H6O4	04.29.2024_mona-export-experimental_spectra_230090_compounds	119.033876	118.0266	0.45	Dicarboxylic Acids	ZIYVHBGGAOATLY-UHFFFAOYSA-N	CC(C(=O)O)C(=O)O	NA	NA	Positive	Level 3		rowID_2073_119.033930679671_4.887918	4470.89	15284.4	15245.5	6693.06	27098.5	36345.9	10618.7	0	5522.43	2743.84	20858	37539.2	0	6302.77	4053.83	9798.44	17841.1	4891.16	35611.9	24616.6	16820.4	21882.9	18844.8	16262.5
	rowID_2074_115.038702177752_4.884372	2074	115.039	4.88437	115.0387_4.8844	100000	293000	2	Tulipalin B	NA	[M+H]+	C5H6O3	KEGG	115.03897	114.0317	-2.35	Lactones	BFLSLERVRLOFCX-SCSAIBSYSA-N	C=C1C(COC1=O)O	NA	NA	Positive	only MS1		rowID_2074_115.038702177752_4.884372	32909	10075.4	4548.54	2864.85	4750.72	5811.67	67457.5	16550.2	53826.1	12406.5	88276.2	64585.7	12212.1	51821.9	29297.8	67986	63300.2	23760.2	45346.9	62913.2	29429.3	25135.7	30855.2	15271.2
	rowID_2075_127.038814639585_4.7272463	2075	127.039	4.72725	127.03881_4.7272	216000	398000	18	3-Methylglutaconic acid	0.587	Unknown	C6H8O4	04.29.2024_birmingham-uhplc-ms-pos_7057_compounds NIST results only viewable in NIST MS Search	127.039	144.04225873	-1.5	Dicarboxylic Acids	WKRBKYFIJPGYQC-DUXPYHPUSA-N	C/C(=C\C(=O)O)/CC(=O)O	NA	NA	Positive	only MS1		rowID_2075_127.038814639585_4.7272463	14938.7	57025.4	31160	52083.3	46839.2	14130.7	33801	41194.2	5963.74	513.535	32900.7	47764.1	0	0	0	29374.8	41613.9	0	26156.6	0	83829.3	33707.6	106852	72751.9
	rowID_2076_353.091756350437_4.878996	2076	353.092	4.879	353.09176_4.879	91900	374000	24	Not found KEGG	NA															rowID_2076_353.091756350437_4.878996	2700.62	9790.36	5735.5	8926.35	16325.7	8680.57	0	19828.2	0	0	9351.86	21449.6	0	0	0	24698.5	14362.6	0	19390.9	0	22991.7	15683.5	21441.9	17652.3
	rowID_2077_160.107984017534_4.859636	2077	160.108	4.85964	160.10798_4.8596	26200	179000	6	delta-Guanidinovaleric acid	NA	[M+H]+	C6H13N3O2	KEGG	160.108053	159.1008	-0.45	Valerates	UKUBCVAQGIZRHL-UHFFFAOYSA-N	C(CCN=C(N)N)CC(=O)O	NA	NA	Positive	only MS1		rowID_2077_160.107984017534_4.859636	4500.97	1400.45	1378.89	4683.41	0	0	1008.37	3674.82	12485.5	1472.93	1374.06	1319.38	4521.61	4054.22	2334.67	1241.98	5061.83	3255.25	6598.59	0	2698.76	1452.21	1161.2	3302.66
	rowID_2078_342.139456381213_4.7396903	2078	342.139	4.73969	342.13946_4.7397	56100	105000	1	Not found KEGG	NA															rowID_2078_342.139456381213_4.7396903	0	2868.84	0	5132.01	8601.29	5625.79	4532.23	5462.61	0	0	5809.41	1026.65	0	0	0	0	3410.58	0	4216.29	0	10471.7	2621.99	10736.2	4098.04
	rowID_2079_363.068778697037_4.695333	2079	363.069	4.69533	363.06878_4.6953	15800	50400	1	Not found KEGG	NA															rowID_2079_363.068778697037_4.695333	0	0	0	3470.41	3727.72	4342.86	3829.08	4811.85	0	0	4774.76	4237.54	0	0	0	0	952.832	0	4032.26	0	2589.78	0	6649.69	4097.32
	rowID_2080_689.215370321459_4.900077	2080	689.215	4.90008	689.21537_4.9001	24500	93300	2	Not found KEGG	NA															rowID_2080_689.215370321459_4.900077	0	0	0	0	0	0	0	1625.27	0	0	0	2476.94	0	0	0	4055.43	1044.36	0	2960.11	0	12406.2	5958.24	4627.49	7158.68
	rowID_2082_188.05528804932_4.8892393	2082	188.055	4.88924	188.05529_4.8892	50000	293000	5	(2S,4S)-4-Hydroxy-2,3,4,5-tetrahydrodipicolinate	NA	[M+H]+	C7H9NO5	KEGG	188.055376	187.0481	-0.46	Lysine biosynthesis	DVTPRYHENFBCII-IMJSIDKUSA-L	C1C(CC(=NC1C(=O)[O-])C(=O)[O-])O	NA	NA	Positive	only MS1		rowID_2082_188.05528804932_4.8892393	27977.6	6293.58	3536.49	10425.6	9030.88	9785.93	16876.7	29753.9	18692	2605.25	22802.5	5336.58	29388.6	35315.5	0	21220	49786.6	0	16040.4	2710.34	4146	0	42388.3	0
	rowID_2083_686.207805187457_4.894482	2083	686.208	4.89448	686.20781_4.8945	12600	60700	1	Not found KEGG	NA															rowID_2083_686.207805187457_4.894482	0	0	0	0	1412.92	0	0	2828.8	0	0	0	1497.35	0	0	0	2515.44	0	0	998.671	0	3550.65	4217.43	4195.13	3549.56
	rowID_2085_289.091826719329_4.773611	2085	289.092	4.77361	289.09183_4.7736	59900	121000	3	2-methyl-3-[(2S,3R,4S,5S,6R)-3,4,5-trihydroxy-6-(hydroxymethyl)oxan-2-yl]oxypyran-4-one	0.041	[M+H]+	C12H16O8	04.29.2024_mona-export-vaniya-fiehn_natural_products_library_44936_compounds NIST results only viewable in NIST MS Search	289.0917969	288.0845175	0.11	O-glycosyl compounds	YGSIRXHFAUFUEJ-GPTQDWHKSA-N	O=C1C=COC(=C1OC2OC(CO)C(O)C(O)C2O)C	9.632900238	NA	Positive	only MS1	DB#=VF-NPL-QEHF001279; origin=Vaniya/Fiehn Natural Products Library	rowID_2085_289.091826719329_4.773611	0	5533.58	1197.54	3118.48	9115.62	4137.5	4076.63	7117.04	0	0	5004.82	1986.2	0	0	0	2279.29	3394.25	0	6934.73	0	14006.7	6357.83	11606.9	5844.72
	rowID_2087_145.049444936818_4.820209	2087	145.049	4.82021	145.04944_4.8202	182000	318000	9	2,3-Dimethylmaleate	NA	[M+H]+	C6H8O4	KEGG	145.049576	144.0423	-0.94	Nicotinate and nicotinamide metabolism	CGBYBGVMDAPUIH-ARJAWSKDSA-N	CC(=C(C)C(=O)O)C(=O)O	NA	NA	Positive	only MS1		rowID_2087_145.049444936818_4.820209	21763.3	54342.6	31718.2	47853.3	39090.5	21780.6	34031.6	80149.9	18608	5343.95	39144.9	28020.1	8257.85	14917.5	17421.1	33232.4	52524.3	18276	53022.6	8955.4	86580.1	61170.3	112451	28677.3
	rowID_2088_109.028120686687_4.8677	2088	109.028	4.8677	109.02812_4.8677	96300	130000	8	p-Benzoquinone	0.054	[M+H]+	C6H4O2	04.29.2024_mona-export-vaniya-fiehn_natural_products_library_44936_compounds NIST results only viewable in NIST MS Search	109.0283966	108.021129366	-2.54	P-benzoquinones	AZQWKYJCGOJGHM-UHFFFAOYSA-N	O=C1C=CC(=O)C=C1	9.632900238	122.4684296	Positive	only MS1	DB#=VF-NPL-QEHF000397; origin=Vaniya/Fiehn Natural Products Library	rowID_2088_109.028120686687_4.8677	21040.6	42331.3	10034.7	28840.7	48620.8	7096.72	11962.5	37907.3	6235.04	0	14341.2	7027.57	0	0	0	15118.9	26038	0	22536.3	0	82893.4	21783	86227.1	7392.77
	rowID_209_594.762261050117_2.1719117	209	594.762	2.17191	594.76226_2.1719	9950	89800	5	Not found KEGG	NA															rowID_209_594.762261050117_2.1719117	12898.7	0	3707.51	3823.1	3632.23	0	2180.38	2340.11	5755.55	0	1575	3337.06	1625.38	3614.84	3011.21	5916.03	0	3676.05	4543.63	2436.31	1652.21	1176.32	0	0
	rowID_2090_325.112725945041_4.8280663	2090	325.113	4.82807	325.11273_4.8281	480000	918000	23	Disaccharide - C12H22O11	0.238	[M+H-H2O]+	C12H22O11	04.29.2024_biomsms-pos-plasma_2383_compounds NIST results only viewable in NIST MS Search	325.1137085	342.11621151	-3.01	O-glycosyl compounds	PVXPPJIGRGXGCY-UHFFFAOYSA-N	OCC2OC(OCC1OC(O)(CO)C(O)C1(O))C(O)C(O)C2(O)	1.74000001	317.3410339	Positive	Level 3	DB#=PR310692; origin=MassBank High Quality Mass Spectral Database	rowID_2090_325.112725945041_4.8280663	14981.6	103768	24430.5	40033.8	109333	33989.9	60691.3	141281	8659.72	0	49763.1	26835.7	0	0	0	33834.9	71384.4	0	90075.5	0	170110	64047.2	146951	51906.6
	rowID_2092_798.329857254182_4.970545	2092	798.33	4.97055	798.32986_4.9705	102000	515000	18	Not found KEGG	NA															rowID_2092_798.329857254182_4.970545	0	25138.4	21881.1	24030.8	35120.1	88653.1	0	35022.9	0	0	0	0	0	0	0	0	0	0	0	0	3191.03	36078.9	36515.4	44604.2
	rowID_2093_376.171521879091_4.995421	2093	376.172	4.99542	376.17152_4.9954	47600	180000	4	N-[2-(4-sec-butyl-phenoxy)-4,5-dihydroxy-6-hydroxymethyl-tetrahydro-pyran-3-yl]-acetamide	0.116	[M+Na]+	C18H27NO6	04.29.2024_bmdms-np_227306_compounds NIST results only viewable in NIST MS Search	376.1700134	353.18383758	4.01	N-acyl-alpha-hexosamines	NZLBBWKRFWAHOK-VGRIBUJFSA-N	O=C(NC1C(OC2=CC=C(C=C2)C(C)CC)OC(CO)C(O)C1O)C	5.070000172	185.7616425	Positive	only MS1	spec_id=280909; origin=BMDMS-NP	rowID_2093_376.171521879091_4.995421	10654.8	14380.7	13878.1	13863.5	14048.6	6011.57	3798.75	6093.84	10735.7	1998.49	5677.73	0	0	3210.16	0	11611.7	6034.98	0	0	0	0	0	0	0
	rowID_2094_121.039383869769_4.9778533	2094	121.039	4.97785	121.03938_4.9779	240000	927000	43	Not found KEGG	NA															rowID_2094_121.039383869769_4.9778533	26780.2	58939.9	14598.2	56675.1	65872.4	25009.1	55374.6	4580.4	15059	10622.3	793.091	18454.8	66262	39569.8	20908.8	89686	4973.66	137847	10353.7	27332.2	206190	92235.8	52618.1	106673
	rowID_2095_139.049991328106_4.979939	2095	139.05	4.97994	139.04999_4.9799	944000	3510000	54	Urocanic acid	0.116	[M+H]+	C6H6N2O2	04.29.2024_birmingham-uhplc-ms-pos_7057_compounds NIST results only viewable in NIST MS Search	139.0507355	138.042927438	-5.36	Imidazolyl carboxylic acids and derivatives	LOIYMIARKYCTBW-OWOJBTEDSA-N	C1=C(NC=N1)C=CC(=O)O	12.43999958	129.4497375	Positive	only MS1	DB#=PR100271; origin=MassBank High Quality Mass Spectral Database	rowID_2095_139.049991328106_4.979939	96565.3	211678	65926.8	197897	251156	98572.4	208324	19665.5	60520.1	49366.3	7438.13	82858.3	299015	175949	100142	376617	24057.3	562990	43693.4	116729	812213	400032	222035	431848
	rowID_2096_456.208115965856_4.989207	2096	456.208	4.98921	456.20812_4.9892	31100	203000	14	Not found KEGG	NA															rowID_2096_456.208115965856_4.989207	0	18662.2	7816.21	12573	34243.7	21272.2	1372.68	24388.4	0	0	0	0	0	0	0	0	0	0	0	0	6130.97	17797.7	35054.4	22727.8
	rowID_2097_132.105743377269_5.1823063	2097	132.106	5.18231	132.10574_5.1823	20600	115000	2	Not found KEGG	NA															rowID_2097_132.105743377269_5.1823063	15127.5	14033.2	12042.1	18695.7	18358.5	16730.2	9491.23	17118.8	0	9254.61	9840.13	11957.7	5333.93	0	6922.45	2614.5	0	2625.67	0	1642.52	2008.47	7516.8	8865.77	12503.1
	rowID_2098_165.054503983303_5.012618	2098	165.055	5.01262	165.0545_5.0126	17000	69900	4	Hydroxyphenyllactic acid	0.6	[M+H-H2O]+	C9H8O3	04.29.2024_msms-pos-plasma_4439_compounds NIST results only viewable in NIST MS Search	165.0546265	182.05790880	-0.77	Phenylpropionates	JVGVDSSUAVXRDY-UHFFFAOYSA-N	C1=CC(=CC=C1CC(C(=O)O)O)O	9.632900238	134.5371399	Positive	only MS1	NA	rowID_2098_165.054503983303_5.012618	5823.92	4045.06	3336.38	7840.52	6693.54	0	6033.59	3111.44	11318.3	1329.65	6319.49	4208.11	9374.39	6302.49	3411.74	10243.9	6037.19	13660.1	9808.01	12792.6	14571.1	867.237	9092.09	6632.46
	rowID_2099_101.022956717673_5.0400267	2099	101.023	5.04003	101.02296_5.04	982000	2020000	53	Succinate	NA	[M+H]+	C4H4O3	KEGG	101.02332	100.016	-3.56	Dicarboxylic Acids	RINCXYDBBGOEEQ-UHFFFAOYSA-N	C1CC(=O)OC1=O	NA	NA	Positive	only MS1		rowID_2099_101.022956717673_5.0400267	135005	47394.7	31808.8	44978.7	98533.1	31343.6	131116	27796.9	364116	51596.6	532439	683234	26426.3	638515	252287	799291	978572	224871	712720	261904	193822	111654	167008	159310
	rowID_2100_159.028705520146_4.977859	2100	159.029	4.97786	159.02871_4.9779	14900	91400	2	gamma-Oxalocrotonate	NA	[M+H]+	C6H6O5	KEGG	159.028799	158.0215	-0.56	Fatty acyls	OOEDHTCVMHDXRH-IWQZZHSRSA-N	C(C=CC(=O)O)C(=O)C(=O)O	NA	NA	Positive	only MS1		rowID_2100_159.028705520146_4.977859	0	0	0	0	0	0	14028.7	9908.66	0	0	1975.78	1202.03	0	0	0	0	0	0	1869.06	0	1370.68	0	0	0
	rowID_2102_221.091864054192_5.028004	2102	221.092	5.028	221.09186_5.028	21700	118000	11	L-5-hydroxy-Tryptophan - 40.0 eV M+H P=221.1	0.155	[M+H]+	C11H12N2O3	04.29.2024_birmingham-uhplc-ms-pos_7057_compounds NIST results only viewable in NIST MS Search	221.0917053	223.10362249	0.7	Serotonins	LDCYZAJDBXYCGN-VIFPVBQESA-N	O=C(O)C(N)CC1=CNC=2C=CC(O)=CC21	9.632900238	149.8018341	Positive	only MS1	DB#=PM000961; origin=RIKEN MS^n Spectral Database for Phytochemicals	rowID_2102_221.091864054192_5.028004	3483.26	1715.59	2962.07	8872.09	0	9939.78	9128.85	12755.9	4793.58	2171.66	1805.62	2053.9	4716.81	1866.01	1941.35	1968.97	16264.3	1497.22	6181.95	0	7260.8	1316.21	0	12515.1
	rowID_2103_515.146704511744_5.046236	2103	515.147	5.04624	515.1467_5.0462	22200	79700	4	Mundulone Acetate	0.04	[M+K]+	C28H28O7	04.29.2024_mona-export-vaniya-fiehn_natural_products_library_44936_compounds NIST results only viewable in NIST MS Search	515.1466675	476.18350323	0.06	6-prenylated isoflavanones	QUQMZWZRFQKNFP-UHFFFAOYSA-N	O=C(OC1CC2=CC=3C(=O)C(=COC3C=C2OC1(C)C)C=4C=CC=5OC(C=CC5C4OC)(C)C)C	9.632900238	125.7070084	Positive	only MS1	DB#=VF-NPL-QEHF003199; origin=Vaniya/Fiehn Natural Products Library	rowID_2103_515.146704511744_5.046236	0	5161.21	2234.87	6008.84	6026.7	2178.77	6713.64	6893.16	0	0	1329.52	0	0	0	0	9310.68	5936.93	0	6082.41	0	10796.7	6638.93	10603.7	9405.1
	rowID_2105_86.0960471704649_5.1534333	2105	86.096	5.15343	86.09605_5.1534	215000	364000	4	Piperidine	NA	[M+H]+	C5H11N	KEGG	86.096425	85.0891	-4.36	Tropane, piperidine and pyridine alkaloid biosynthesis	NQRYJNQNLNOLGT-UHFFFAOYSA-N	C1CCNCC1	NA	NA	Positive	only MS1		rowID_2105_86.0960471704649_5.1534333	38151.7	73013.2	140179	105833	73521.5	187355	51537.7	35709.7	9522.83	73020.3	59795.3	15535.1	24839.3	5143.77	30316	9989.5	2266.13	16990.2	0	31523.5	16440.8	83538.5	78205.4	27494.4
	rowID_2106_154.086102783143_5.009268	2106	154.086	5.00927	154.0861_5.0093	44400	164000	21	OCTOPAMINE	0.149	[M+H]+	C8H11NO2	04.29.2024_mona-export-vaniya-fiehn_natural_products_library_44936_compounds NIST results only viewable in NIST MS Search	154.085907	153.078978594	1.58	1-hydroxy-2-unsubstituted benzenoids	QHGUCRYDKWKLMG-UHFFFAOYSA-N	OC1=CC=C(C=C1)C(O)CN	0.560000002	197.8917694	Positive	only MS1	DB#=VF-NPL-QTOF009147; origin=Vaniya/Fiehn Natural Products Library	rowID_2106_154.086102783143_5.009268	9812.21	9381.64	8460.64	5600.18	10417.9	4172.5	9703.87	13267.7	12036.7	6609.19	9292.41	7703.28	8864.24	14031.5	12678.8	8691.22	13985.8	11711.1	26265.4	27840.2	15323.6	17984.4	16977.7	15396.5
	rowID_2107_132.101643897924_5.2130494	2107	132.102	5.21305	132.10164_5.213	6470000	13700000	8	Isoleucine	0.983	[M+H]+	C6H13NO2	04.29.2024_birmingham-uhplc-ms-pos_7057_compounds NIST results only viewable in NIST MS Search	132.1017151	131.0946287	-0.57	Isoleucine and derivatives	AGPKZVBTJJNPAG-CRCLSJGQSA-N	CCC(C)C(C(=O)O)N	9.632900238	140.2483521	Positive	Level 1	DB#=PS097501; origin=RIKEN MS^n Spectral Database for Phytochemicals	rowID_2107_132.101643897924_5.2130494	2.09965e+06	3.23724e+06	4.77716e+06	2.84095e+06	2.71646e+06	5.6528e+06	2.87467e+06	3.30829e+06	352677	2.54462e+06	2.07905e+06	550702	1.4281e+06	336083	1.17171e+06	552213	159192	676586	26874.7	907788	688969	3.13891e+06	3.05974e+06	2.10818e+06
	rowID_2108_189.123199421703_5.0231814	2108	189.123	5.02318	189.1232_5.0232	40800	239000	33	AC-LYS-OH	0.069	[M+H]+	C8H16N2O3	04.29.2024_birmingham-uhplc-ms-pos_7057_compounds NIST results only viewable in NIST MS Search	189.123	188.11609238	0.9	N-acyl-alpha amino acids	VEYYWZRYIYDQJM-UHFFFAOYSA-N	CC(=O)NC(CCCCN)C(O)=O	1.690199971	133.6676941	Positive	only MS1	NA	rowID_2108_189.123199421703_5.0231814	10632	11576	8833.03	6781.88	9271.41	4011.11	11301.7	10336	14301.1	6361.74	9025.54	8449.23	9697.2	16937.6	13394.9	9859.2	16420.7	12139.2	31075.8	34575.3	17472	22722.6	21071.7	16726.7
	rowID_2109_172.096682045916_5.011808	2109	172.097	5.01181	172.09668_5.0118	18100	108000	11	Terrein	0.122	[M+NH4]+	C8H10O3	04.29.2024_mona-export-vaniya-fiehn_natural_products_library_44936_compounds NIST results only viewable in NIST MS Search	172.096817	154.062994177	-0.8	1,2-diols	MHOOPNKRBMHHEC-HZIBQTDNSA-N	O=C1C=C(C=CC)C(O)C1O	9.632900238	138.2527466	Positive	only MS1	DB#=VF-NPL-QEHF021232; origin=Vaniya/Fiehn Natural Products Library	rowID_2109_172.096682045916_5.011808	6095.7	7194.96	5261.64	4613.65	9004.63	2524.39	5837.07	6050.72	7050.86	4947.02	4983.39	4410.81	4706.01	9115.06	6546.17	4427.39	8226.41	5842.72	16338	16037.4	8409.3	9198.35	6703.49	11884.8
	rowID_2111_190.070922499844_5.0468407	2111	190.071	5.04684	190.07092_5.0468	57000	148000	7	N-Acetyl-DL-glutamic acid	0.105	[M+H]+	C7H11NO5	04.29.2024_birmingham-uhplc-ms-pos_7057_compounds NIST results only viewable in NIST MS Search	190.071	189.06372245	-0.42	Glutamic acid and derivatives	RFMMMVDNIPUKGG-YFKPBYRVSA-N	CC(=O)NC(CCC(=O)O)C(=O)O	9.632900238	142.1593475	Positive	Level 2	DB#=PS104604; origin=RIKEN MS^n Spectral Database for Phytochemicals	rowID_2111_190.070922499844_5.0468407	74428.5	12284.7	26770	38870.5	32821.1	0	9586.48	27176.9	39008.3	10104.9	22862.6	14741.5	7827.54	11155.4	1053.5	37889.3	39759	2398.38	23249.5	3435.2	5177.36	939.918	0	0
	rowID_2112_166.07219203981_5.10648	2112	166.072	5.10648	166.07219_5.1065	79000	551000	38	9-Methylguanine	0.6	[M+H]+	C6H7N5O	04.29.2024_hmdb_2235_compounds NIST results only viewable in NIST MS Search	166.072336	165.0651	-0.88	Hypoxanthines	UUWJNBOCAPUTBK-UHFFFAOYSA-N	CN1C=NC2=C1N=C(NC2=O)N	NA	NA	Positive	Level 2		rowID_2112_166.07219203981_5.10648	26950.7	22297.1	26992.3	34072.8	23028.6	21460.5	18587.1	39848.6	32592.7	38198.4	45343	43700.6	46687.1	24159.9	61288.6	49968.9	65510.1	30857.3	80374.4	27638.1	14107	7612.55	8223.13	21709.6
	rowID_2114_141.015652347921_5.162873	2114	141.016	5.16287	141.01565_5.1629	88900	111000	6	Not found KEGG	NA															rowID_2114_141.015652347921_5.162873	5155.89	0	0	0	0	0	11738.1	0	15707.9	2027.07	7625.53	27237.9	1138.18	24313.9	3930.28	26759.5	21947.4	9193.46	18187.7	69415.4	3757	0	0	1719.56
	rowID_2115_247.128630413821_5.0587616	2115	247.129	5.05876	247.12863_5.0588	19200	146000	4	Leu-Asp	0.4	[M+H]+	C10H18N2O5	04.29.2024_mona-export-dipeptide_pos_521_compounds NIST results only viewable in NIST MS Search	247.129	246.122										rowID_2115_247.128630413821_5.0587616	0	0	0	0	0	15538.6	0	0	0	0	0	0	0	0	0	0	0	0	0	0	1503.31	17143.1	0	949.955
	rowID_2116_73.0280568309055_5.1419497	2116	73.0281	5.14195	73.02806_5.1419	19300	52800	2	Malonaldehyde	NA	[M+H]+	C3H4O2	KEGG	73.028405	72.0211	-4.73	Aldehyde	WSMYVTOQOOLQHP-UHFFFAOYSA-N	C(C=O)C=O	NA	NA	Positive	only MS1		rowID_2116_73.0280568309055_5.1419497	2221.24	0	0	0	0	0	3364.99	0	9595.77	621.189	7855.55	13810.3	0	12649.5	0	16287.4	19242.9	0	5579.32	5619.22	1859.12	0	0	0
	rowID_2119_187.046323083186_5.123306	2119	187.046	5.12331	187.04632_5.1233	8730	60700	1	Not found KEGG	NA															rowID_2119_187.046323083186_5.123306	0	0	0	0	0	0	0	2683.89	0	0	0	6546.61	2353.19	0	1226.41	1153.97	0	0	0	1518.74	0	0	0	0
	rowID_2120_259.029882956844_5.158238	2120	259.03	5.15824	259.02988_5.1582	23700	50900	1	Not found KEGG	NA															rowID_2120_259.029882956844_5.158238	2760.1	0	0	0	0	0	5795.86	0	2273.51	1979.92	7517.75	17790.4	0	4448.56	0	4236.19	3544.83	0	2102.35	8045.76	0	0	0	0
	rowID_2121_297.093579919073_5.0985894	2121	297.094	5.09859	297.09358_5.0986	34200	164000	11	Not found KEGG	NA															rowID_2121_297.093579919073_5.0985894	2597.07	0	1311.66	3273.05	5036.82	2122.73	6075.2	2373.83	7275.85	2433.95	2300.05	0	6049.9	9534	8387.29	1182.34	4393.54	4876.13	12360.8	13120.7	10964.8	10050.7	10674.1	4064.44
	rowID_2122_1122.44204135501_5.0673027	2122	1122.44	5.0673	1122.44204_5.0673	21100	79900	2	Not found KEGG	NA															rowID_2122_1122.44204135501_5.0673027	0	6166.87	3070.15	6265.72	7956.5	18415.7	0	6628.65	0	0	0	0	0	0	0	0	0	0	0	0	0	4460.93	7459.91	13194.3
	rowID_2123_129.0656679424_5.3013153	2123	129.066	5.30132	129.06567_5.3013	25800	162000	3	Dihydrothymine	0.3	[M+H]+	C5H8N2O2	04.29.2024_birmingham-uhplc-ms-pos_7057_compounds NIST results only viewable in NIST MS Search	129.066	128.058577502	-2.32	Pyrimidines	NBAKTGXDIBVZOO-UHFFFAOYSA-N	CC1CNC(=O)NC1=O	NA	NA	Positive	only MS1		rowID_2123_129.0656679424_5.3013153	0	0	0	0	0	0	0	0	0	0	0	0	0	0	14498.6	0	0	19126.8	0	0	7884.26	4130.84	0	13947.1
	rowID_2124_153.040538542328_5.1323366	2124	153.041	5.13234	153.04054_5.1323	1060000	5770000	41	Xanthine	0.5	[M+H]+	C5H4N4O2	04.29.2024_mona-export-tof_alkaloids_pos_565_compounds NIST results only viewable in NIST MS Search	153.0410004	152.03342538	-3.01	Xanthines	LRFVTYWOQMYALW-UHFFFAOYSA-N	O=C1NC2=C(NC=N2)C(=O)N1	1.690199971	131.5693359	Positive	only MS1	DB#=CCMSLIB00005464098; origin=Global Natural Product Social Molecular Networking Library	rowID_2124_153.040538542328_5.1323366	63143.8	74691.1	34687.9	138879	75512.1	16513.7	61514.7	411351	303722	300291	463512	796902	364510	129249	226187	596191	527734	109127	325869	333251	0	882.678	40097.3	12670
	rowID_2125_230.101929444052_5.141441	2125	230.102	5.14144	230.10193_5.1414	73800	327000	1	Not found KEGG	NA															rowID_2125_230.101929444052_5.141441	0	0	0	0	0	0	0	0	0	0	0	0	0	0	0	0	0	0	0	0	0	0	0	29058.1
	rowID_2126_248.112401206296_5.122091	2126	248.112	5.12209	248.1124_5.1221	16500	86200	1	O-malonylcarnitine	0.03	[M+H]+	C10H17NO6	04.29.2024_all_gnps_505792_compounds	248.113	247.106		Amines	ZGNBLKBZJBJFDG-UHFFFAOYSA-N	C[N+](C)(C)CC(CC(=O)[O-])OC(=O)CC(=O)O			Positive	only MS1		rowID_2126_248.112401206296_5.122091	0	0	0	0	0	0	0	0	0	0	0	0	0	0	0	0	0	0	0	0	0	0	0	4369.69
	rowID_2127_288.09340681314_5.1167684	2127	288.093	5.11677	288.09341_5.1168	8110	56800	1	Not found KEGG	NA															rowID_2127_288.09340681314_5.1167684	0	0	0	0	0	0	0	0	0	1551.38	0	0	0	0	0	0	0	0	0	0	0	0	0	0
	rowID_2128_275.007258989217_5.2005944	2128	275.007	5.20059	275.00726_5.2006	331000	553000	39	Not found KEGG	NA															rowID_2128_275.007258989217_5.2005944	72287.7	30229.6	32828.4	45359.9	25826.6	26785.2	115358	14427.3	141884	40845.6	133470	213443	16161.6	185206	97919.4	184571	150460	54604	112661	237401	4471.81	2564.77	7283.05	8797.97
	rowID_2129_222.075842145571_5.047361	2129	222.076	5.04736	222.07584_5.0474	45600	202000	1	6-Hydroxyindolelactate	NA	[M+H]+	C11H11NO4	KEGG	222.076084	221.0688	-1.1	Tryptophan metabolism	QVXYTCLWWRPFPW-UHFFFAOYSA-N	C1=CC2=C(C=C1O)NC=C2CC(C(=O)O)O	NA	NA	Positive	only MS1		rowID_2129_222.075842145571_5.047361	0	2020.72	0	5784.98	1351.74	0	0	24873.1	40969.9	14544.4	0	0	0	0	0	902.8	10640.8	0	24096.2	0	1761.52	0	0	1569.81
	rowID_2130_290.979769065719_5.267746	2130	290.98	5.26775	290.97977_5.2677	42600	96100	14	Not found KEGG	NA															rowID_2130_290.979769065719_5.267746	26509.8	11402.8	7800.66	8945.89	10472	9299.89	26999.5	3458.28	38294.1	7953.35	35356.9	25127.6	1694.56	38115.4	7703.41	33582.2	38601.7	3092.52	18133.5	9815.76	0	0	0	1081.86
	rowID_2131_376.171647617725_5.1750326	2131	376.172	5.17503	376.17165_5.175	73500	180000	6	N-[2-(4-sec-butyl-phenoxy)-4,5-dihydroxy-6-hydroxymethyl-tetrahydro-pyran-3-yl]-acetamide	0.091	[M+Na]+	C18H27NO6	04.29.2024_bmdms-np_227306_compounds NIST results only viewable in NIST MS Search	376.1700134	353.18383758	4.35	N-acyl-alpha-hexosamines	NZLBBWKRFWAHOK-VGRIBUJFSA-N	O=C(NC1C(OC2=CC=C(C=C2)C(C)CC)OC(CO)C(O)C1O)C	5.070000172	185.7616425	Positive	only MS1	spec_id=280909; origin=BMDMS-NP	rowID_2131_376.171647617725_5.1750326	10654.8	13503.2	13967.2	12903.9	13056.3	5796.54	3798.75	7006.67	5475.27	1998.49	7079.16	8143.32	0	9736.5	0	14922.4	2955.61	0	3611.5	0	4517.87	1036.31	0	0
	rowID_2132_237.123172033594_5.1751847	2132	237.123	5.17518	237.12317_5.1752	238000	1490000	18	Not found KEGG	NA															rowID_2132_237.123172033594_5.1751847	3848.19	0	0	6849.81	0	0	12755.6	35288.2	62366.5	122336	101374	178204	62922.4	98700.1	44940.3	39665.2	38691.5	19033.1	14953.6	0	867.084	0	0	1312.33
	rowID_2134_156.98962454947_5.2207947	2134	156.99	5.22079	156.98962_5.2208	24500	60700	2	2-Phosphoglycolate	NA	[M+H]+	C2H5O6P	KEGG	156.989676	155.9824	-0.36	Biosynthesis of secondary metabolites	ASCFNMCAHFUBCO-UHFFFAOYSA-K	C(C(=O)[O-])OP(=O)([O-])[O-]	NA	NA	Positive	only MS1		rowID_2134_156.98962454947_5.2207947	2549.09	0	0	0	0	0	6761.7	0	9111.94	1095.21	10172.4	18348.3	0	18783.3	4585.44	17938.4	15634.7	2141.42	13318.6	17422.2	0	0	0	0
	rowID_2135_152.056570809384_5.219478	2135	152.057	5.21948	152.05657_5.2195	110000	767000	3	Guanine	0.154	[M+H]+	C5H5N5O	04.29.2024_birmingham-uhplc-ms-pos_7057_compounds NIST results only viewable in NIST MS Search	152.057	151.04940980	-2.83	Purines and purine derivatives	UYTPUPDQBNUYGX-UHFFFAOYSA-N	C1=NC2=C(N1)C(=O)N=C(N2)N	9.632900238	132.4203644	Positive	Level 2	DB#=PS024001; origin=RIKEN MS^n Spectral Database for Phytochemicals	rowID_2135_152.056570809384_5.219478	23942.6	5814.35	7747.22	6904.06	12609.1	4005.22	4067.99	22514.3	23994.8	21336.1	20023.8	46698.7	89245.8	75511.3	32864.8	74313.9	72823.7	59476.7	85669.6	24272.4	1755.71	940.969	5347.48	4018.94
	rowID_2136_156.980712479406_5.27953	2136	156.981	5.27953	156.98071_5.2795	90700	118000	16	Not found KEGG	NA															rowID_2136_156.980712479406_5.27953	17821.8	4578.02	8472.53	3456.59	6818.68	6024.89	20861.6	4513.06	28907.5	7072.29	24722.1	68033.9	5092.9	39229.1	13014.7	38878.4	35445.4	15556.4	40218.7	88021.4	3109.66	1570.6	3523.24	4092.07
	rowID_2138_116.070314005646_5.213447	2138	116.07	5.21345	116.07031_5.2134	257000	929000	31	L-Proline	0.367	[M+H]+	C5H9NO2	04.29.2024_birmingham-uhplc-ms-pos_7057_compounds NIST results only viewable in NIST MS Search	116.070605	115.063328530	-2.54	Proline and derivatives	ONIBWKKTOPOVIA-BYPYZUCNSA-N	OC(=O)[C@@H]1CCCN1	NA	124.8660725	Positive	only MS1		rowID_2138_116.070314005646_5.213447	11141.1	13750.2	8927.66	10518.5	14275.6	14052.1	35092.1	6992.08	5669.6	2337.07	1215.77	787.105	6826.02	5579.19	11651.1	5250.54	52304.6	77345.8	28878.9	20043.4	146189	152089	167727	69870.9
	rowID_2139_428.213361832647_5.2484827	2139	428.213	5.24848	428.21336_5.2485	22600	128000	9	Not found KEGG	NA															rowID_2139_428.213361832647_5.2484827	0	0	0	0	0	0	0	0	0	1148.51	0	0	1117.14	0	0	0	0	0	0	0	0	15515	11996.7	995.715
	rowID_2140_115.038673888286_5.191519	2140	115.039	5.19152	115.03867_5.1915	164000	293000	39	Tulipalin B	NA	[M+H]+	C5H6O3	KEGG	115.03897	114.0317	-2.61	Lactones	BFLSLERVRLOFCX-SCSAIBSYSA-N	C=C1C(COC1=O)O	NA	NA	Positive	only MS1		rowID_2140_115.038673888286_5.191519	63386	49641.1	26257.7	43928.9	35587.1	35652.3	108591	7727.28	92710.6	12406.5	143817	111610	13064.9	83886.4	18837.9	116334	114624	14673.1	70066.2	35677	14620.9	6927.4	23633.1	11648.4
	rowID_2141_149.059609521512_5.2469535	2141	149.06	5.24695	149.05961_5.247	13100	68000	1	Cinnamic acid	0.444	[M+H]+	C9H8O2	04.29.2024_msms-pos-plasma_4439_compounds NIST results only viewable in NIST MS Search	149.0599976	148.0524295	-2.6	Cinnamic acids	WBYWAXJHAXSJNI-VOTSOKGWSA-N	O=C(O)C=CC=1C=CC=CC1	4.340000153	130.3049011	Positive	only MS1	spec_id=363; origin=BMDMS-NP	rowID_2141_149.059609521512_5.2469535	0	0	0	0	0	0	0	0	1631.22	0	3318.05	0	1465.17	0	0	1874.59	5322.12	1863.79	1443.92	0	2143.74	0	0	1295.7
	rowID_2142_393.034570765133_5.2612696	2142	393.035	5.26127	393.03457_5.2613	30400	67200	3	Not found KEGG	NA															rowID_2142_393.034570765133_5.2612696	7714.7	3376.95	2839.17	5002.12	1433.77	3650.71	9878.84	0	16651	3097.82	14684.4	22798.3	0	10969.1	4369.82	21937.3	10251.4	2255.28	3987.9	11580.8	0	0	0	0
	rowID_2143_247.165099534188_5.247296	2143	247.165	5.2473	247.1651_5.2473	24400	127000	5	Not found KEGG	NA															rowID_2143_247.165099534188_5.247296	0	0	0	0	1226.53	1024.88	2143.57	0	0	0	0	0	0	0	0	0	0	2040.71	0	0	2962.63	20712.4	18378.7	10362.4
	rowID_2144_107.048797751771_5.2130327	2144	107.049	5.21303	107.0488_5.213	16200	74300	1	Unknown (carbon number 7); PlaSMA ID-22	0.939	[M+H]+	C7H6O	NA	107.049	106.041865	2.823	Unknown_PLASMA	NA	NA	NA	NA	Positive	Level 4	Annotation level-4; PlaSMA ID-22; ID title-MT_Seed_Pos-4; Max plant tissue-MT_Seed_Pos	rowID_2144_107.048797751771_5.2130327	3414.34	967.12	0	1853.11	0	0	0	0	7089.35	3413.05	7150.67	0	2518.95	4508.34	2200.98	3437.59	11880.2	3704.07	11476.3	0	6035.9	1005.42	8577.94	7206.51
	rowID_2145_147.076242355794_5.446878	2145	147.076	5.44688	147.07624_5.4469	174000	932000	6	3-Ureidoisobutyric acid	0.32	[M+H]+	C5H10N2O3	04.29.2024_mona-export-respect_6374_compounds NIST results only viewable in NIST MS Search	147.0769348	146.06914219	-4.72	Amides	PHENTZNALBMCQD-UHFFFAOYSA-N	CC(CNC(=O)N)C(=O)O	9.632900238	133.3930054	Positive	only MS1	DB#=PT102733; origin=RIKEN MS^n Spectral Database for Phytochemicals	rowID_2145_147.076242355794_5.446878	0	0	0	0	0	0	0	0	0	0	0	0	38817	0	164699	0	0	140693	0	15234	84315.7	48901.6	35255.6	95730.1
	rowID_2146_143.070071512247_5.248416	2146	143.07	5.24842	143.07007_5.2484	18000	58700	3	Pimelic acid	0.317	[M-H2O+H]+	C7H12O4	04.29.2024_birmingham-uhplc-ms-pos_7057_compounds NIST results only viewable in NIST MS Search	143.07	160.0735589	1.68	Carboxylic Acids	WLJVNTCWHIRURA-UHFFFAOYSA-N	C(CCC(=O)O)CCC(=O)O	NA	NA	Positive	only MS1		rowID_2146_143.070071512247_5.248416	16197.5	0	0	4484.86	0	0	0	15940.7	1002.57	0	0	0	0	0	11251.4	0	0	0	0	0	0	0	0	0
	rowID_2147_132.105792353293_5.304107	2147	132.106	5.30411	132.10579_5.3041	62000	121000	16	Not found KEGG	NA															rowID_2147_132.105792353293_5.304107	26401.2	35948.9	29536.9	41048.5	32337.8	54119.2	23132.1	35000.1	11042.4	8388.23	17633.4	19973.6	5333.93	2444.97	11565.2	3798.52	0	4318.19	0	5811.21	2008.47	27516.6	31516.1	14908.7
	rowID_2148_132.097363338217_5.3173537	2148	132.097	5.31735	132.09736_5.3174	43400	98600	13	Not found KEGG	NA															rowID_2148_132.097363338217_5.3173537	18929.6	19689.5	35127.8	39330.4	27341.1	22021.4	14742.1	17353.8	9998.87	4935.24	9497.86	3687.08	15028.8	3432.78	5234.38	2118.53	0	2099.37	0	6571.78	1860.96	16303.4	11956	21572.7
	rowID_2150_174.991278325895_5.2279215	2150	174.991	5.22792	174.99128_5.2279	40700	75600	1	Not found KEGG	NA															rowID_2150_174.991278325895_5.2279215	9869.18	1549.99	3020.83	2908.64	0	0	5783.89	0	13956.7	2782.27	5101.32	11353.4	8320.54	18955.7	7036.78	14533.6	16208.7	9107.03	20755.4	25557.2	1744.82	0	0	2017.64
	rowID_2151_86.0960446617419_5.3167953	2151	86.096	5.3168	86.09604_5.3168	184000	362000	36	2-Methylpyrrolidine	0.2	[M+H]+	C5H11N	KEGG	86.096425	85.0891	-4.48	Pyrrolidines	RGHPCLZJAFCTIK-UHFFFAOYSA-N	CC1CCCN1	NA	NA	Positive	Level 2		rowID_2151_86.0960446617419_5.3167953	88202	150494	170453	140022	148084	148242	98012.9	78474.1	41738	93255.2	77572.5	60062.2	54264.1	15582.8	59051.6	31155.5	6207.09	26493.5	0	44434.5	22460.2	103691	104163	72049.4
	rowID_2152_220.08138580862_5.360116	2152	220.081	5.36012	220.08139_5.3601	28000	160000	5	O-Succinyl-L-Homoserine	0.346	[M+H]+	C8H13NO6	04.29.2024_msms-pos-respect_2736_compounds NIST results only viewable in NIST MS Search	220.082077	219.07428713	-3.26	L-alpha-amino acids	GNISQJGXJIDKDJ-YFKPBYRVSA-N	OC(=O)CCC(=O)OCCC(N)C(O)=O	12.43999958	147.4951019	Positive	only MS1	DB#=PR100299; origin=MassBank High Quality Mass Spectral Database	rowID_2152_220.08138580862_5.360116	0	0	0	0	0	0	0	0	0	0	0	0	0	0	0	0	0	0	0	0	11727.9	0	23358.2	0
	rowID_2153_132.101641399876_5.3288484	2153	132.102	5.32885	132.10164_5.3288	7900000	13400000	159	L-(+)-Leucine	0.981	[M+H]+	C6H13NO2	04.29.2024_birmingham-uhplc-ms-pos_7057_compounds NIST results only viewable in NIST MS Search	132.102417	131.0946287	-5.88	Amino acids	AGPKZVBTJJNPAG-UHFFFAOYSA-N	O=C(O)C(N)C(C)CC	1.690199971	124.8717575	Positive	Level 1	DB#=CCMSLIB00000577889; origin=Global Natural Product Social Molecular Networking Library	rowID_2153_132.101641399876_5.3288484	3.40708e+06	5.9454e+06	6.31854e+06	5.24252e+06	5.87946e+06	6.89776e+06	3.58789e+06	4.3668e+06	1.67085e+06	3.50971e+06	2.9376e+06	2.33882e+06	2.04356e+06	882619	2.37385e+06	1.32448e+06	500230	1.14655e+06	57155.6	1.93279e+06	1.04588e+06	4.13976e+06	4.32749e+06	3.9342e+06
	rowID_2154_170.044688691295_5.3534336	2154	170.045	5.35343	170.04469_5.3534	17100	53900	1	Not found KEGG	NA															rowID_2154_170.044688691295_5.3534336	7958.09	2718.47	0	2543.25	0	1817.2	2064.56	2195.9	7630.88	0	8006.41	0	739.104	3604.72	916.184	6617.58	11946.3	0	6598.61	2932.68	1345.57	0	0	0
	rowID_2155_188.055228570493_5.357651	2155	188.055	5.35765	188.05523_5.3577	79500	232000	21	(2S,4S)-4-Hydroxy-2,3,4,5-tetrahydrodipicolinate	NA	[M+H]+	C7H9NO5	KEGG	188.055376	187.0481	-0.78	Lysine biosynthesis	DVTPRYHENFBCII-IMJSIDKUSA-L	C1C(CC(=NC1C(=O)[O-])C(=O)[O-])O	NA	NA	Positive	only MS1		rowID_2155_188.055228570493_5.357651	46448.8	22188.3	15958.5	26400.8	21422.9	21765.6	30118	20992.8	31115	6533.35	40149.7	4818.74	9525.61	28533	9118.6	37282.3	67646.1	8094.6	40942.8	12382.5	10088.2	2984.46	7067.36	4703.13
	rowID_2156_140.034015367061_5.3808093	2156	140.034	5.38081	140.03402_5.3808	44100	66700	5	6-Hydroxynicotinic Acid	0.298	[M+H]+	C6H5NO3	04.29.2024_mona-export-respect_6374_compounds NIST results only viewable in NIST MS Search	140.0347443	139.026943022	-5.17	Pyridinecarboxylic acids	BLHCMGRVFXRYRN-UHFFFAOYSA-N	OC(=O)c(c1)cnc(O)c1	12.43999958	NA	Positive	only MS1	DB#=PR100297; origin=MassBank High Quality Mass Spectral Database	rowID_2156_140.034015367061_5.3808093	0	0	0	0	1977.05	1042.44	5904.48	0	6277.05	2067.3	0	0	9178.39	7677.25	0	0	0	6329.91	30830.9	21044.7	11543	11295.4	14310.3	3270.43
	rowID_2157_247.128490039699_5.183412	2157	247.128	5.18341	247.12849_5.1834	20300	170000	1	Leu-Asp	0.4	[M+H]+	C10H18N2O5	04.29.2024_mona-export-dipeptide_pos_521_compounds NIST results only viewable in NIST MS Search	247.129	246.122		Dipeptides	DVCSNHXRZUVYAM-BQBZGAKWSA-N	CC(C)CC(C(=O)NC(CC(=O)O)C(=O)O)N			Positive	only MS1		rowID_2157_247.128490039699_5.183412	0	0	0	0	0	16407.7	0	0	0	0	0	0	0	0	0	0	0	0	0	0	1270.97	11809.8	0	0
	rowID_2159_101.022942887322_5.311498	2159	101.023	5.3115	101.02294_5.3115	814000	2330000	44	Succinic anhydride	0.98	[M+H]+	C4H4O3	KEGG	101.02332	100.016	-3.76	Dicarboxylic Acids	RINCXYDBBGOEEQ-UHFFFAOYSA-N	C1CC(=O)OC1=O	NA	NA	Positive	Level 2		rowID_2159_101.022942887322_5.311498	137307	108967	61111.6	74208.6	98926.6	76717	190202	31140.3	328779	28097.7	251549	180415	8868.85	409056	71171.8	588473	811454	84731.7	477164	200607	40791	11947.8	27949.1	29457.5
	rowID_216_152.946754604085_2.178975	216	152.947	2.17897	152.94675_2.179	58300	395000	14	Not found KEGG	NA															rowID_216_152.946754604085_2.178975	17943.7	16245.3	12765.1	11081.1	15345.4	8190.18	16537	10269.1	17646.9	6730.15	12614.8	11624.9	14806.5	15865.4	18778.3	15467.5	14509.7	21754.9	21840.2	29168.8	50162.8	22956.8	25401.7	25138.2
	rowID_2160_119.033618399387_5.3477993	2160	119.034	5.3478	119.03362_5.3478	32900	137000	12	Succinate	0.27	[M+H]+	C4H6O4	04.29.2024_mona-export-experimental_spectra_230090_compounds	119.033876	118.0266	-2.15	Citrate cycle (TCA cycle)	KDYFGRWQOYBRFD-UHFFFAOYSA-L	C(CC(=O)[O-])C(=O)[O-]	NA	NA	Positive	Level 2		rowID_2160_119.033618399387_5.3477993	4470.89	17659.8	7472.51	12440.3	22159.6	9486.78	7864.89	0	4269.5	2212.79	13709.2	15951.2	0	24566.2	7821.47	29380.5	20643.4	6177.5	22063.1	28237.6	3496.69	2027.35	9948.02	5096.42
	rowID_2161_275.007244465767_5.318306	2161	275.007	5.31831	275.00724_5.3183	170000	570000	3	Not found KEGG	NA															rowID_2161_275.007244465767_5.318306	74828.4	31335.7	34296.3	45716.8	27005.9	28105.7	81547.5	14683.3	126223	25820.8	102089	54857.9	5711.5	126879	47733.1	140058	122851	46624.1	57052.4	111051	4471.81	2564.77	7691.47	9108
	rowID_2162_346.124445057514_5.428748	2162	346.124	5.42875	346.12445_5.4287	14400	75700	7	Not found KEGG	NA															rowID_2162_346.124445057514_5.428748	7721.9	6586.42	6961.02	9787.35	6833.01	5088.47	6355.54	8496.68	10207.9	8381.91	10297.3	6116.81	10761.5	12068.7	9665.43	11340.3	14349.7	10064.4	8647.73	10382.5	3995.75	1179.31	2810.11	3003.28
	rowID_2163_288.191652719903_5.391158	2163	288.192	5.39116	288.19165_5.3912	21000	83000	4	Not found KEGG	NA															rowID_2163_288.191652719903_5.391158	1965.12	1227.15	0	1083.57	3099.78	0	2629.83	0	3702.33	0	1715.5	716.154	2400.91	5579.06	5266.62	2836.09	5809.03	7037.25	14137.3	10782.6	12408.4	7030.98	5599.91	7892.05
	rowID_2164_150.07731688395_5.4374347	2164	150.077	5.43743	150.07732_5.4374	12800	63600	2	3-Methyladenine	0.067	[M+H]+	C6H7N5	04.29.2024_msms-pos-respect_2736_compounds NIST results only viewable in NIST MS Search	150.0779419	149.07014524	-4.14	6-aminopurines	FSASIHFSFGAIJM-UHFFFAOYSA-N	CN1C=NC(=C2C1=NC=N2)N	1.690199971	NA	Positive	only MS1	DB#=CCMSLIB00005720558; origin=Global Natural Product Social Molecular Networking Library	rowID_2164_150.07731688395_5.4374347	0	0	0	0	0	0	0	0	0	1759.54	4514.74	3401.53	3386.25	4610.65	4336.3	3248.45	2987.4	4851.78	4074.77	2881.03	1535.44	0	0	2070.97
	rowID_2165_202.118470190704_5.49574	2165	202.118	5.49574	202.11847_5.4957	66800	142000	6	Not found KEGG	NA															rowID_2165_202.118470190704_5.49574	4933.63	0	0	0	0	0	0	0	0	0	0	0	19585.9	19013	26158.7	0	11651.7	58035.7	42971.7	0	0	6483.84	9090.42	6429.8
	rowID_2166_261.02793539681_5.4732895	2166	261.028	5.47329	261.02794_5.4733	34400	168000	7	D-Galactose 6-sulfate	NA	[M+H]+	C6H12O9S	KEGG	261.027479	260.0202	1.77	Carbohydrates	OKUVUONOJCDUJY-PHYPRBDBSA-N	C(C1C(C(C(C(O1)O)O)O)O)OS(=O)(=O)O	NA	NA	Positive	only MS1		rowID_2166_261.02793539681_5.4732895	4853.28	0	1310.84	2612.13	0	0	0	0	7703.68	2996.46	3648.9	8390.34	5857.97	9627.68	4239.86	10568.8	8269.66	4678.17	11801.1	940.628	2565.36	0	2328.7	840.536
	rowID_2167_147.04395487541_5.688252	2167	147.044	5.68825	147.04395_5.6883	59700	341000	2	Coumarin	NA	[M+H]+	C9H6O2	KEGG	147.044055	146.0368	-0.72	Biosynthesis of secondary metabolites	ZYGHJZDHTFUPRJ-UHFFFAOYSA-N	C1=CC=C2C(=C1)C=CC(=O)O2	NA	NA	Positive	only MS1		rowID_2167_147.04395487541_5.688252	0	23637.4	0	29540.4	0	52147.9	22234	0	2241.68	4162.05	10556.2	17261	1660.07	4082.3	0	5039.67	0	0	0	0	0	18199.1	0	0
	rowID_2168_179.070107192684_5.558697	2168	179.07	5.5587	179.07011_5.5587	30000	140000	3	similar to Coniferyl aldehyde	0.579	[M+H]+	C10H10O3	04.29.2024_msms-pos-respect_2736_compounds NIST results only viewable in NIST MS Search	179.0702667	178.0629942	-0.88	Phenylpropanoid biosynthesis	DKZBBWMURDFHNE-NSCUHMNNSA-N	COC1=C(C=CC(=C1)C=CC=O)O	9.632900238	NA	Positive	Level 2	DB#=PS000601; origin=RIKEN MS^n Spectral Database for Phytochemicals	rowID_2168_179.070107192684_5.558697	0	0	0	0	0	0	0	0	5078.82	5401.22	16804	4965.62	2564.81	5551.47	1115.56	7625.9	0	0	0	0	0	0	0	0
	rowID_2169_297.191950241058_5.539554	2169	297.192	5.53955	297.19195_5.5396	16000	61700	2	Not found KEGG	NA															rowID_2169_297.191950241058_5.539554	0	0	0	0	0	0	0	0	2486.02	0	823.293	878.626	857.053	3652.31	4390.83	1648.29	2358.18	5588.42	5988.77	11351.9	7471.95	5113.78	0	8292.66
	rowID_2170_204.134133228436_5.5553517	2170	204.134	5.55535	204.13413_5.5554	22400	73000	1	Not found KEGG	NA															rowID_2170_204.134133228436_5.5553517	0	0	0	0	0	0	0	0	0	0	0	0	0	2029.79	0	3053.09	0	0	708.567	0	0	0	0	0
	rowID_2172_137.059524638736_5.7211475	2172	137.06	5.72115	137.05952_5.7211	37800	181000	4	Phenylacetic acid	NA	[M+H]+	C8H8O2	KEGG	137.059705	136.0524	-1.35	Phenylpropanoid biosynthesis	WLJVXDMOQOGPHL-UHFFFAOYSA-N	C1=CC=C(C=C1)CC(=O)O	NA	NA	Positive	only MS1		rowID_2172_137.059524638736_5.7211475	4250.89	6193.37	5323.23	5860.59	0	17497.9	5490.79	0	9925.92	7333.22	21885.4	8195.68	5778.63	8803.64	3315.8	9705.08	2515.21	0	0	0	0	5864.68	3418.16	3701.75
	rowID_2173_129.065699504379_5.6802335	2173	129.066	5.68023	129.0657_5.6802	35300	113000	13	Dihydrothymine	0.805	[M+H]+	C5H8N2O2	04.29.2024_birmingham-uhplc-ms-pos_7057_compounds NIST results only viewable in NIST MS Search	129.066	128.058577502	-2.32	Pyrimidines	NBAKTGXDIBVZOO-UHFFFAOYSA-N	CC1CNC(=O)NC1=O	NA	NA	Positive	only MS1		rowID_2173_129.065699504379_5.6802335	10047.8	1349.12	1102.95	9745.29	890.281	0	3187.87	7808.68	5230.67	4856.86	3715.87	1763.56	10930.3	14464.8	24996.9	20422.8	23040.8	24429.5	35729.2	1573.01	15206.3	5861.69	6950.35	3884.54
	rowID_2174_184.046292862915_5.637215	2174	184.046	5.63722	184.04629_5.6372	23800	128000	1	Not found KEGG	NA															rowID_2174_184.046292862915_5.637215	0	0	0	0	0	0	0	0	1580.84	14401.2	6967.36	13560.2	0	0	0	10524	0	0	0	0	0	0	0	0
	rowID_2175_168.051484043739_5.632841	2175	168.051	5.63284	168.05148_5.6328	271000	1280000	6	2,8-Dihydroxyadenine	NA	[M+H]+	C5H5N5O2	KEGG	168.051576	167.0443	-0.57	Purine metabolism	XFBOJHLYDJZYSP-UHFFFAOYSA-N	C12=C(NC(=O)N=C1NC(=O)N2)N	NA	NA	Positive	only MS1		rowID_2175_168.051484043739_5.632841	0	4182.46	0	11002.9	0	0	0	4401.78	31989.8	164082	89644.6	148116	6348.2	0	0	134039	0	0	4549.27	0	0	0	0	0
	rowID_2176_176.051709242336_5.6323056	2176	176.052	5.63231	176.05171_5.6323	12300	77600	2	Not found KEGG	NA															rowID_2176_176.051709242336_5.6323056	0	0	0	0	0	0	0	0	1652.15	0	0	774.521	1765.5	2207.88	0	1981.51	2110.63	1212.73	4362.22	0	0	0	0	0
	rowID_2177_151.086440778035_5.648398	2177	151.086	5.6484	151.08644_5.6484	45200	82800	1	Not found KEGG	NA															rowID_2177_151.086440778035_5.648398	0	0	0	0	0	0	0	0	0	0	0	0	0	0	0	0	0	39296.1	0	0	0	0	0	1821.97
	rowID_2178_189.00694667465_5.6560545	2178	189.007	5.65605	189.00695_5.6561	28500	98100	2	Not found KEGG	NA															rowID_2178_189.00694667465_5.6560545	2946.18	1370.58	2153.62	2274.77	2035.65	0	0	0	2511.96	1618.01	0	3776.89	6841.57	4418.21	1472.71	4433.07	5067.77	4589.08	8975.99	0	3418.53	2114.45	3496.39	564.82
	rowID_2179_117.054351630538_5.664976	2179	117.054	5.66498	117.05435_5.665	38400	88300	9	3-Methyl-2-oxobutanoic acid	NA	[M+H]+	C5H8O3	KEGG	117.05462	116.0473	-2.31	Valine, leucine and isoleucine biosynthesis	QHKABHOOEWYVLI-UHFFFAOYSA-N	CC(C)C(=O)C(=O)O	NA	NA	Positive	only MS1		rowID_2179_117.054351630538_5.664976	8763.28	10121.2	5503.96	9463.27	7257.02	12987.6	5001.77	14879	9898.21	6673.24	11623.8	6021.91	4301.83	8813.65	2383.48	12320.4	13306.8	5583.89	13498.5	18538.3	21086.8	35995.5	24581.4	15149.2
	rowID_218_158.927418773223_2.1719792	218	158.927	2.17198	158.92742_2.172	95600	415000	3	Not found KEGG	NA															rowID_218_158.927418773223_2.1719792	120776	44245.1	68539.9	68491.5	82799.4	30866.4	32792.6	59412.5	78987.8	24006.1	78241.5	39013.5	39615.5	77873.1	79220.2	72323.1	80317.7	54880.7	80589.7	59906.1	31507.4	24825.3	75757.1	23126.1
	rowID_2180_325.112746718182_5.7271156	2180	325.113	5.72712	325.11275_5.7271	300000	522000	17	Disaccharide - C12H22O11	0.212	[M+H-H2O]+	C12H22O11	04.29.2024_biomsms-pos-plasma_2383_compounds NIST results only viewable in NIST MS Search	325.1137085	342.11621151	-2.95	O-glycosyl compounds	PVXPPJIGRGXGCY-UHFFFAOYSA-N	OCC2OC(OCC1OC(O)(CO)C(O)C1(O))C(O)C(O)C2(O)	1.74000001	317.3410339	Positive	Level 3	DB#=PR310692; origin=MassBank High Quality Mass Spectral Database	rowID_2180_325.112746718182_5.7271156	9544.21	41392	18924.5	27430.8	56895.9	19720	23477.5	15423.8	9282.66	0	28779.5	10681.5	0	0	0	15432.8	33225.6	0	46870.3	0	59684.3	20684.9	27441.6	14246.8
	rowID_2182_220.081355691711_5.575001	2182	220.081	5.575	220.08136_5.575	36500	125000	1	O-Succinyl-L-Homoserine	0.346	[M+H]+	C8H13NO6	04.29.2024_msms-pos-respect_2736_compounds NIST results only viewable in NIST MS Search	220.082077	219.07428713	-3.26	L-alpha-amino acids	GNISQJGXJIDKDJ-YFKPBYRVSA-N	OC(=O)CCC(=O)OCCC(N)C(O)=O	12.43999958	147.4951019	Positive	only MS1	DB#=PR100299; origin=MassBank High Quality Mass Spectral Database	rowID_2182_220.081355691711_5.575001	0	0	0	0	0	0	0	0	0	0	0	0	0	0	0	0	0	0	0	0	8718	0	42455.5	0
	rowID_2183_166.072254593102_5.6959248	2183	166.072	5.69592	166.07225_5.6959	41000	234000	25	7-Methylguanine	0.046	[M+H]+	C6H7N5O	04.29.2024_hmdb_2235_compounds NIST results only viewable in NIST MS Search	166.073	165.06505986	-4.52	Purines	FZWGECJQACGGTI-UHFFFAOYSA-N	CN1C=NC2=C1C(=O)NC(=N2)N	NA	NA	Positive	only MS1	DB#=CCMSLIB00000425244; origin=GNPS	rowID_2183_166.072254593102_5.6959248	24391.9	25712	34994	24935.8	29408.5	33052.9	21360.5	26812.3	21567.4	24782.5	5163.46	3682.26	15964.7	2089.95	4445.45	1439.25	10420.5	2561.19	14280.2	5899.91	7662.49	7210.15	6579.83	17020.3
	rowID_2184_203.138770479115_5.890503	2184	203.139	5.8905	203.13877_5.8905	115000	358000	4	Leu-ala	0.062	[M+H]+	C9H18N2O3	04.29.2024_birmingham-uhplc-ms-pos_7057_compounds NIST results only viewable in NIST MS Search	203.1390189	202.13174244	-1.23	Dipeptide	HSQGMTRYSIHDAC-BQBZGAKWSA-N	CC(C)CC(N)C(=O)NC(C)C(=O)O\"	NA	NA	Positive	only MS1	Fiehn_lab000387	rowID_2184_203.138770479115_5.890503	30626.7	43107.6	26566.7	17782.3	20998.3	12042.9	26829.8	18918.8	29046	0	24681.6	20045	0	0	29503.7	0	0	39435.1	0	65257.8	53202.9	49493.9	25840.4	62805.2
	rowID_2185_159.028674857552_5.762065	2185	159.029	5.76206	159.02867_5.7621	42100	83200	1	Not found KEGG	NA															rowID_2185_159.028674857552_5.762065	0	0	0	0	0	13318.6	12518.5	37378.2	0	0	0	0	0	0	0	0	0	0	0	0	0	0	0	0
	rowID_2186_139.002386087905_5.688404	2186	139.002	5.6884	139.00239_5.6884	17600	99600	3	Fumaric acid	0.726	[M+Na]+	C4H4O4	04.29.2024_bmdms-np_227306_compounds NIST results only viewable in NIST MS Search	139.0019989	116.01095860	2.81	Dicarboxylic acids and derivatives	VZCYOOQTPOCHFL-OWOJBTEDSA-N	O=C(O)C=CC(=O)O	2.059999943	132.1916809	Positive	only MS1	spec_id=746; origin=BMDMS-NP	rowID_2186_139.002386087905_5.688404	0	0	0	0	0	0	0	0	0	0	0	0	0	0	0	0	0	0	0	0	3810.05	0	5830.8	0
	rowID_2187_145.049431327201_5.7955356	2187	145.049	5.79554	145.04943_5.7955	125000	222000	3	2,3-Dimethylmaleate	NA	[M+H]+	C6H8O4	KEGG	145.049576	144.0423	-1.01	Nicotinate and nicotinamide metabolism	CGBYBGVMDAPUIH-ARJAWSKDSA-N	CC(=C(C)C(=O)O)C(=O)O	NA	NA	Positive	only MS1		rowID_2187_145.049431327201_5.7955356	18031.7	23624.6	14684.8	24238.7	37029.8	30986.8	9997.11	31785.2	17769.9	12666.4	31503.4	19460.5	8603.85	11663.6	3507.63	23104.8	37403.5	12845.1	50984	11547.1	47622.6	25271.2	41806.9	27646.8
	rowID_2188_154.08608735127_5.98627	2188	154.086	5.98627	154.08609_5.9863	58800	150000	23	OCTOPAMINE	0.125	[M+H]+	C8H11NO2	04.29.2024_mona-export-vaniya-fiehn_natural_products_library_44936_compounds NIST results only viewable in NIST MS Search	154.085907	153.078978594	1.19	1-hydroxy-2-unsubstituted benzenoids	QHGUCRYDKWKLMG-UHFFFAOYSA-N	OC1=CC=C(C=C1)C(O)CN	0.560000002	197.8917694	Positive	only MS1	DB#=VF-NPL-QTOF009147; origin=Vaniya/Fiehn Natural Products Library	rowID_2188_154.08608735127_5.98627	17260.4	23107.7	14300.1	7964.99	12939.7	3917.82	14941.1	10012.5	20303	9490.53	16186.4	14928.9	9113.31	21183.6	13439.5	14276.9	21335.4	20016	31677.8	51511.5	41043.1	23652.3	26727.1	32773.4
	rowID_2189_186.112221571174_5.9776273	2189	186.112	5.97763	186.11222_5.9776	57000	171000	47	Ecgonine	NA	[M+H]+	C9H15NO3	04.29.2024_mona-export-fiehn_hilic_3060_compounds	186.112476	185.1052	-1.38	Alkaloids	IYVCRLBHSDTDKL-UHFFFAOYSA-N	CC(C)CC(=O)NCCC1=CN=CN1	NA	NA	Positive	only MS1		rowID_2189_186.112221571174_5.9776273	18968.7	23909.3	15062.2	8447.76	13781.3	5724.6	14290.4	9914.15	21064.9	6477.29	27482.1	13397.7	14439.5	21847.1	14946.3	14783.7	21410.9	19573.8	32982.9	52647.7	44277.3	25118.2	26607	32107.5
	rowID_219_344.874526752561_2.1743462	219	344.875	2.17435	344.87453_2.1743	148000	1090000	2	Not found KEGG	NA															rowID_219_344.874526752561_2.1743462	156694	72438.1	68433.6	76510.8	69645	35898.6	65701	51859.8	126069	33044.2	105053	71609.7	65082.7	92688.2	114574	95090.2	58480.6	109856	119588	85192.6	49882.8	25513.1	0	26792.3
	rowID_2190_235.118831528244_5.6684146	2190	235.119	5.66841	235.11883_5.6684	29000	166000	23	Pro-His	0.32	[M-H2O+H]+	C11H16N4O3	04.29.2024_mona-export-dipeptide_pos_521_compounds NIST results only viewable in NIST MS Search	235.1189522	252.12224039	-0.52	Dipeptides	BEPSGCXDIVACBU-UHFFFAOYSA-N	O=C(O)C(Cc1cnc[nH]1)NC(=O)C1CCCN1\"	NA	NA	Positive	Level 2	Fiehn_lab000485	rowID_2190_235.118831528244_5.6684146	2047.89	2715.38	0	4200.61	0	0	1962.12	0	990.246	0	0	0	3501.3	1086	0	4916.97	0	12389.3	995.357	5303.62	24676.1	7229.85	3836.77	2911.11
	rowID_2191_127.038800675727_5.793199	2191	127.039	5.7932	127.0388_5.7932	133000	246000	4	3-Methylglutaconic acid	0.613	Unknown	C6H8O4	04.29.2024_birmingham-uhplc-ms-pos_7057_compounds NIST results only viewable in NIST MS Search	127.039	144.04225873	-1.57	Dicarboxylic Acids	WKRBKYFIJPGYQC-DUXPYHPUSA-N	C/C(=C\C(=O)O)/CC(=O)O	NA	NA	Positive	only MS1		rowID_2191_127.038800675727_5.793199	3308.89	17484.7	12918.6	17249.2	37358.7	19461.9	10864.6	35937.9	5490.37	0	24088.9	9939.62	0	0	0	12441.9	27751.9	0	27500.4	0	49189.2	18047.5	24825.6	23824
	rowID_2192_158.11749324938_5.7005615	2192	158.117	5.70056	158.11749_5.7006	15100	59900	1	Not found KEGG	NA															rowID_2192_158.11749324938_5.7005615	0	0	0	0	1247.8	2065.5	2881.94	892.162	0	0	0	0	0	0	0	0	0	0	0	0	0	0	0	0
	rowID_2193_204.122869583556_5.705668	2193	204.123	5.70567	204.12287_5.7057	21000	84200	1	Not found KEGG	NA															rowID_2193_204.122869583556_5.705668	0	0	0	0	2703.25	3432.32	4330.55	1850.93	0	0	0	0	0	0	0	0	0	0	0	0	0	0	0	0
	rowID_2194_263.159818947353_5.9714212	2194	263.16	5.97142	263.15982_5.9714	329000	843000	3	Not found KEGG	NA															rowID_2194_263.159818947353_5.9714212	96661.9	136818	83324.8	48171.7	89587.4	39359.1	84087.8	67925.6	85669.4	0	86822.4	64835.7	43075.7	0	89779.1	0	0	110387	0	168047	161760	135575	81646.9	157517
	rowID_2195_172.096703696175_5.9933705	2195	172.097	5.99337	172.0967_5.9934	62800	158000	39	Terrein	0.141	[M+NH4]+	C8H10O3	04.29.2024_mona-export-vaniya-fiehn_natural_products_library_44936_compounds NIST results only viewable in NIST MS Search	172.096817	154.062994177	-0.68	1,2-diols	MHOOPNKRBMHHEC-HZIBQTDNSA-N	O=C1C=C(C=CC)C(O)C1O	9.632900238	138.2527466	Positive	only MS1	DB#=VF-NPL-QEHF021232; origin=Vaniya/Fiehn Natural Products Library	rowID_2195_172.096703696175_5.9933705	18603.3	24660.5	16157.6	8469.57	13635.3	6480.17	14407.4	10831.9	19902.5	7092.5	14568.2	12970.6	8514	21127.5	12728.4	13850.4	20223.1	17551.9	31592.1	53101.8	39566.8	23373.1	26705.1	30807.2
	rowID_2196_247.048757652359_5.770541	2196	247.049	5.77054	247.04876_5.7705	8590	55300	1	Kynurenine	0.053	[M+K]+	C10H12N2O3	04.29.2024_mona-export-vaniya-fiehn_natural_products_library_44936_compounds NIST results only viewable in NIST MS Search	247.0479431	208.08479225	3.31	Alkyl-phenylketones	YGPSJZOEDVAXAB-QMMMGPOBSA-N	C1=CC=C(C(=C1)C(=O)C[C@@H](C(=O)O)N)N	2.849100113	146.9570618	Positive	only MS1	DB#=EMBL-MCF_spec91669; origin=EMBL - Metabolomics Core Facility Spectral Library	rowID_2196_247.048757652359_5.770541	0	0	0	0	0	0	0	0	4367.32	653.166	3777.83	6444.98	1526.1	2106.3	2929.81	4406.26	1876.07	1444.73	0	1827.93	0	0	0	0
	rowID_2197_162.072493507024_5.777204	2197	162.072	5.7772	162.07249_5.7772	22500	134000	3	Not found KEGG	NA															rowID_2197_162.072493507024_5.777204	0	0	0	1292.35	0	0	0	0	4232.45	2369.18	978.649	2012.98	18437.7	9087.14	16573.4	2986.94	5312.91	8990.57	9670.96	0	0	0	0	0
	rowID_2198_119.053858974708_5.794928	2198	119.054	5.79493	119.05386_5.7949	11400	69000	2	Not found KEGG	NA															rowID_2198_119.053858974708_5.794928	0	0	0	2060.66	0	0	0	0	4607.92	3296.51	2159.79	3821.16	9323.66	8571.34	8949.26	3101.95	6046.16	4402.49	7514.73	0	0	0	0	0
	rowID_2199_157.01299756085_5.7039332	2199	157.013	5.70393	157.013_5.7039	18100	97200	3	Aconitic acid	0.285	[M+H-H2O]+	C6H6O6	04.29.2024_biomsms-pos-plasma_2383_compounds NIST results only viewable in NIST MS Search	157.0135956	174.01643791	-3.79	Tricarboxylic acids and derivatives	GTZCVFVGUGFEME-UHFFFAOYSA-N	O=C(O)C=C(C(=O)O)CC(=O)O	1.610000014	131.1161652	Positive	only MS1	DB#=PR310803; origin=MassBank High Quality Mass Spectral Database	rowID_2199_157.01299756085_5.7039332	0	0	0	0	0	0	0	0	0	0	0	0	0	0	0	0	904.15	0	0	0	2360.02	0	4979.37	0
	rowID_22_156.014206576274_2.0033717	22	156.014	2.00337	156.01421_2.0034	16400	67800	1	Not found KEGG	NA															rowID_22_156.014206576274_2.0033717	0	0	0	0	0	14340.1	0	0	0	759.154	0	0	0	0	0	0	0	0	0	0	0	0	0	0
	rowID_2200_193.097033773217_5.783729	2200	193.097	5.78373	193.09703_5.7837	19900	120000	4	2,6-Dihydroxy-N-methylmyosmine	NA	[M+H]+	C10H12N2O2	KEGG	193.097176	192.0899	-0.76	Nicotinate and nicotinamide metabolism	HYVACOFBTBHJLM-UHFFFAOYSA-N	CN1CCC=C1C2=C(NC(=O)C=C2)O	NA	NA	Positive	only MS1		rowID_2200_193.097033773217_5.783729	0	0	0	3300.84	0	0	2006.82	7298.82	6417.8	0	0	1037.86	1179.59	2385.2	0	0	5196.89	0	4496.13	2180.87	10867.9	8621.19	23097.7	2336.99
	rowID_2203_113.059395851604_5.9056215	2203	113.059	5.90562	113.0594_5.9056	33300	110000	1	Parasorbic acid	NA	[M+H]+	C6H8O2	KEGG	113.059705	112.0524	-2.7	Pyranone	DYNKRGCMLGUEMN-YFKPBYRVSA-N	CC1CC=CC(=O)O1	NA	NA	Positive	only MS1		rowID_2203_113.059395851604_5.9056215	0	892.949	0	718.156	1677.5	0	2546.7	2909.39	846.677	0	0	0	10852.5	0	9386.78	0	16651.3	28920.5	15631.1	5391.72	4555.41	1950.03	3950.42	1833.06
	rowID_2204_155.082774119025_5.8089447	2204	155.083	5.80894	155.08277_5.8089	77400	515000	6	Not found KEGG	NA															rowID_2204_155.082774119025_5.8089447	2612.37	0	0	6932.87	0	0	0	1129.86	12181.8	11221.2	6213.46	8576.62	63344.4	37673.9	43374.4	8373.33	19629.3	12200.5	31487	1181.4	0	0	0	0
	rowID_2206_353.091953085816_5.7779746	2206	353.092	5.77797	353.09195_5.778	10600	51200	2	Not found KEGG	NA															rowID_2206_353.091953085816_5.7779746	0	0	0	0	0	0	0	0	0	0	0	0	0	0	0	0	0	0	0	0	0	0	0	0
	rowID_2207_110.048410450065_5.7962923	2207	110.048	5.79629	110.04841_5.7963	10400	60700	1	Not found KEGG	NA															rowID_2207_110.048410450065_5.7962923	0	0	0	1162.88	0	0	0	0	3126.2	2313.53	1374.86	2633.19	8525.39	6851.4	7416.29	1865.65	4157.83	2860.85	5976.32	0	0	0	0	0
	rowID_2208_163.068960233654_5.8083496	2208	163.069	5.80835	163.06896_5.8083	5630	50300	1	Not found KEGG	NA															rowID_2208_163.068960233654_5.8083496	0	0	0	0	0	0	0	0	0	524.991	0	0	4609.12	2861.5	2003.53	0	0	0	2065.36	0	0	0	0	0
	rowID_2209_146.059934133806_5.8345227	2209	146.06	5.83452	146.05993_5.8345	52100	242000	8	2-hydroxyquinoline	0.169	[M+H]+	C9H7NO	04.29.2024_mona-export-vaniya-fiehn_natural_products_library_44936_compounds NIST results only viewable in NIST MS Search	146.0600403	145.0527638	-0.76	Hydroquinolones	LISFMEBWQUVKPJ-UHFFFAOYSA-N	OC1=NC2=CC=CC=C2C=C1	4.06400013	NA	Positive	only MS1	DB#=AU249101; origin=MassBank High Quality Mass Spectral Database	rowID_2209_146.059934133806_5.8345227	12096.4	19497.4	20034	21699.7	19338.1	9811.01	14232.8	31134.3	20380.6	6419.49	5316.76	5583.9	9305.14	10153.2	6876.45	6036.22	24308.4	5992.76	16751.5	10703.3	26593.8	25025.1	60541.6	13904.1
	rowID_221_328.897179608853_2.146062	221	328.897	2.14606	328.89718_2.1461	21500	173000	1	Not found KEGG	NA															rowID_221_328.897179608853_2.146062	24295.4	12721	13831.7	13846.9	13349.9	9972.27	14774.9	8498.82	19338.5	8109.91	16065.6	12120.9	12133.3	19872	19248.4	18203.6	10860.4	18119.7	20730.8	19711.2	9212.49	11443.4	11071.7	7698.62
	rowID_2210_175.027672323173_5.8263187	2210	175.028	5.82632	175.02767_5.8263	38100	194000	19	Not found KEGG	NA															rowID_2210_175.027672323173_5.8263187	12375.5	1288.07	3607.41	12970.1	2661.83	4050.25	4176.15	8276.98	15521.7	13051.3	13047.9	28591.7	28347.7	23066.7	29886.1	14717.2	16863.2	20958.6	23796.7	13333	1053.02	0	0	3344.87
	rowID_2211_103.053828954003_5.9591403	2211	103.054	5.95914	103.05383_5.9591	43300	173000	4	Not found KEGG	NA															rowID_2211_103.053828954003_5.9591403	7740.85	12541.6	11035.1	13516.1	7452.73	17165.8	34557.5	10702.2	0	4338.23	12969.2	32434.5	1425.35	0	5897.54	3660.03	0	0	0	0	833.604	8019.6	3931.71	5539.89
	rowID_2212_237.086779184371_5.873974	2212	237.087	5.87397	237.08678_5.874	12400	53800	1	L-Formylkynurenine	NA	[M+H]+	C11H12N2O4	KEGG	237.086983	236.0797	-0.86	Tryptophan metabolism	BYHJHXPTQMMKCA-QMMMGPOBSA-N	C1=CC=C(C(=C1)C(=O)CC(C(=O)O)N)NC=O	NA	NA	Positive	only MS1		rowID_2212_237.086779184371_5.873974	4260.91	9457.88	9514.57	6269.02	7933.1	4763.91	3775.82	6613.17	2787.53	762.874	0	908.713	1798.37	1503.09	0	1327.89	6628.37	0	3763.44	989.471	1626.92	1318.7	7262.3	3041.12
	rowID_2213_147.076305595879_5.6979823	2213	147.076	5.69798	147.07631_5.698	205000	582000	43	L-(+)-glutamine	0.705	[M+H]+	C5H10N2O3	04.29.2024_mona-export-respect_6374_compounds NIST results only viewable in NIST MS Search	147.0769348	146.0691422	-4.72	Amino acids	ZDXPYRJPNDTMRX-VKHMYHEASA-N	C(CC(=O)N)C(C(=O)O)N	9.632900238	133.3930054	Positive	Level 1	DB#=PT102733; origin=RIKEN MS^n Spectral Database for Phytochemicals	rowID_2213_147.076305595879_5.6979823	73807.2	17358.8	13906.3	68877.7	15382	9631.6	27160.9	51955.6	36723	30535.4	29766.1	17147.6	87910.5	104016	173438	129498	140253	48941.3	207654	20063.3	92012.4	17103.6	47573	25453
	rowID_2214_259.103556244422_5.9094806	2214	259.104	5.90948	259.10356_5.9095	11400	72300	4	Not found KEGG	NA															rowID_2214_259.103556244422_5.9094806	0	0	0	0	0	0	0	0	0	0	0	0	0	0	0	0	914.701	1479.35	11470.6	0	0	0	0	0
	rowID_2215_176.091645347281_5.998951	2215	176.092	5.99895	176.09165_5.999	50700	227000	1	Calystegin B2	NA	[M+H]+	C7H13NO4	KEGG	176.091734	175.0845	-0.48	Alkaloids	FXFBVZOJVHCEDO-NMACYSKISA-N	C1CC2(C(C(C(C1N2)O)O)O)O	NA	NA	Positive	only MS1		rowID_2215_176.091645347281_5.998951	65768.9	0	0	0	0	0	0	0	5360.12	23188.6	3315.29	19256.3	7385.81	39989	0	0	27111.7	10782.6	24867.4	0	0	0	0	0
	rowID_2217_154.024525209313_5.902993	2217	154.025	5.90299	154.02453_5.903	145000	563000	16	Not found KEGG	NA															rowID_2217_154.024525209313_5.902993	72717.1	72929.2	133995	72364.3	109300	123176	124787	93097.5	24367.9	25133.1	0	0	12778.8	12129.2	11934.7	0	1731.06	10322.9	5960.71	16912.6	13151.4	32650.6	89849.1	42533.3
	rowID_2218_110.034522571694_5.9075284	2218	110.035	5.90753	110.03452_5.9075	151000	601000	32	Not found KEGG	NA															rowID_2218_110.034522571694_5.9075284	72680.3	72761.1	133774	71760.8	113255	131381	122859	97288.1	24682	24469.7	0	735.621	13688.4	12379.1	11729	0	2987.09	11471.1	12802.1	18070.4	14041.2	34676.5	91879.9	44603.6
	rowID_222_140.915957946045_2.1816142	222	140.916	2.18161	140.91596_2.1816	19600	95600	1	Not found KEGG	NA															rowID_222_140.915957946045_2.1816142	23986.9	14022.8	13925.1	13770.7	18037.6	9587.72	2341.37	11951.3	15387.8	3897.4	15168.7	8661.37	4605.8	10296.9	14834.4	15209	10989.4	13939.1	13542	4050.74	4515.25	5456.3	14570	4063.46
	rowID_2220_153.040553756211_5.9072647	2220	153.041	5.90726	153.04055_5.9073	4800000	4810000	93	Xanthine	0.441	[M+H]+	C5H4N4O2	04.29.2024_birmingham-uhplc-ms-pos_7057_compounds NIST results only viewable in NIST MS Search	153.0410004	152.03342538	-3.01	Xanthines	LRFVTYWOQMYALW-UHFFFAOYSA-N	O=C1NC2=C(NC=N2)C(=O)N1	1.690199971	131.5693359	Positive	Level 2	NA	rowID_2220_153.040553756211_5.9072647	648556	668270	1.16619e+06	646635	998296	1.1475e+06	1.05129e+06	836428	225171	222491	10970	16359.9	125764	117402	124867	8693	27773	99312.2	56960.7	160304	132997	310243	799208	387009
	rowID_2222_121.064527722767_5.999473	2222	121.065	5.99947	121.06453_5.9995	144000	542000	4	Tyramine	0.227	[M+H-NH3]+	C8H11NO	04.29.2024_biomsms-pos-plasma_2383_compounds NIST results only viewable in NIST MS Search	121.0644989	137.084063974	0.26	Phenethylamines	DZGWFCGJZKJUFP-UHFFFAOYSA-N	OC1=CC=C(C=C1)CCN	1.830000043	181.2212982	Positive	Level 2	DB#=PR311153; origin=MassBank High Quality Mass Spectral Database	rowID_2222_121.064527722767_5.999473	17114.4	21220.5	18295.2	19588	7829.92	18789.1	108422	24634.5	12273.2	8704.51	29830.1	108008	11210	11950.1	15599.5	13829.4	17845.8	7942.03	10040.4	6988.43	5804.6	15582.7	13846.8	9998.78
	rowID_2223_107.048808442749_5.9905972	2223	107.049	5.9906	107.04881_5.9906	50900	134000	23	Not found KEGG	NA															rowID_2223_107.048808442749_5.9905972	30324.9	33212.1	35465.3	36295.9	29360.3	32569	31285.3	23515.8	16607.9	13021.7	44692.8	36306.4	9697.07	3553.36	28671.8	12116.3	14428.1	11965.7	10660.1	3655.45	14632.1	28415.3	33833.2	24153.1
	rowID_2224_147.043939566078_5.9670963	2224	147.044	5.9671	147.04394_5.9671	116000	331000	30	Coumarin	0.119	[M+H]+	C9H6O2	04.29.2024_biomsms-pos-plasma_2383_compounds NIST results only viewable in NIST MS Search	147.0440521	146.036779430	-0.35	Coumarins and derivatives	ZYGHJZDHTFUPRJ-UHFFFAOYSA-N	O=C(C=1)Oc(c2)c(ccc2)C1	15.89999962	127.9499741	Positive	only MS1	DB#=FIO00035; origin=MassBank High Quality Mass Spectral Database	rowID_2224_147.043939566078_5.9670963	35255.1	65817.6	63056.2	69910.2	51782.6	101628	50993.1	37237.8	8780.03	17780.5	49655	40905.7	14482.3	0	25686.3	10375.4	2721.81	10845.6	0	0	13814.7	47517.3	30581.3	36086
	rowID_2225_165.054484661896_5.9707355	2225	165.054	5.97074	165.05448_5.9707	150000	415000	36	Hydroxyphenyllactic acid	0.755	[M+H-H2O]+	C9H8O3	04.29.2024_msms-pos-plasma_4439_compounds NIST results only viewable in NIST MS Search	165.0546265	182.05790880	-0.77	Phenylpropionates	JVGVDSSUAVXRDY-UHFFFAOYSA-N	C1=CC(=CC=C1CC(C(=O)O)O)O	9.632900238	134.5371399	Positive	Level 2	NA	rowID_2225_165.054484661896_5.9707355	43590.6	83984.2	82892.3	85354.5	68636.1	133678	68108	51916.1	12189.1	22301.1	69005.2	53486.1	19206.8	0	36199.1	13805.4	4674.13	14759	0	0	19987.4	72626.8	45464.7	51309.7
	rowID_2226_123.043800660366_5.97724	2226	123.044	5.97724	123.0438_5.9772	85700	246000	42	Salicylaldehyde	0.805	[M+H]+	C7H6O2	04.29.2024_birmingham-uhplc-ms-pos_7057_compounds NIST results only viewable in NIST MS Search	123.044	122.036779430	-1.63	Hydroxybenzaldehydes	SMQUZDBALVYZAC-UHFFFAOYSA-N	C1=CC=C(C(=C1)C=O)O	1.176800013	NA	Positive	Level 2	DB#=FiehnHILIC000100; origin=Fiehn Lab HILIC Library	rowID_2226_123.043800660366_5.97724	29459.5	48452.7	49085.3	52124.9	40356.2	74796.4	37941.8	29268.6	8299.14	11535.1	36144.3	27239.1	10549.7	0	17409.5	9007.63	4976.87	9284.69	1004.36	0	12794.4	34434.2	23408.9	26609
	rowID_2227_119.048850840409_5.972273	2227	119.049	5.97227	119.04885_5.9723	211000	580000	40	Not found KEGG	NA															rowID_2227_119.048850840409_5.972273	66015.7	117624	116769	126657	99770.6	184006	89675.4	67260.2	16087.2	28993.9	88236.9	70901	24522.7	964.827	46011.1	17139.6	5318.23	18953.3	0	1184.74	24130.4	86879.3	52110.7	64902.9
	rowID_2228_143.081367480555_5.9767656	2228	143.081	5.97677	143.08137_5.9768	106000	458000	12	Ectoine	0.65	[M+H]+	C6H10N2O2	KEGG	143.081504	142.0742	-0.93	Glycine, serine and threonine metabolism	WQXNXVUDBPYKBA-YFKPBYRVSA-N	CC1=NCCC(N1)C(=O)O	NA	NA	Positive	Level 2		rowID_2228_143.081367480555_5.9767656	0	0	1239.59	0	2240.88	2560.44	5003.33	16757.1	2878.41	0	0	0	28683.6	2510	62412.6	0	36882.9	5855.8	85010.3	109545	5147.66	8421.41	3983.94	7830.22
	rowID_2229_138.091144394759_5.9800887	2229	138.091	5.98009	138.09114_5.9801	178000	715000	2	Tyramine	0.029	[M+H]+	C8H11NO	04.29.2024_birmingham-uhplc-ms-pos_7057_compounds NIST results only viewable in NIST MS Search	138.0912933	137.084064	-1.11	Phenethylamines	DZGWFCGJZKJUFP-UHFFFAOYSA-N	NCCc(c1)ccc(O)c1	6.532000065	129.9455261	Positive	only MS1	DB#=AU510508; origin=MassBank High Quality Mass Spectral Database	rowID_2229_138.091144394759_5.9800887	8335.04	6587.65	0	5716.16	0	2605.94	127101	22156.6	0	6494.18	24392.9	133835	1385.63	0	13611.1	12884	5758.26	0	0	0	0	3166	0	0
	rowID_2230_136.075515028471_5.980424	2230	136.076	5.98042	136.07552_5.9804	418000	1170000	52	2-Phenylacetamide	0.619	[M+H]+	C8H9NO	04.29.2024_birmingham-uhplc-ms-pos_7057_compounds NIST results only viewable in NIST MS Search	136.0749969	153.0789786	4.65	Phenylalanine metabolism	LSBDFXRDZJMBSC-UHFFFAOYSA-N	C1=CC=C(C=C1)CC(=O)N	NA	NA	Positive	Level 2		rowID_2230_136.075515028471_5.980424	134742	235264	231549	245083	191498	365196	181290	135871	32014.6	59580.2	173275	139273	50973.7	5535.38	93826.8	34850.3	11476.2	38658	0	5179.21	49085.3	171113	107053	127322
	rowID_2231_182.08097867108_5.978661	2231	182.081	5.97866	182.08098_5.9787	2500000	6640000	76	L-Tyrosine	0.747	[M+H]+	C9H11NO3	04.29.2024_msms-pos-respect_2736_compounds NIST results only viewable in NIST MS Search	182.0811697	181.0738932	-0.27	Amino acids	OUYCCCASQSFEME-QMMMGPOBSA-N	OC(=O)C(N)Cc(c1)ccc(O)c1	5.727499962	140.512146	Positive	Level 1	NA	rowID_2231_182.08097867108_5.978661	747913	1.36626e+06	1.40278e+06	1.45001e+06	1.11956e+06	2.17097e+06	1.15452e+06	858540	205213	386722	1.18104e+06	974708	355820	40765.3	651243	245335	77140.1	275487	12328.3	37422.2	311659	1.23727e+06	713198	865385
	rowID_2234_203.13878275285_5.999463	2234	203.139	5.99946	203.13878_5.9995	108000	351000	47	Alanylleucine (isomer of 674); PlaSMA ID-675	0.043	[M+H]+	C9H18N2O3	04.29.2024_biomsms-pos-plasma_2383_compounds NIST results only viewable in NIST MS Search	203.138	202.132	-3.85354	NA	NA	NA	NA	NA	NA	only MS1	NA	rowID_2234_203.13878275285_5.999463	40243.7	47775.2	33189.7	19968.8	27755.1	12349.2	29748.9	22845.9	42940.9	17964.4	29438.7	27710.5	28139.6	45901.7	29085.7	27992.6	41806	36149	69552.3	105462	47007.5	49088.2	53943.3	26360.8
	rowID_2236_189.006923342668_5.9197545	2236	189.007	5.91975	189.00692_5.9198	23400	55700	1	Not found KEGG	NA															rowID_2236_189.006923342668_5.9197545	0	0	0	0	0	0	0	0	7423.72	0	0	895.958	10917.6	5691.64	2239.81	4493.87	2191.37	4161	5076.65	0	0	2114.45	2632.68	564.82
	rowID_2237_156.138147061385_6.068941	2237	156.138	6.06894	156.13815_6.0689	24000	78300	2	Triacetonamine	0.76	[M+H]+	C9H17NO	04.29.2024_massbank_riken_117731_compounds	156.138	155.131	1	Piperidines	JWUXJYZVKZKLTJ-UHFFFAOYSA-N	CC1(CC(=O)CC(N1)(C)C)C			Positive	Level 2		rowID_2237_156.138147061385_6.068941	0	0	0	0	1615.32	0	0	0	0	0	0	0	0	5114.12	0	0	0	1204.37	0	0	0	0	0	0
	rowID_2238_263.159836664556_6.044499	2238	263.16	6.0445	263.15984_6.0445	315000	968000	66	Not found KEGG	NA															rowID_2238_263.159836664556_6.044499	121990	156323	105414	67225.6	120619	37703.6	95080.4	85989.8	125693	56671.2	103321	92337.4	89554.8	140510	80379.7	93339.1	148227	103641	238017	280656	264527	120881	166434	84487.7
	rowID_2239_506.187762898674_6.144243	2239	506.188	6.14424	506.18776_6.1442	16300	53900	2	Not found KEGG	NA															rowID_2239_506.187762898674_6.144243	0	15902.2	4873.06	11228.2	19476.7	10472	4640.06	11428.5	0	0	10458.2	1649.87	0	0	0	0	1017.3	0	0	0	11503	4440.52	6853.32	3256.8
	rowID_2240_162.076016367481_6.12566	2240	162.076	6.12566	162.07602_6.1257	20600	97200	5	2-Aminoadipic acid	0.459	[M+H]+	C6H11NO4	04.29.2024_msms-pos-respect_2736_compounds NIST results only viewable in NIST MS Search	162.0760843	161.06880783	-0.4	L-alpha-amino acids	OYIFNHCXNCRBQI-UHFFFAOYSA-N	NC(CCCC(=O)O)C(=O)O	1.700000048	NA	Positive	only MS1	DB#=ML000901; origin=MassBank High Quality Mass Spectral Database	rowID_2240_162.076016367481_6.12566	0	0	0	0	0	0	0	0	0	0	0	0	0	0	0	0	0	0	0	5001.99	17532.7	0	0	0
	rowID_2241_149.080755024792_6.131677	2241	149.081	6.13168	149.08076_6.1317	36700	111000	7	(R)-Mevalonate	NA	[M+H]+	C6H12O4	KEGG	149.080876	148.0736	-0.78	Terpenoids biosynthesis	KJTLQQUUPVSXIM-ZCFIWIBFSA-M	CC(CCO)(CC(=O)[O-])O	NA	NA	Positive	only MS1		rowID_2241_149.080755024792_6.131677	19448.4	4378.3	6033.69	8304.54	3522.43	0	0	0	26842.6	16445	32296.2	13488.8	5651.08	17966	1797.71	13700.9	11953.6	17291.3	13808.2	0	0	0	0	0
	rowID_2242_325.11277944815_6.179095	2242	325.113	6.1791	325.11278_6.1791	1070000	682000	27	Disaccharide	0.175	[M+H-H2O]+	C12H22O11	04.29.2024_biomsms-pos-plasma_2383_compounds NIST results only viewable in NIST MS Search	325.1137085	342.11621151	-2.86	O-glycosyl compounds	PVXPPJIGRGXGCY-UHFFFAOYSA-N	OCC2OC(OCC1OC(O)(CO)C(O)C1(O))C(O)C(O)C2(O)	1.74000001	317.3410339	Positive	only MS1	DB#=PR310692; origin=MassBank High Quality Mass Spectral Database	rowID_2242_325.11277944815_6.179095	11213.4	79940.1	56473.4	62914	114628	57721.2	43585.5	65902.6	12103	0	48587.3	20131.4	0	0	0	8664	84971.2	0	125607	0	78627.5	26692.7	53639.3	31739.3
	rowID_2243_145.04947114393_6.28793	2243	145.049	6.28793	145.04947_6.2879	232000	254000	12	2,3-Dimethylmaleate	NA	[M+H]+	C6H8O4	KEGG	145.049576	144.0423	-0.73	Nicotinate and nicotinamide metabolism	CGBYBGVMDAPUIH-ARJAWSKDSA-N	CC(=C(C)C(=O)O)C(=O)O	NA	NA	Positive	only MS1		rowID_2243_145.04947114393_6.28793	20028.8	42859.3	26615.3	36199.3	59234.1	39230	32703.3	46469.8	22501.9	11201.2	38848.3	21006	12373.7	21694.3	13101.8	24703.3	47511.9	17246.9	159380	17048.1	50601.5	39242.5	50557.8	28091.2
	rowID_2244_839.257657203201_6.1063504	2244	839.258	6.10635	839.25766_6.1064	28800	54700	2	Not found KEGG	NA															rowID_2244_839.257657203201_6.1063504	2792.27	4113.86	3782.42	4718.17	6739.57	4460.56	6500.64	0	5677.15	0	8112.81	11816	0	0	0	0	11804.7	0	14284.4	0	11038.9	5421.46	7547.75	2500.92
	rowID_2246_113.059432757978_6.2181697	2246	113.059	6.21817	113.05943_6.2182	65500	174000	18	Parasorbic acid	NA	[M+H]+	C6H8O2	KEGG	113.059705	112.0524	-2.44	Pyranone	DYNKRGCMLGUEMN-YFKPBYRVSA-N	CC1CC=CC(=O)O1	NA	NA	Positive	only MS1		rowID_2246_113.059432757978_6.2181697	35596.3	13829.5	15044.5	19691.8	14790.1	1568.37	7103.74	7455.59	49169.8	28627	57599.9	29476.6	20687.8	34984.4	7103.45	26672.3	27560.2	14402.1	32129.6	5191.63	3962.94	6055.42	10299.2	6996.04
	rowID_2247_127.038811025158_6.3347588	2247	127.039	6.33476	127.03881_6.3348	441000	266000	12	Maltol	0.508	[M+H]+	C6H6O3	04.29.2024_bmdms-np_227306_compounds NIST results only viewable in NIST MS Search	127.0390015	126.031694049	-1.51	Pyranones and derivatives	XPCTZQVDEJYUGT-UHFFFAOYSA-N	O=C1C=COC(=C1O)C	3.180000067	124.1624374	Positive	only MS1	spec_id=71515; origin=BMDMS-NP	rowID_2247_127.038811025158_6.3347588	6275.91	49674.4	27911.6	42349.9	61294.8	27314.1	22165.7	45049.5	4220.76	1325.05	24455.5	18341.6	2395.83	2139.33	0	21665.3	118286	0	45508.9	0	46838.4	28340	47637.8	30303.4
	rowID_2248_289.091844526507_6.262191	2248	289.092	6.26219	289.09184_6.2622	88500	80600	4	2-methyl-3-[(2S,3R,4S,5S,6R)-3,4,5-trihydroxy-6-(hydroxymethyl)oxan-2-yl]oxypyran-4-one	0.023	[M+H]+	C12H16O8	04.29.2024_mona-export-vaniya-fiehn_natural_products_library_44936_compounds NIST results only viewable in NIST MS Search	289.0917969	288.0845175	0.15	O-glycosyl compounds	YGSIRXHFAUFUEJ-GPTQDWHKSA-N	O=C1C=COC(=C1OC2OC(CO)C(O)C(O)C2O)C	9.632900238	NA	Positive	only MS1	DB#=VF-NPL-QEHF001279; origin=Vaniya/Fiehn Natural Products Library	rowID_2248_289.091844526507_6.262191	0	8752.1	0	6657.56	10965.4	5201.92	0	5310.02	0	0	859.355	0	0	0	0	0	4581.37	0	8183.32	0	4404.22	0	2982.81	0
	rowID_2249_342.139460056698_6.295261	2249	342.139	6.29526	342.13946_6.2953	47400	82600	1	Not found KEGG	NA															rowID_2249_342.139460056698_6.295261	0	0	0	3017.52	7290.85	1350.25	0	0	0	0	0	0	0	0	0	0	1939.3	0	4181.71	0	3199.95	0	0	0
	rowID_2250_176.091690176951_6.2343917	2250	176.092	6.23439	176.09169_6.2344	90000	226000	20	Calystegin B2	NA	[M+H]+	C7H13NO4	KEGG	176.091734	175.0845	-0.25	Alkaloids	FXFBVZOJVHCEDO-NMACYSKISA-N	C1CC2(C(C(C(C1N2)O)O)O)O	NA	NA	Positive	only MS1		rowID_2250_176.091690176951_6.2343917	115990	0	40387.8	0	91910.9	0	0	0	8479.65	36428	41208	29411.3	12133.5	55618.5	0	80431.9	44856.2	3820.26	35930.2	0	0	0	0	0
	rowID_2251_140.034149682655_6.153374	2251	140.034	6.15337	140.03415_6.1534	69400	64500	7	6-Hydroxynicotinic acid	0.09	[M+H]+	C6H5NO3	04.29.2024_birmingham-uhplc-ms-pos_7057_compounds NIST results only viewable in NIST MS Search	140.0347443	139.026943	-4.74	Pyridinecarboxylic acids	BLHCMGRVFXRYRN-UHFFFAOYSA-N	OC(=O)c(c1)cnc(O)c1	12.43999958	NA	Positive	only MS1	DB#=PR100297; origin=MassBank High Quality Mass Spectral Database	rowID_2251_140.034149682655_6.153374	0	0	0	0	0	0	0	0	0	0	0	0	0	0	0	0	0	3129.46	0	0	44997.5	10685.9	0	0
	rowID_2253_271.081253445404_6.2652745	2253	271.081	6.26527	271.08125_6.2653	63300	59700	3	Not found KEGG	NA															rowID_2253_271.081253445404_6.2652745	0	2849.24	0	5638.71	9777.79	0	0	2757.11	0	0	0	0	0	0	0	0	2576.79	0	5314.84	0	6113.8	0	0	0
	rowID_2254_112.050264496296_6.2536902	2254	112.05	6.25369	112.05026_6.2537	106000	513000	15	Cytosine	0.085	[M+H]+	C4H5N3O	04.29.2024_birmingham-uhplc-ms-pos_7057_compounds NIST results only viewable in NIST MS Search	112.0505981	111.043261792	-3.02	Pyrimidones	OPTASPLRGRRNAP-UHFFFAOYSA-N	N=C1C=CN=C(O)N1	5.766699791	123.9519501	Positive	only MS1	DB#=FiehnHILIC000295; origin=Fiehn Lab HILIC Library	rowID_2254_112.050264496296_6.2536902	0	0	0	0	0	0	0	10745.1	9127.17	17664.4	2001.11	8606.7	19539	23984.5	13969.5	3538.38	17117.9	18377.4	44438.2	9962.44	2065.05	0	0	6877.16
	rowID_2255_247.12865417086_6.304589	2255	247.129	6.30459	247.12865_6.3046	13800	58100	1	Glu-Val	0.1	[M+H]+	C10H18N2O5	04.29.2024_mona-export-dipeptide_pos_521_compounds NIST results only viewable in NIST MS Search	247.1288481	246.12157168	-1.81	Dipeptides	SITLTJHOQZFJGG-XPUUQOCRSA-N	CC(C)C(NC(=O)C(N)CCC(=O)O)C(=O)O\"	NA	NA	Positive	only MS1	Fiehn_lab000129	rowID_2255_247.12865417086_6.304589	0	0	0	0	0	0	0	0	0	0	0	0	0	0	0	0	0	0	0	0	0	0	0	8026.29
	rowID_2256_234.133518250497_6.335937	2256	234.134	6.33594	234.13352_6.3359	34000	96800	10	Not found KEGG	NA															rowID_2256_234.133518250497_6.335937	6846.59	12083.1	15936.7	23082.9	22530.5	18680.3	16137.6	10345.8	10833.8	3322.52	5040.44	5395.43	5626.83	1964.78	0	2745.15	0	0	0	0	0	0	0	0
	rowID_2257_230.186219915009_6.536716	2257	230.186	6.53672	230.18622_6.5367	117000	311000	4	Not found KEGG	NA															rowID_2257_230.186219915009_6.536716	0	0	0	0	0	41997.8	110249	93059.5	0	1073.19	0	0	0	0	0	0	2922.35	0	0	0	0	0	0	0
[truncated: 5,639 more rows]
[truncated: 20 more columns]

## Sheet: b.venn_analysis
	Supplementary Table S2.b. Venn analysis results. Venn analysis of the LC-MS data was conducted by splitting the data by genotype origin.
[truncated: 4 more rows]

[truncated: 4 more sheets: c.pca_analysis_all_features, e.stat_analysis_correl_all_feat, d.pca_analysis_anno_features, f.stat_analysis_correl_ann_feat]
