# Supplementary material for: Natural variation of the wheat root exudate metabolome and its influence on biological nitrification inhibition activity
Source: Plant Biotechnol J. 2025 Jul 21;23(11):4755–72. doi: 10.1111/pbi.70248 (PMC12576471; doi:10.1111/pbi.70248)
Supplement: Supplementary file 4 — Table S1 (a) GC–MS metabolomic data. Peak areas of polar metabolites are identified in the root exudates. This sheet includes annotation, family classification, InchIKey, SMILE and molecular formula. For every compound, the peak area is normalized by the root weight, and log10 + 1 transformation is included. (b) Venn analysis. Venn analysis was conducted on the GC–MS data by splitting the data based on the origin of genotypes. (c) PCA results. Explained variance by PCA, loadings and annotations. (d) Statistical analysis of GC–MS data and Spearman's correlation analysis with inhibition activity results. Spearman's correlation analysis was conducted for all the genotypes by origin and independent origin (Austrian and Indian genotypes) and for different microorganisms: AOA (NF and NV) and AOB (NM and NU). Table S2 (a) LC–MS metabolomic data. Peak areas of polar metabolites are identified in the root exudates. This sheet includes annotation, family classification, InchIKey, SMILE and molecular formula. (b) Venn analysis. Venn analysis was conducted by splitting the data by the origin of the genotypes. (c) PCA results for all detected features. Variance by PCA, loadings and annotations. (e) Statistical analysis of LC–MS data and Spearman's correlation analysis with inhibition activity results. Spearman's correlation analysis was conducted for all genotypes and for different microorganisms: AOA (NF and NV) and AOB (NM and NU). (d) PCA results with annotated features. Variance by PCA, loadings and annotations. (f) Statistical analysis of LC–MS data (only annotated features) for genotype origin and Spearman's correlation with inhibition activity results. Spearman's correlation analysis was conducted for all genotypes by origin and independent origin (Austrian and Indian genotypes), and for different microorganisms: AOA (NF and NV) and AOB (NM and NU). Table S3 (a) Statistical analysis of the inhibitory activity of root exudates on different microorganisms. This sheet includ [file PBI-23-4755-s003.zip › Table S3.xlsx]

## Sheet: index
	List of element in Supplementary Table S3
	a.inhibition_activity_statistical_analysis
	b.inhibition_quartile_genotype_classification

## Sheet: a.statistical_analysis
	Supplementary Table S3.a. Statistical analysis of the inhibitory activity of root exudates on different microorganisms. This sheet includes the average and standard deviation of each genotype root exudate inhibition. Tukey’s test was applied, and the different genotypes were used to determine if there were differences to the different microorganism’s activity. Lowercase letters indicate differenc…
	genotype id	genotype name	NF_inhibition_mean	NF_inhibition_SD	NV_inhibition	NV_inhibition_SD	NM_inhibition	NM_inhibition_SD	NU_inhibition	NU_inhibition_SD	p-value	NF	NV	NM	NU
	g1	Activus	42.4134	2.1536	14.7832	3.1778	4.918	1.3886	9.9849	2.3632	0.0153061	a	b	d	c
	g2	Adrianus	19.0653	6.7129	4.7469	1.243	23.6972	1.4625	32.3248	1.6034	0.0216228	b	c	b	a
	g3	Alessio	33.8779	1.1561	31.3266	4.0861	18.1104	2.2539	32.4256	6.5898	0.0861896	a	a	b	a
	g4	Alicantus	20.0324	3.2371	-10.8501	8.612	95.9683	0.3834	-0.4247	4.1442	0.0187854	b	c	a	c
	g5	Apexus	41.8608	2.6646	10.8501	3.8671	18.3693	3.2653	20.7262	1.059	0.0237441	a	c	b	b
	g6	Aristeus	18.9272	4.0255	5.2894	3.7805	10.9865	0.8813	16.0363	1.5354	0.0216228	a	c	b	a
	g7	Arminius	7.7367	0.6331	3.3907	5.3362	14.4234	0.7468	14.4226	11.3559	0.123394	ab	b	a	ab
	g8	Arnold	6.2367	3.322	-13.6982	6.7718	16.5861	0.6914	30.2068	3.7344	0.0155644	c	d	b	a
	g9	Asli	34.9531	5.8467	-4.7469	4.6923	43.4369	4.5414	71.3465	14.1765	0.0187854	b	c	b	a
	g10	Aurelius	54.2947	1.3323	20.6152	5.4941	16.103	0.8825	27.0802	1.7836	0.0273138	a	bc	c	b
	g11	Axaro	55.5381	2.7596	8.6801	2.934	27.8775	3.9365	31.1145	2.8073	0.0216228	a	c	b	b
	g12	Balaton	52.3903	0.3206	28.5193	2.215	22.8271	8.1369	29.5008	1.059	0.0806832	a	b	b	b
	g13	Capo	48.9381	6.3654	9.8335	4.3588	11.8694	3.03	11.3464	1.8154	0.0861896	a	b	b	b
	g14	Csiko	14.9207	1.5691	1.6275	3.3138	15.9246	2.4561	17.3475	1.4694	0.05723	ab	b	a	a
	g15	Gallus	15.73	0.8867	-4.34	1.7735	14.9698	0.7064	15.9859	0.6114	0.052788	a	b	ab	a
	g16	Gaudio	53.3277	5.2152	-15.7326	4.306	14.3802	1.5923	22.945	0.3149	0.0155644	a	d	c	b
	g17	Mandarin	66.0379	1.0966	9.4763	6.0866	12.7035	2.3553	9.6823	5.6383	0.0943258	a	b	b	b
	g18	Monaco	15.6115	3.9174	-7.3238	4.4818	14.849	1.2188	17.4483	0.2311	0.0534272	a	b	a	a
	g19	Tillsano	10.6379	1.043	-8.4088	5.3362	12.1944	0.8728	0.706	0.3149	0.0216228	a	c	a	b
	g20	Tobias	5.1117	2.5883	-7.7307	0.847	8.9445	2.3697	5.4463	0.6594	0.0306861	ab	c	a	b
	g21	IW.D.58	27.0701	7.6196	4.0554	2.5807	29.8378	9.477	-4.5383	1.1084	0.02488	a	b	a	b
	g22	IW.D.3	13.9536	5.5037	-3.1194	2.8481	11.3028	1.3805	9.368	4.3726	0.0565602	a	b	a	ab
	g23	IW.D.50	11.605	0.2393	-0.5425	5.4941	11.3028	0.2283	12.5506	0.6859	0.0212905	b	c	b	a
	g24	HUW838	9.809	0.6331	-10.8501	3.3304	15.8182	2.5224	18.8359	1.5139	0.0187854	b	c	a	a
	g25	IW.D.4	10.2292	0.6267	4.8869	3.9746	15.5317	0.2892	13.9495	1.9785	0.0237441	b	c	a	a
	g26	IW.D.28	20.8955	6.28	1.977	1.8184	6.7257	4.6735	-2.3432	3.3597	0.0187854	a	b	b	c
	g27	HUW234	11.0741	2.9256	-3.2659	1.9985	4.8351	2.0374	-11.1507	1.6193	0.0155644	a	c	b	c
	g28	HUW669	15.147	0.2414	-3.8427	5.6303	51.5951	8.9646	9.1981	7.3595	0.0237441	b	c	a	b
	g29	SONALIKA	17.6136	2.7925	0.2576	4.0141	18.1841	2.7519	23.0027	8.6763	0.0752397	a	b	a	a
	g30	IW.D.2	35.3907	1.658	14.6747	0.7936	21.875	3.9778	15.5933	3.043	0.0233874	a	c	b	c
	g31	IW.D.27	32.2455	1.2307	15.2038	1.5023	25.042	2.0942	12.0684	0.9068	0.0155644	a	c	b	d
	g32	C.R4_R	68.4836	1.4407	5.2837	1.7893	62.6741	3.5704	96.1299	0	0.014546	b	d	c	a
	g33	IW.D.49	32.7925	2.3685	9.6486	1.2755	17.8265	0.3573	18.4262	2.4282	0.0233874	a	c	b	b
	g34	DBW187	24.7245	1.658	57.5295	0.7936	10.4804	0.5271	16.715	4.624	0.0153061	b	a	d	c
	g35	SR.S4_S	6.6738	4.1297	3.6965	0.9164	16.847	2.5373	13.6048	3.4474	0.0438856	bc	c	a	ab
	g36	RAJ3765	28.9636	1.2307	15.3361	2.8152	56.051	6.3743	25.5209	22.633	0.0444484	ab	b	a	b
	g37	SR.R4_R	15.1756	3.3414	3.1729	3.3307	21.221	1.804	-1.6869	3.7925	0.0187854	b	c	a	c
	g38	C.S1_S	16.3829	5.1946	5.9451	2.602	6.1287	2.855	-5.2311	1.8103	0.02488	a	b	b	c
	g39	HD3406	6.9726	2.6445	-15.6924	2.2879	7.4895	3.3422	-1.7278	3.6744	0.02488	a	b	a	b
	g40	IW.D.1	26.5022	1.88	16.262	4.4717	15.6437	1.4264	4.3942	0.2473	0.0237441	a	b	b	c
	g41	BHU35	1.1719	0.3659	-6.8997	1.5969	4.7997	1.7226	-10.6819	0.3354	0.0153061	b	c	a	d
	g42	DBW343	23.7672	1.4407	6.2096	13.2162	16.791	4.431	4.0195	3.32	0.0434351	a	b	ab	b
	g43	IW.D.59	13.2377	5.0132	17.4524	2.7491	7.2823	1.3171	0.5946	0.9666	0.0212905	a	a	b	c
	g44	HD3436	27.7329	1.4791	3.8288	9.7547	9.0065	2.4767	-11.7787	1.4914	0.0237441	a	b	b	c

## Sheet: b.quartile_classification
	Supplementary Table S3.b. The inhibitory activities to different microorganisms were evaluated. In the different microorganisms, the genotype root exudate was ordered from highest to lowest to obtain the highest inhibitor root exudate and the lowest. This resulted in four quartiles: Q1, higher inhibiting genotypes; and Q4, lower inhibiting genotypes.
	Name	ID	Country	Inhibition_NF	Position_NF	Inhibition_NV	Position_NV	Inhibition_NM	Position_NM	Inhibition_NU	Position_NU	Sum_positions	Quartile
	Activus	g01	Austria	42.4134	37	14.7832	36	4.91803	3	9.98487	18	94	Q2
	Adrianus	g02	Austria	19.0653	22	4.74691	24	23.6972	36	32.3248	41	123	Q2
	Alessio	g03	Austria	33.8779	33	31.3266	43	18.1104	30	32.4256	42	148	Q1
	Alicantus	g04	Austria	20.0324	23	-10.8501	4	95.9683	44	-0.424681	9	80	Q3
	Apexus	g05	Austria	41.8608	36	10.8501	34	18.3693	32	20.7262	33	135	Q1
	Aristeus	g06	Austria	18.9272	21	5.28942	27	10.9865	11	16.0363	27	86	Q2
	Arminius	g07	Austria	7.73665	6	3.39065	20	14.4234	18	14.4226	24	68	Q3
	Arnold	g08	Austria	6.23674	3	-13.6982	3	16.5861	26	30.2068	39	71	Q3
	Asli	g09	Austria	34.9531	34	-4.74691	10	43.4369	40	71.3465	43	127	Q1
	Aurelius	g10	Austria	54.2947	41	20.6152	41	16.103	25	27.0802	37	144	Q1
	Axaro	g11	Austria	55.5381	42	8.68007	30	27.8775	38	31.1145	40	150	Q1
	Balaton	g12	Austria	52.3903	39	28.5193	42	22.8271	35	29.5008	38	154	Q1
	Capo	g13	Austria	48.9381	38	9.83348	33	11.8694	14	11.3464	19	104	Q2
	Csiko	g14	Austria	14.9207	14	1.62751	17	15.9246	24	17.3475	29	84	Q3
	Gallus	g15	Austria	15.73	18	-4.34003	11	14.9698	20	15.9859	26	75	Q3
	Gaudio	g16	Austria	53.3277	40	-15.7326	1	14.3802	17	22.945	34	92	Q2
	Mandarin	g17	Austria	66.0379	43	9.47631	31	12.7035	16	9.6823	17	107	Q2
	Monaco	g18	Austria	15.6115	17	-7.32381	8	14.849	19	17.4483	30	74	Q3
	Tillsano	g19	Austria	10.6379	9	-8.40882	6	12.1944	15	0.706001	11	41	Q4
	Tobias	g20	Austria	5.11172	2	-7.73069	7	8.94449	8	5.44629	14	31	Q4
	IW-D-58	g21	India	27.0701	28	4.05537	23	29.8378	39	-4.53827	5	95	Q2
	IW-D-3	g22	India	13.9536	13	-3.1194	14	11.3028	13	9.36797	16	56	Q4
	IW-D-50	g23	India	11.605	11	-0.542504	15	11.3028	12	12.5506	21	59	Q4
	HUW838	g24	India	9.80897	7	-10.8501	5	15.8182	23	18.8359	32	67	Q4
	IW-D-4	g25	India	10.2292	8	4.88694	25	15.5317	21	13.9495	23	77	Q3
	IW-D-28	g26	India	20.8955	24	1.97705	18	6.72575	5	-2.34324	6	53	Q4
	HUW234	g27	India	11.0741	10	-3.26586	13	4.83508	2	-11.1507	2	27	Q4
	HUW669	g28	India	15.147	15	-3.84273	12	51.5951	41	9.1981	15	83	Q3
	SONALIKA	g29	India	17.6136	20	0.257567	16	18.1841	31	23.0027	35	102	Q2
	IW-D-2	g30	India	35.3907	35	14.6747	35	21.875	34	15.5933	25	129	Q1
	IW-D-27	g31	India	32.2455	31	15.2038	37	25.042	37	12.0684	20	125	Q1
	C.R4_R	g32	India	68.4836	44	5.28374	26	62.6741	43	96.1299	44	157	Q1
	IW-D-49	g33	India	32.7925	32	9.64857	32	17.8265	29	18.4262	31	124	Q1
	DBW187	g34	India	24.7245	26	57.5295	44	10.4804	10	16.715	28	108	Q2
	SR.S4_S	g35	India	6.67382	4	3.69653	21	16.847	28	13.6048	22	75	Q3
	RAJ3765	g36	India	28.9636	30	15.3361	38	56.051	42	25.5209	36	146	Q1
	SR.R4_R	g37	India	15.1756	16	3.1729	19	21.221	33	-1.68688	8	76	Q3
	C.S1_S	g38	India	16.3829	19	5.94508	28	6.12873	4	-5.23108	4	55	Q4
	HD3406	g39	India	6.97259	5	-15.6924	2	7.48948	7	-1.72781	7	21	Q4
	IW-D-1	g40	India	26.5022	27	16.262	39	15.6437	22	4.3942	13	101	Q2
	BHU35	g41	India	1.17186	1	-6.8997	9	4.79972	1	-10.6819	3	14	Q4
	DBW343	g42	India	23.7672	25	6.20961	29	16.791	27	4.01949	12	93	Q2
	IW-D-59	g43	India	13.2377	12	17.4524	40	7.28234	6	0.594554	10	68	Q3
	HD3436	g44	India	27.7329	29	3.82879	22	9.00653	9	-11.7787	1	61	Q4
