# Supplementary material for: Natural variation of the wheat root exudate metabolome and its influence on biological nitrification inhibition activity
Source: Plant Biotechnol J. 2025 Jul 21;23(11):4755–72. doi: 10.1111/pbi.70248 (PMC12576471; doi:10.1111/pbi.70248)
Supplement: Supplementary file 4 — Table S1 (a) GC–MS metabolomic data. Peak areas of polar metabolites are identified in the root exudates. This sheet includes annotation, family classification, InchIKey, SMILE and molecular formula. For every compound, the peak area is normalized by the root weight, and log10 + 1 transformation is included. (b) Venn analysis. Venn analysis was conducted on the GC–MS data by splitting the data based on the origin of genotypes. (c) PCA results. Explained variance by PCA, loadings and annotations. (d) Statistical analysis of GC–MS data and Spearman's correlation analysis with inhibition activity results. Spearman's correlation analysis was conducted for all the genotypes by origin and independent origin (Austrian and Indian genotypes) and for different microorganisms: AOA (NF and NV) and AOB (NM and NU). Table S2 (a) LC–MS metabolomic data. Peak areas of polar metabolites are identified in the root exudates. This sheet includes annotation, family classification, InchIKey, SMILE and molecular formula. (b) Venn analysis. Venn analysis was conducted by splitting the data by the origin of the genotypes. (c) PCA results for all detected features. Variance by PCA, loadings and annotations. (e) Statistical analysis of LC–MS data and Spearman's correlation analysis with inhibition activity results. Spearman's correlation analysis was conducted for all genotypes and for different microorganisms: AOA (NF and NV) and AOB (NM and NU). (d) PCA results with annotated features. Variance by PCA, loadings and annotations. (f) Statistical analysis of LC–MS data (only annotated features) for genotype origin and Spearman's correlation with inhibition activity results. Spearman's correlation analysis was conducted for all genotypes by origin and independent origin (Austrian and Indian genotypes), and for different microorganisms: AOA (NF and NV) and AOB (NM and NU). Table S3 (a) Statistical analysis of the inhibitory activity of root exudates on different microorganisms. This sheet includ [file PBI-23-4755-s003.zip › Table S4.xlsx]

## Sheet: index
	List of element in Supplementary Table S4
	a.PLS_networks_NF_inhib_metabolites
	b.PLS_network_NV_inhib_metabolites
	c.PLS_network_NM_inhib_metabolites
	d.PLS_network_NU_inhib_metabolites
	e.Evaluation_corr&regression
	f.PLS-DA_networks_genotypes_quartiles
	g.Deep_learning_analysis

## Sheet: a.PLS_networks_NF_inhib_met
	Supplementary Table S4.a. PLS network of NF-inhibition and metabolites. This sheet contains information regarding the edges and nodes of the network.
	annotation	ANNOTATION_LEVEL	class	color	group	ID	label	labelcex	labelcolor	labelfamily	name	sample_10_A_Aurelius	sample_10_A_Aurelius_scaled_sum	sample_10_A_Aurelius_sum_scaled_m	sample_11_A_Axaro	sample_11_A_Axaro_scaled_sum	sample_11_A_Axaro_sum_scaled_m	sample_12_A_Balaton	sample_12_A_Balaton_scaled_sum	sample_12_A_Balaton_sum_scaled_m	sample_13_A_Capo	sample_13_A_Capo_scaled_sum	sample_13_A_Capo_sum_scaled_m	sample_14_A_Csiko	sample_14_A_Csiko_scaled_sum	sample_14_A_Csiko_sum_scaled_m	sample_15_A_Gallus	sample_15_A_Gallus_scaled_sum	sample_15_A_Gallus_sum_scaled_m	sample_16_A_Gaudio	sample_16_A_Gaudio_scaled_sum	sample_16_A_Gaudio_sum_scaled_m	sample_17_A_Mandarin	sample_17_A_Mandarin_scaled_sum	sample_17_A_Mandarin_sum_scaled_m	sample_18_A_Monaco	sample_18_A_Monaco_scaled_sum	sample_18_A_Monaco_sum_scaled_m	sample_19_A_Tillsano	sample_19_A_Tillsano_scaled_sum	sample_19_A_Tillsano_sum_scaled_m	sample_1_A_Activus	sample_1_A_Activus_scaled_sum	sample_1_A_Activus_sum_scaled_m	sample_20_A_Tobias	sample_20_A_Tobias_scaled_sum	sample_20_A_Tobias_sum_scaled_m	sample_21_I_IW.D.58	sample_21_I_IW.D.58_scaled_sum
	Disaccharide/Sucrose	Level 1 - GCMS	Carbohydrates	#00FFFFD9	x	Disaccharide.Sucrose	Disaccharide.Sucrose	1	black	sans	Disaccharide.Sucrose	4.203	0	35.4855	1.137	0	9.60051	22.106	0.002	186.652	58.779	0.005	496.291	239.706	0.02	2023.93	62.358	0.005	526.517	25.055	0.002	211.552	32.2	0.003	271.874	580.924	0.049	4904.98	43.689	0.004	368.888	47.534	0.004	401.35	1947	0.164	16439.3	131.71	0.011
	6,8C-glycosylated flavone	Level 3	Flavonoids	#00FFFFD9	x	rowID_4585_565.155607643757_33.12926	rowID_4585_565.155607643757_33.12926	1	black	sans	rowID_4585_565.155607643757_33.12926	5037.66	0	10298.4	4032.14	0	8242.88	9387.96	0	19191.7	2004.69	0	4098.17	1482.26	0	3030.18	1459.83	0	2984.32	5354.98	0	10947.1	1302.76	0	2663.22	991.042	0	2025.98	6135.47	0	12542.7	0	0	0	0	0	0	0	0
	similar to Granaticin	Level 3	Quinones	#00FFFFD9	x	rowID_4177_445.112352604871_30.739382	rowID_4177_445.112352604871_30.739382	1	black	sans	rowID_4177_445.112352604871_30.739382	3661.35	0.045	11129.1	2037.66	0.021	6193.72	5024.01	0.015	15271.1	1855.37	0.022	5639.62	1852.1	0.041	5629.69	1813.11	0.012	5511.16	3949.26	0.007	12004.3	1217.96	0.016	3702.12	0	0.01	0	3795.11	0.031	11535.7	0	0.043	0	0	0.034	0	0	0.018
	similar to Coniferyl aldehyde	Level 2	Phenylpropanoids	#00FFFFD9	x	rowID_4836_179.070305226346_35.157116	rowID_4836_179.070305226346_35.157116	1	black	sans	rowID_4836_179.070305226346_35.157116	5243.34	0.049	7371.75	6502.27	0.056	9141.72	5069.22	0.037	7126.95	5568.16	0.066	7828.42	5020.97	0.055	7059.11	2419.69	0.031	3401.91	4529.4	0.044	6368.01	2986.92	0.035	4199.39	930.62	0.016	1308.38	2555.14	0.034	3592.33	0	0.003	0	0	0	0	0	0.006
	Perillic acid	Level 2	Terpenoids	#00FFFFD9	x	rowID_4080_167.106620875827_30.188904	rowID_4080_167.106620875827_30.188904	1	black	sans	rowID_4080_167.106620875827_30.188904	3278.18	0.061	2453.78	1586.92	0.027	1187.84	1944.72	0.018	1455.66	3397.92	0.029	2543.41	4169.34	0.053	3120.83	3985.21	0.021	2983.01	1908.03	0.061	1428.2	2733.57	0.04	2046.13	3003.16	0.052	2247.93	3212.4	0.074	2404.55	0	0.032	0	3626.78	0.002	2714.72	2996.08	0
	2-Hydroxybenzenepropanoic acid	Level 2	Phenylpropanoids	#00FFFFD9	x	rowID_3771_149.059761825389_28.247086	rowID_3771_149.059761825389_28.247086	1	black	sans	rowID_3771_149.059761825389_28.247086	8917.75	0.017	5497.89	5825.8	0.016	3591.66	4838.22	0.014	2982.81	4481.93	0.026	2763.16	5700.51	0.019	3514.43	3013.15	0.014	1857.64	8528.91	0.02	5258.16	6046.3	0.02	3727.61	5758.24	0.015	3550.01	4444.39	0.021	2740.01	7469.83	0.017	4605.23	0	0.014	0	1514.37	0.033
	6,8C-glycosylated flavone	Level 3	Flavonoids	#00FFFFD9	x	rowID_4745_565.155429292423_34.372307	rowID_4745_565.155429292423_34.372307	1	black	sans	rowID_4745_565.155429292423_34.372307	24606.5	0.074	7225.15	26482.8	0.061	7776.08	2035.08	0.152	597.557	16616.7	0.035	4879.14	13339.7	0.036	3916.91	0	0.045	0	33293.8	0.078	9775.97	20154	0.029	5917.78	2073.19	0.028	608.746	34368.4	0.098	10091.5	1754.68	0.02	515.221	2896.42	0.004	850.471	4376.81	0.006
	Flavone base + 3O, C-Pen, C-Pen	Level 3	Flavonoids	#00FFFFD9	x	rowID_4764_535.144719832659_34.68633	rowID_4764_535.144719832659_34.68633	1	black	sans	rowID_4764_535.144719832659_34.68633	31484.4	0.017	7376.81	25920.3	0.012	6073.13	64877.7	0.514	15200.9	14992.8	0	3512.81	15368.9	0.044	3600.92	19217.2	0.052	4502.58	33281.9	0	7797.96	12183	0	2854.47	12130	0	2842.07	41868.7	0.012	9809.84	8425.64	0.057	1974.13	1553.31	0	363.941	2458.92	0
	Sinensetin	Level 2	Flavonoids	#00FFFFD9	x	rowID_4354_373.128024014563_31.766108	rowID_4354_373.128024014563_31.766108	1	black	sans	rowID_4354_373.128024014563_31.766108	24585.2	0.026	6585.09	36244.1	0	9707.9	28745.2	0	7699.33	22230.3	0.038	5954.35	26354.7	0.023	7059.05	11057.3	0	2961.67	25197.7	0	6749.14	12583.1	0.022	3370.35	5509.02	0.043	1475.58	9328.42	0.044	2498.6	4039.61	0.113	1082	0	0.106	0	0	0.033
	Adenosine 5'-monophosphate	Level 1	Nitrogenous bases	#00FFFFD9	x	rowID_1919_348.070232352639_4.1908402	rowID_1919_348.070232352639_4.1908402	1	black	sans	rowID_1919_348.070232352639_4.1908402	16309	0	5286.11	11078.6	0.015	3590.83	22743.1	0.009	7371.54	0	0	0	997.598	0	323.344	0	0	0	33150.2	0.005	10744.7	21637.9	0.026	7013.32	0	0	0	13631	0.017	4418.12	7261.67	0.004	2353.67	0	0	0	0	0.023
	Sinapinic acid	Level 2	Phenylpropanoids	#00FFFFD9	x	rowID_5085_225.075640795986_36.988037	rowID_5085_225.075640795986_36.988037	1	black	sans	rowID_5085_225.075640795986_36.988037	8755.41	0.091	5899.5	9063.79	0.058	6107.29	10978.2	0.081	7397.22	6382.56	0.07	4300.65	12633.6	0.062	8512.71	2119.91	0.059	1428.42	7490.07	0.076	5046.9	4253.67	0.048	2866.17	2843.31	0.064	1915.86	4628.29	0.076	3118.6	0	0.052	0	0	0.051	0	1873.26	0
	similar to SINAPIC ACID	Level 2	Phenylpropanoids	#00FFFFD9	x	rowID_4825_207.065075606185_35.043118	rowID_4825_207.065075606185_35.043118	1	black	sans	rowID_4825_207.065075606185_35.043118	30680.7	0	4601.33	46180.9	0	6925.98	35573.5	0	5335.14	35515.7	0	5326.47	34014.2	0	5101.28	16388.6	0.016	2457.88	29835.5	0	4474.59	23319.3	0	3497.32	10743.6	0.03	1611.27	21359.6	0.003	3203.4	5952.51	0	892.728	2653.88	0.015	398.016	6380.02	0.094
	Syringic acid	Level 1	Phenylpropanoids	#00FFFFD9	x	rowID_3569_199.060081812833_26.441319	rowID_3569_199.060081812833_26.441319	1	black	sans	rowID_3569_199.060081812833_26.441319	53980.8	0.023	15064	86765.6	0.007	24213	21126.4	0.004	5895.58	9897.37	0.008	2761.98	27963.7	0.002	7803.59	0	0.019	0	21008.7	0.003	5862.72	7089.88	0.004	1978.52	0	0.018	0	6654.06	0.006	1856.89	2881.57	0.001	804.135	0	0.013	0	0	0.01
	N-Acetyl-DL-glutamic acid	Level 2	Amino acids and derivatives	#00FFFFD9	x	rowID_2111_190.070922499844_5.0468407	rowID_2111_190.070922499844_5.0468407	1	black	sans	rowID_2111_190.070922499844_5.0468407	10104.9	0.032	1670.59	22862.6	0.038	3779.76	14741.5	0.036	2437.14	7827.53	0.039	1294.09	11155.4	0.02	1844.26	1053.5	0.051	174.169	37889.3	0.042	6264.05	39759	0.055	6573.16	2398.38	0.026	396.513	23249.5	0.067	3843.73	74428.5	0.022	12304.9	3435.2	0.023	567.925	5177.36	0.012
	similar to Ferulic acid	Level 2	Phenylpropanoids	#00FFFFD9	x	rowID_3227_167.070274155514_22.839333	rowID_3227_167.070274155514_22.839333	1	black	sans	rowID_3227_167.070274155514_22.839333	14655.9	0.026	5623.83	17620.5	0.007	6761.42	7874.12	0.009	3021.49	2550.41	0.032	978.653	10362.9	0.031	3976.48	7541.07	0.022	2893.69	10738.9	0.032	4120.76	8597.52	0.054	3299.08	9705.65	0.051	3724.29	9088.9	0.023	3487.63	5994.61	0.005	2300.28	6294.77	0.026	2415.46	5040.52	0.057
	D-Ala-D-ala	Level 2	Amino acids and derivatives	#00FFFFD9	x	rowID_727_161.091614050616_2.380487	rowID_727_161.091614050616_2.380487	1	black	sans	rowID_727_161.091614050616_2.380487	9913.55	0.035	1835.82	36174.9	0.019	6698.99	24536.3	0.041	4543.7	21568.5	0.048	3994.13	7284.3	0.041	1348.93	6253.23	0.062	1157.99	19695.1	0.045	3647.2	16615.2	0.03	3076.86	2955.26	0.055	547.265	14446.6	0.041	2675.27	16130	0.018	2987.01	5154.78	0.021	954.579	20348.9	0.01
	2-Acetylpyrazine	Level 2	Alkaloids	#00FFFFD9	x	rowID_1952_123.05512125313_4.3079076	rowID_1952_123.05512125313_4.3079076	1	black	sans	rowID_1952_123.05512125313_4.3079076	56357.9	0	7421.46	51879.3	0.007	6831.7	51093.7	0.01	6728.25	20408.3	0	2687.45	42759.3	0	5630.74	0	0	0	34861.6	0.01	4590.73	47589.6	0	6266.81	0	0	0	36685.5	0	4830.92	33505.3	0.155	4412.13	0	0	0	0	0
	Isoshaftoside	Level 2	Flavonoids	#00FFFFD9	x	rowID_4167_565.155548155674_30.760048	rowID_4167_565.155548155674_30.760048	1	black	sans	rowID_4167_565.155548155674_30.760048	157911	0.003	7138.35	118899	0	5374.8	249042	0.001	11257.9	97371.7	0.009	4401.66	95966.5	0.003	4338.14	97579.9	0.003	4411.07	181200	0	8191.1	61667.3	0.007	2787.66	42678.3	0.003	1929.26	190367	0.007	8605.51	27033.5	0.006	1222.04	8987.39	0.013	406.273	23281	0.045
	Shaftoside	Level 2	Flavonoids	#00FFFFD9	x	rowID_4427_565.155224209144_32.19419	rowID_4427_565.155224209144_32.19419	1	black	sans	rowID_4427_565.155224209144_32.19419	631431	0.045	6919.9	446281	0.028	4890.84	702746	0.03	7701.45	363447	0.033	3983.05	523376	0.02	5735.73	222330	0.02	2436.53	647894	0.021	7100.33	262883	0.018	2880.95	149466	0.013	1638.01	918882	0.015	10070.1	171029	0.02	1874.32	69849.1	0	765.483	123852	0.016
	N,N-Dimethyl-L-arginine	Level 2	Amino acids and derivatives	#00FFFFD9	x	rowID_1061_203.149625250082_2.5281076	rowID_1061_203.149625250082_2.5281076	1	black	sans	rowID_1061_203.149625250082_2.5281076	88140.1	0.005	3675.39	122221	0	5096.53	14164.2	0	590.637	82192.1	0.024	3427.36	47994.6	0	2001.35	49639.4	0	2069.94	121105	0	5050.02	21467.3	0	895.174	34544.7	0	1440.5	32920.8	0	1372.78	79661.8	0	3321.85	24023	0	1001.75	76985.3	0
	Uric Acid	Level 1	Nitrogenous bases	#00FFFFD9	x	rowID_2017_169.035593825139_4.617125	rowID_2017_169.035593825139_4.617125	1	black	sans	rowID_2017_169.035593825139_4.617125	539890	0.005	15942.2	652086	0.001	19255.1	571077	0.001	16863.1	85124	0.022	2513.59	84262.6	0.01	2488.15	0	0.029	0	427255	0.002	12616.2	61353.2	0.002	1811.67	0	0.026	0	74337.6	0.006	2195.08	49712.6	0	1467.94	0	0.031	0	0	0.025
	color	interaction	labelcex	labelcolor	lty	name	selected	shared interaction	shared name	weight_EDGE	width
	#FF0000FF	interacts with	0.72791	black	solid	Inhibition_NF (interacts with) rowID_1952_123.05512125313_4.3079076	FALSE	interacts with	Inhibition_NF (interacts with) rowID_1952_123.05512125313_4.3079076	0.631113	1
	#B20000FF	interacts with	0.72791	black	solid	Inhibition_NF (interacts with) rowID_3771_149.059761825389_28.247086	FALSE	interacts with	Inhibition_NF (interacts with) rowID_3771_149.059761825389_28.247086	0.561868	1
	#980000FF	interacts with	0.72791	black	solid	Inhibition_NF (interacts with) rowID_2017_169.035593825139_4.617125	FALSE	interacts with	Inhibition_NF (interacts with) rowID_2017_169.035593825139_4.617125	0.538942	1
	#830000FF	interacts with	0.72791	black	solid	Inhibition_NF (interacts with) rowID_2111_190.070922499844_5.0468407	FALSE	interacts with	Inhibition_NF (interacts with) rowID_2111_190.070922499844_5.0468407	0.520453	1
	#6D0000FF	interacts with	0.72791	black	solid	Inhibition_NF (interacts with) rowID_3569_199.060081812833_26.441319	FALSE	interacts with	Inhibition_NF (interacts with) rowID_3569_199.060081812833_26.441319	0.503661	1
	#630000FF	interacts with	0.72791	black	solid	Inhibition_NF (interacts with) rowID_727_161.091614050616_2.380487	FALSE	interacts with	Inhibition_NF (interacts with) rowID_727_161.091614050616_2.380487	0.496059	1
	#5C0000FF	interacts with	0.72791	black	solid	Inhibition_NF (interacts with) rowID_4354_373.128024014563_31.766108	FALSE	interacts with	Inhibition_NF (interacts with) rowID_4354_373.128024014563_31.766108	0.490575	1
	#590000FF	interacts with	0.72791	black	solid	Inhibition_NF (interacts with) rowID_4167_565.155548155674_30.760048	FALSE	interacts with	Inhibition_NF (interacts with) rowID_4167_565.155548155674_30.760048	0.488794	1
	#4E0000FF	interacts with	0.72791	black	solid	Inhibition_NF (interacts with) rowID_1061_203.149625250082_2.5281076	FALSE	interacts with	Inhibition_NF (interacts with) rowID_1061_203.149625250082_2.5281076	0.480433	1
	#410000FF	interacts with	0.72791	black	solid	Inhibition_NF (interacts with) rowID_4836_179.070305226346_35.157116	FALSE	interacts with	Inhibition_NF (interacts with) rowID_4836_179.070305226346_35.157116	0.4708	1
	#3B0000FF	interacts with	0.72791	black	solid	Inhibition_NF (interacts with) rowID_4427_565.155224209144_32.19419	FALSE	interacts with	Inhibition_NF (interacts with) rowID_4427_565.155224209144_32.19419	0.46584	1
	#3A0000FF	interacts with	0.72791	black	solid	Inhibition_NF (interacts with) rowID_4745_565.155429292423_34.372307	FALSE	interacts with	Inhibition_NF (interacts with) rowID_4745_565.155429292423_34.372307	0.465294	1
	#360000FF	interacts with	0.72791	black	solid	Inhibition_NF (interacts with) rowID_4764_535.144719832659_34.68633	FALSE	interacts with	Inhibition_NF (interacts with) rowID_4764_535.144719832659_34.68633	0.462371	1
	#340000FF	interacts with	0.72791	black	solid	Inhibition_NF (interacts with) rowID_4825_207.065075606185_35.043118	FALSE	interacts with	Inhibition_NF (interacts with) rowID_4825_207.065075606185_35.043118	0.460716	1
	#320000FF	interacts with	0.72791	black	solid	Inhibition_NF (interacts with) rowID_4585_565.155607643757_33.12926	FALSE	interacts with	Inhibition_NF (interacts with) rowID_4585_565.155607643757_33.12926	0.458457	1
	#310000FF	interacts with	0.72791	black	solid	Inhibition_NF (interacts with) rowID_1919_348.070232352639_4.1908402	FALSE	interacts with	Inhibition_NF (interacts with) rowID_1919_348.070232352639_4.1908402	0.458326	1
	#2B0000FF	interacts with	0.72791	black	solid	Inhibition_NF (interacts with) rowID_5085_225.075640795986_36.988037	FALSE	interacts with	Inhibition_NF (interacts with) rowID_5085_225.075640795986_36.988037	0.454296	1
	#180000FF	interacts with	0.72791	black	solid	Inhibition_NF (interacts with) rowID_3227_167.070274155514_22.839333	FALSE	interacts with	Inhibition_NF (interacts with) rowID_3227_167.070274155514_22.839333	0.451619	1
	#0A0000FF	interacts with	0.72791	black	solid	Inhibition_NF (interacts with) rowID_4177_445.112352604871_30.739382	FALSE	interacts with	Inhibition_NF (interacts with) rowID_4177_445.112352604871_30.739382	0.45054	1
	#002400FF	interacts with	0.72791	black	solid	Inhibition_NF (interacts with) rowID_4080_167.106620875827_30.188904	FALSE	interacts with	Inhibition_NF (interacts with) rowID_4080_167.106620875827_30.188904	-0.459745	1
	#004F00FF	interacts with	0.72791	black	solid	Inhibition_NF (interacts with) Disaccharide.Sucrose	FALSE	interacts with	Inhibition_NF (interacts with) Disaccharide.Sucrose	-0.504578	1
[truncated: 99 more columns]

## Sheet: b.PLS_networks_NV_inhib_met
	Supplementary Table S4.b. PLS network of NV inhibition and its metabolites. This sheet contains information regarding the edges and nodes of the network.
	annotation	ANNOTATION_LEVEL	class	color	group	ID	label	labelcex	labelcolor	labelfamily	name	sample_10_A_Aurelius	sample_10_A_Aurelius_scaled_sum	sample_10_A_Aurelius_sum_scaled_m	sample_11_A_Axaro	sample_11_A_Axaro_scaled_sum	sample_11_A_Axaro_sum_scaled_m	sample_12_A_Balaton	sample_12_A_Balaton_scaled_sum	sample_12_A_Balaton_sum_scaled_m	sample_13_A_Capo	sample_13_A_Capo_scaled_sum	sample_13_A_Capo_sum_scaled_m	sample_14_A_Csiko	sample_14_A_Csiko_scaled_sum	sample_14_A_Csiko_sum_scaled_m	sample_15_A_Gallus	sample_15_A_Gallus_scaled_sum	sample_15_A_Gallus_sum_scaled_m	sample_16_A_Gaudio	sample_16_A_Gaudio_scaled_sum	sample_16_A_Gaudio_sum_scaled_m	sample_17_A_Mandarin	sample_17_A_Mandarin_scaled_sum	sample_17_A_Mandarin_sum_scaled_m	sample_18_A_Monaco	sample_18_A_Monaco_scaled_sum	sample_18_A_Monaco_sum_scaled_m	sample_19_A_Tillsano	sample_19_A_Tillsano_scaled_sum	sample_19_A_Tillsano_sum_scaled_m	sample_1_A_Activus	sample_1_A_Activus_scaled_sum	sample_1_A_Activus_sum_scaled_m	sample_20_A_Tobias	sample_20_A_Tobias_scaled_sum	sample_20_A_Tobias_sum_scaled_m	sample_21_I_IW.D.58	sample_21_I_IW.D.58_scaled_sum
	2-Phenylacetamide	Level 2	Phenylpropanoids	#00FFFFD9	x	rowID_2230_136.075515028471_5.980424	rowID_2230_136.075515028471_5.980424	1	black	sans	rowID_2230_136.075515028471_5.980424	59580.2	0.013	1343.31	173275	0.041	3906.7	139273	0.034	3140.09	50973.7	0.012	1149.26	5535.38	0.001	124.802	93826.8	0.023	2115.44	34850.3	0.009	785.743	11476.2	0.003	258.744	38658	0.01	871.591	0	0	0	134742	0.026	3037.91	5179.21	0.001	116.772	49085.3	0.011
	ABOA	Level 2	Alkaloids	#00FFFFD9	x	rowID_3635_178.04986606282_27.079638	rowID_3635_178.04986606282_27.079638	1	black	sans	rowID_3635_178.04986606282_27.079638	66572.3	0.175	568.467	314187	0.363	2682.88	526060	0.08	4492.08	81310.7	0	694.319	225124	0.046	1922.35	30502.5	0	260.464	157294	0.043	1343.15	118477	0.024	1011.68	9368.41	0	79.9977	36678.3	0.021	313.2	50156	0	428.287	4778.17	0	40.8013	550069	0
	L-Tyrosine	Level 1	Amino acids and derivatives	#00FFFFD9	x	rowID_2231_182.08097867108_5.978661	rowID_2231_182.08097867108_5.978661	1	black	sans	rowID_2231_182.08097867108_5.978661	386722	0	1342.84	1.18104e+06	0	4101.02	974708	0	3384.55	355820	0	1235.54	40765.3	0.057	141.552	651243	0	2261.35	245335	0	851.894	77140.1	0	267.859	275487	0.013	956.592	12328.3	0	42.8083	747913	0	2597.03	37422.2	0	129.944	311659	0
	L-TRYPTOPHAN	Level 1	Amino acids and derivatives	#00FFFFD9	x	rowID_2975_205.097009353518_19.358385	rowID_2975_205.097009353518_19.358385	1	black	sans	rowID_2975_205.097009353518_19.358385	435421	0.016	2035.33	700127	0.03	3272.66	925560	0.044	4326.42	422228	0.183	1973.66	31744.1	0.027	148.384	499751	0	2336.03	220434	0	1030.39	145187	0.059	678.66	136234	0	636.809	16608.6	0.059	77.635	684506	0	3199.64	20278.8	0	94.7908	606308	0
	Fatty acid - C18H30O3	Level 3	Lipids	#00FFFFD9	x	rowID_7875_277.21609498034_60.864174	rowID_7875_277.21609498034_60.864174	1	black	sans	rowID_7875_277.21609498034_60.864174	262918	0.143	14017.1	83997.1	0.033	4478.19	198179	0.075	10565.7	38174.1	0.049	2035.2	45695	0.027	2436.17	33884.9	0.039	1806.53	52179.9	0.026	2781.9	20198.2	0.024	1076.84	69504.9	0.035	3705.56	13921.6	0.015	742.209	10823.8	0.007	577.058	36445.4	0.023	1943.04	23650.7	0.01
	Fatty acid - C18H30O2	Level 3	Lipids	#00FFFFD9	x	rowID_7955_279.231755141053_62.40903	rowID_7955_279.231755141053_62.40903	1	black	sans	rowID_7955_279.231755141053_62.40903	118406	0.077	7935.45	49962	0.025	3348.4	98449.4	0.043	6597.98	37846.2	0.022	2536.41	38459.7	0.055	2577.53	41571.9	0.035	2786.1	27394.3	0.029	1835.94	62302.7	0.028	4175.47	53872	0.027	3610.44	24332.6	0.034	1630.75	10740.7	0.004	719.831	34637.3	0.03	2321.36	24884.4	0.03
	4-METHYLCATECHOL	Level 2	Phenylpropanoids	#00FFFFD9	x	rowID_3435_125.059562882999_25.04223	rowID_3435_125.059562882999_25.04223	1	black	sans	rowID_3435_125.059562882999_25.04223	5927.33	0.015	1882.88	4108.42	0.001	1305.08	4484.94	0.021	1424.69	8021.66	0.052	2548.16	7317.28	0.022	2324.41	10024.2	0.015	3184.3	6249.23	0.054	1985.13	5987.47	0.002	1901.98	11910.8	0.092	3783.6	8615.96	0.002	2736.95	4641.74	0.004	1474.5	8667.28	0.007	2753.25	13576.8	0.089
	3-METHYLGLUTARIC ACID	Level 2	Carboxilic acids	#00FFFFD9	x	rowID_2898_129.054497538086_18.653692	rowID_2898_129.054497538086_18.653692	1	black	sans	rowID_2898_129.054497538086_18.653692	13819.5	0.02	1091.88	14296.5	0.024	1129.57	19748.2	0.04	1560.31	23374.2	0.04	1846.8	25065.7	0.052	1980.44	10794	0.061	852.836	21881.8	0.031	1728.88	22148.9	0.016	1749.99	11366.6	0.031	898.08	34413.1	0.03	2718.99	20008.9	0	1580.91	52117.5	0.027	4117.82	44048.4	0.01
	Malic acid	Level 2	Carboxilic acids	#00FFFFD9	x	rowID_2613_135.030041955392_15.444866	rowID_2613_135.030041955392_15.444866	1	black	sans	rowID_2613_135.030041955392_15.444866	4055.91	0.026	2938.34	0	0.019	0	897.003	0.031	649.842	6917.06	0.015	5011.13	4989.77	0.035	3614.89	4029.37	0.03	2919.11	2352.23	0.017	1704.09	11538.7	0.029	8359.29	4543.51	0.026	3291.59	1081.98	0.031	783.848	3264.4	0.015	2364.92	0	0.005	0	3146.9	0.017
	similar Palmitic acid ethyl ester	Level 3	Lipids	#00FFFFD9	x	rowID_5313_149.096002571231_38.354954	rowID_5313_149.096002571231_38.354954	1	black	sans	rowID_5313_149.096002571231_38.354954	13802.1	0	3568.38	6543.86	0	1691.84	7477.31	0	1933.17	12163.9	0	3144.83	16223.5	0	4194.39	13098.2	0	3386.38	5170.74	0	1336.84	5942.28	0	1536.31	13853	0	3581.53	10888.7	0	2815.15	3846.14	0	994.376	10115.1	0	2615.15	7501.65	0.056
	Hydroxyphenyllactic acid	Level 2	Carboxilic acids	#00FFFFD9	x	rowID_2225_165.054484661896_5.9707355	rowID_2225_165.054484661896_5.9707355	1	black	sans	rowID_2225_165.054484661896_5.9707355	22301.1	0.012	1305.85	69005.2	0.038	4040.64	53486.1	0.029	3131.91	19206.8	0.011	1124.67	0	0	0	36199.1	0.018	2119.66	13805.4	0.01	808.381	4674.13	0.005	273.696	14759	0.01	864.224	0	0.001	0	43590.6	0.031	2552.47	0	0	0	19987.4	0.014
	7,8-dimethylalloxazine (lumichrome)	Level 1	Vitamins	#00FFFFD9	x	rowID_5203_243.087451760704_37.55642	rowID_5203_243.087451760704_37.55642	1	black	sans	rowID_5203_243.087451760704_37.55642	25855.9	0.035	1242.64	22152.2	0.042	1064.64	22288.9	0.013	1071.21	63048.4	0.008	3030.13	74662.2	0.018	3588.29	74175	0.011	3564.87	36757.4	0.017	1766.57	68002.8	0.007	3268.23	77406.8	0.061	3720.19	91803.1	0.028	4412.08	25542.8	0.067	1227.59	73648.5	0.061	3539.57	42497.2	0.006
	9,10-Epoxyoctadecenoic acid	Level 3	Lipids	#00FFFFD9	x	rowID_7963_297.242310612538_62.507427	rowID_7963_297.242310612538_62.507427	1	black	sans	rowID_7963_297.242310612538_62.507427	243912	0.046	7682.61	79810.7	0.018	2513.83	135016	0.041	4252.65	69518.6	0.043	2189.66	175157	0.015	5516.98	111987	0.087	3527.3	93278.9	0.02	2938.05	90470.4	0.037	2849.58	84683.2	0.091	2667.3	107698	0.012	3392.21	12117.4	0	381.667	96041.9	0.037	3025.07	95224.1	0.014
	3,5,6,7,8,3',4'-Heptamethoxyflavone	Level 2	Flavonoids	#00FFFFD9	x	rowID_7032_433.14923055318_52.507793	rowID_7032_433.14923055318_52.507793	1	black	sans	rowID_7032_433.14923055318_52.507793	0	0.032	0	0	0.025	0	0	0.005	0	0	0.008	0	0	0.046	0	0	0.054	0	0	0.005	0	0	0.008	0	0	0.013	0	0	0.016	0	0	0.218	0	0	0.012	0	5928.03	0.01
	Serine	Level 1	Amino acids and derivatives	#00FFFFD9	x	rowID_101_106.0035499694623_2.0188725	rowID_101_106.0035499694623_2.0188725	1	black	sans	rowID_101_106.0035499694623_2.0188725	13188.1	0.004	1343.12	23056.8	0.005	2348.19	15115	0.003	1539.36	15516	0.007	1580.2	27860.8	0.007	2837.44	20427.3	0.058	2080.39	15104.5	0.007	1538.3	21042.8	0.012	2143.08	17928.2	0.015	1825.88	25486	0.039	2595.59	34196.5	0.009	3482.7	27755.4	0.015	2826.71	13143.8	0.023
	Perillic acid	Level 2	Terpenoids	#00FFFFD9	x	rowID_4080_167.106620875827_30.188904	rowID_4080_167.106620875827_30.188904	1	black	sans	rowID_4080_167.106620875827_30.188904	3278.18	0.061	2453.78	1586.92	0.027	1187.84	1944.72	0.018	1455.66	3397.92	0.029	2543.41	4169.34	0.053	3120.83	3985.21	0.021	2983.01	1908.03	0.061	1428.2	2733.57	0.04	2046.13	3003.16	0.052	2247.93	3212.4	0.074	2404.55	0	0.032	0	3626.78	0.002	2714.72	2996.08	0
	Suberic acid	Level 2	Carboxilic acids	#00FFFFD9	x	rowID_4313_197.078291922003_31.527002	rowID_4313_197.078291922003_31.527002	1	black	sans	rowID_4313_197.078291922003_31.527002	468.293	0.066	549.575	0	0.097	0	1192.13	0.077	1399.05	2755.05	0.06	3233.25	1122.12	0.071	1316.89	1016.16	0.03	1192.54	1812.23	0.067	2126.78	808.957	0.034	949.368	4139.71	0.015	4858.24	2870.78	0.025	3369.06	0	0.011	0	2472.43	0	2901.58	6328.22	0
	Flavone - C17H14O6	Level 3	Flavonoids	#00FFFFD9	x	rowID_5602_315.0861325668_40.609165	rowID_5602_315.0861325668_40.609165	1	black	sans	rowID_5602_315.0861325668_40.609165	2665.65	0	12210	0	0	0	812.404	0	3721.2	752.96	0	3448.92	2200.59	0	10079.8	0	0	0	1736.1	0	7952.19	0	0	0	0	0	0	0	0	0	0	0	0	0	0	0	0	0
	Lysoornithine lipid (LOL) (18:1-OH)	Level 3	Lipids	#00FFFFD9	x	rowID_7796_413.337359498877_59.488174	rowID_7796_413.337359498877_59.488174	1	black	sans	rowID_7796_413.337359498877_59.488174	0	0.228	0	0	0.047	0	0	0.061	0	0	0	0	0	0.029	0	3608.05	0.017	12929.2	8604.85	0	30834.8	0	0	0	0	0.053	0	0	0	0	0	0	0	0	0.072	0	0	0
	Disaccharide/Sucrose	Level 1 - GCMS	Carbohydrates	#00FFFFD9	x	Disaccharide.Sucrose	Disaccharide.Sucrose	1	black	sans	Disaccharide.Sucrose	4.203	0	35.4855	1.137	0	9.60051	22.106	0.002	186.652	58.779	0.005	496.291	239.706	0.02	2023.93	62.358	0.005	526.517	25.055	0.002	211.552	32.2	0.003	271.874	580.924	0.049	4904.98	43.689	0.004	368.888	47.534	0.004	401.35	1947	0.164	16439.3	131.71	0.011
	color	interaction	labelcex	labelcolor	lty	name	selected	shared interaction	shared name	weight_EDGE	width
	#B90000FF	interacts with	0.739032	black	solid	Inhibition_NV (interacts with) rowID_2975_205.097009353518_19.358385	FALSE	interacts with	Inhibition_NV (interacts with) rowID_2975_205.097009353518_19.358385	0.443953	1
	#A10000FF	interacts with	0.739032	black	solid	Inhibition_NV (interacts with) rowID_7955_279.231755141053_62.40903	FALSE	interacts with	Inhibition_NV (interacts with) rowID_7955_279.231755141053_62.40903	0.426442	1
	#9C0000FF	interacts with	0.739032	black	solid	Inhibition_NV (interacts with) rowID_5602_315.0861325668_40.609165	FALSE	interacts with	Inhibition_NV (interacts with) rowID_5602_315.0861325668_40.609165	0.42277	1
	#5B0000FF	interacts with	0.739032	black	solid	Inhibition_NV (interacts with) rowID_2613_135.030041955392_15.444866	FALSE	interacts with	Inhibition_NV (interacts with) rowID_2613_135.030041955392_15.444866	0.381962	1
	#500000FF	interacts with	0.739032	black	solid	Inhibition_NV (interacts with) rowID_7963_297.242310612538_62.507427	FALSE	interacts with	Inhibition_NV (interacts with) rowID_7963_297.242310612538_62.507427	0.375485	1
	#4E0000FF	interacts with	0.739032	black	solid	Inhibition_NV (interacts with) rowID_2231_182.08097867108_5.978661	FALSE	interacts with	Inhibition_NV (interacts with) rowID_2231_182.08097867108_5.978661	0.374087	1
	#490000FF	interacts with	0.739032	black	solid	Inhibition_NV (interacts with) rowID_2225_165.054484661896_5.9707355	FALSE	interacts with	Inhibition_NV (interacts with) rowID_2225_165.054484661896_5.9707355	0.370679	1
	#320000FF	interacts with	0.739032	black	solid	Inhibition_NV (interacts with) rowID_7875_277.21609498034_60.864174	FALSE	interacts with	Inhibition_NV (interacts with) rowID_7875_277.21609498034_60.864174	0.357216	1
	#240000FF	interacts with	0.739032	black	solid	Inhibition_NV (interacts with) rowID_2230_136.075515028471_5.980424	FALSE	interacts with	Inhibition_NV (interacts with) rowID_2230_136.075515028471_5.980424	0.352322	1
	#210000FF	interacts with	0.739032	black	solid	Inhibition_NV (interacts with) rowID_3635_178.04986606282_27.079638	FALSE	interacts with	Inhibition_NV (interacts with) rowID_3635_178.04986606282_27.079638	0.352017	1
	#002400FF	interacts with	0.739032	black	solid	Inhibition_NV (interacts with) rowID_7032_433.14923055318_52.507793	FALSE	interacts with	Inhibition_NV (interacts with) rowID_7032_433.14923055318_52.507793	-0.358278	1
	#003E00FF	interacts with	0.739032	black	solid	Inhibition_NV (interacts with) rowID_101_106.0035499694623_2.0188725	FALSE	interacts with	Inhibition_NV (interacts with) rowID_101_106.0035499694623_2.0188725	-0.3791	1
	#004200FF	interacts with	0.739032	black	solid	Inhibition_NV (interacts with) rowID_4080_167.106620875827_30.188904	FALSE	interacts with	Inhibition_NV (interacts with) rowID_4080_167.106620875827_30.188904	-0.383088	1
	#004400FF	interacts with	0.739032	black	solid	Inhibition_NV (interacts with) rowID_7796_413.337359498877_59.488174	FALSE	interacts with	Inhibition_NV (interacts with) rowID_7796_413.337359498877_59.488174	-0.383868	1
	#004E00FF	interacts with	0.739032	black	solid	Inhibition_NV (interacts with) rowID_2898_129.054497538086_18.653692	FALSE	interacts with	Inhibition_NV (interacts with) rowID_2898_129.054497538086_18.653692	-0.391646	1
	#006B00FF	interacts with	0.739032	black	solid	Inhibition_NV (interacts with) Disaccharide.Sucrose	FALSE	interacts with	Inhibition_NV (interacts with) Disaccharide.Sucrose	-0.414444	1
	#006D00FF	interacts with	0.739032	black	solid	Inhibition_NV (interacts with) rowID_4313_197.078291922003_31.527002	FALSE	interacts with	Inhibition_NV (interacts with) rowID_4313_197.078291922003_31.527002	-0.415265	1
	#007500FF	interacts with	0.739032	black	solid	Inhibition_NV (interacts with) rowID_5313_149.096002571231_38.354954	FALSE	interacts with	Inhibition_NV (interacts with) rowID_5313_149.096002571231_38.354954	-0.419834	1
	#00DA00FF	interacts with	0.739032	black	solid	Inhibition_NV (interacts with) rowID_3435_125.059562882999_25.04223	FALSE	interacts with	Inhibition_NV (interacts with) rowID_3435_125.059562882999_25.04223	-0.474033	1
	#00FF00FF	interacts with	0.739032	black	solid	Inhibition_NV (interacts with) rowID_5203_243.087451760704_37.55642	FALSE	interacts with	Inhibition_NV (interacts with) rowID_5203_243.087451760704_37.55642	-0.49328	1
[truncated: 100 more columns]

## Sheet: c.PLS_networks_NM_inhib_met
	Supplementary Table S4.c. PLS network of NM inhibition and metabolites. This sheet contains information regarding the edges and nodes of the network.
	annotation	ANNOTATION_LEVEL	class	color	group	label	labelcex	labelcolor	labelfamily	name	sample_10_A_Aurelius	sample_10_A_Aurelius_sum_scaled	sample_10_A_Aurelius_sum_scaled_m	sample_11_A_Axaro	sample_11_A_Axaro_sum_scaled	sample_11_A_Axaro_sum_scaled_m	sample_12_A_Balaton	sample_12_A_Balaton_sum_scaled	sample_12_A_Balaton_sum_scaled_m	sample_13_A_Capo	sample_13_A_Capo_sum_scaled	sample_13_A_Capo_sum_scaled_m	sample_14_A_Csiko	sample_14_A_Csiko_sum_scaled	sample_14_A_Csiko_sum_scaled_m	sample_15_A_Gallus	sample_15_A_Gallus_sum_scaled	sample_15_A_Gallus_sum_scaled_m	sample_16_A_Gaudio	sample_16_A_Gaudio_sum_scaled	sample_16_A_Gaudio_sum_scaled_m	sample_17_A_Mandarin	sample_17_A_Mandarin_sum_scaled	sample_17_A_Mandarin_sum_scaled_m	sample_18_A_Monaco	sample_18_A_Monaco_sum_scaled	sample_18_A_Monaco_sum_scaled_m	sample_19_A_Tillsano	sample_19_A_Tillsano_sum_scaled	sample_19_A_Tillsano_sum_scaled_m	sample_1_A_Activus	sample_1_A_Activus_sum_scaled	sample_1_A_Activus_sum_scaled_m	sample_20_A_Tobias	sample_20_A_Tobias_sum_scaled	sample_20_A_Tobias_sum_scaled_m	sample_21_I_IW.D.58	sample_21_I_IW.D.58_sum_scaled	sample_21_I_IW.D.58_sum_scaled_m
	Nicotinic acid	Level 1	Alkaloids	#00FFFFD9	x	rowID_1825_124.039098789759_3.7408628	1	black	sans	rowID_1825_124.039098789759_3.7408628	183109	0.0275609	2756.09	24420.1	0.00367563	367.563	166356	0.0250394	2503.94	140764	0.0211872	2118.72	78718.1	0.0118484	1184.84	150559	0.0226616	2266.16	224496	0.0337904	3379.04	149670	0.0225279	2252.79	87268.3	0.0131353	1313.53	289778	0.0436164	4361.64	90508.4	0.013623	1362.3	345893	0.0520626	5206.26	100819	0.0151749	1517.49
	Protocatechuic acid	Level 1	Phenylpropanoids	#00FFFFD9	x	rowID_2694_155.033898583555_16.228622	1	black	sans	rowID_2694_155.033898583555_16.228622	3042.48	0.00591106	591.106	5312.89	0.0103221	1032.21	6876.03	0.0133591	1335.91	1421.05	0.00276088	276.088	4905.68	0.00953096	953.096	0	0	0	5025.94	0.0097646	976.46	6615.51	0.0128529	1285.29	0	0	0	890.657	0.00173041	173.041	2563.42	0.00498033	498.033	0	0	0	0	0	0
	N,N-Dimethyl-L-arginine	Level 2	Amino acids and derivatives	#00FFFFD9	x	rowID_1061_203.149625250082_2.5281076	1	black	sans	rowID_1061_203.149625250082_2.5281076	88140.1	0.0367539	3675.39	122221	0.0509653	5096.53	14164.2	0.00590637	590.637	82192.1	0.0342736	3427.36	47994.6	0.0200135	2001.35	49639.4	0.0206994	2069.94	121105	0.0505002	5050.02	21467.3	0.00895174	895.174	34544.7	0.014405	1440.5	32920.8	0.0137278	1372.78	79661.8	0.0332185	3321.85	24023	0.0100175	1001.75	76985.3	0.0321025	3210.25
	Trimethyllysine	Level 2	Amino acids and derivatives	#00FFFFD9	x	rowID_429_189.159277514381_2.2714453	1	black	sans	rowID_429_189.159277514381_2.2714453	10092.3	0.0160414	1604.14	15795.1	0.0251057	2510.57	10348.9	0.0164492	1644.92	10413.1	0.0165513	1655.13	8846.16	0.0140606	1406.06	7916.66	0.0125833	1258.33	15352.7	0.0244025	2440.25	16397.1	0.0260626	2606.26	6027.55	0.00958058	958.058	9658.87	0.0153524	1535.24	16654.4	0.0264716	2647.16	17078.1	0.0271451	2714.51	21866.8	0.0347566	3475.66
	Fatty acid - C17H30O3	Level 3	Lipids	#00FFFFD9	x	rowID_7852_265.216171732976_60.36915	1	black	sans	rowID_7852_265.216171732976_60.36915	55830.5	0.113479	11347.9	4127.01	0.00838842	838.842	16562.8	0.0336651	3366.51	25807.6	0.0524557	5245.57	13646.3	0.0277371	2773.71	54019.4	0.109798	10979.8	2210.5	0.00449299	449.299	8412.97	0.0170999	1709.99	30080.2	0.06114	6114	17060.5	0.0346766	3467.66	1851.85	0.003764	376.4	34767	0.0706663	7066.63	6339.11	0.0128847	1288.47
	Fatty acid - C17H30O3	Level 3	Lipids	#00FFFFD9	x	rowID_7866_265.216187750324_60.493984	1	black	sans	rowID_7866_265.216187750324_60.493984	30930.6	0.0738927	7389.27	5981.39	0.0142894	1428.94	12849.9	0.0306982	3069.82	42661.6	0.101918	10191.8	7918.22	0.0189165	1891.65	53371.8	0.127504	12750.4	1580.18	0.00377503	377.503	13573.1	0.0324259	3242.59	17050.5	0.0407333	4073.33	6672.71	0.015941	1594.1	0	0	0	24388.8	0.0582645	5826.45	6339.11	0.015144	1514.4
	Fatty acid - C18H28O3	Level 3	Lipids	#00FFFFD9	x	rowID_7067_293.211102189671_52.78035	1	black	sans	rowID_7067_293.211102189671_52.78035	154870	0.0426884	4268.84	72096.1	0.0198726	1987.26	100456	0.0276898	2768.98	138033	0.0380476	3804.76	148330	0.0408857	4088.57	138116	0.0380704	3807.04	92583.7	0.0255198	2551.98	132633	0.036559	3655.9	151720	0.0418201	4182.01	126303	0.0348142	3481.42	34568.3	0.00952843	952.843	133050	0.036674	3667.4	71964.5	0.0198363	1983.63
	Fatty acid - C18H28O3	Level 3	Lipids	#00FFFFD9	x	rowID_7334_293.211112101614_54.97842	1	black	sans	rowID_7334_293.211112101614_54.97842	97813.9	0.0498683	4986.83	24127.5	0.0123009	1230.09	26034	0.0132729	1327.29	113987	0.0581138	5811.38	87996.5	0.0448631	4486.31	68803.6	0.035078	3507.8	59936.7	0.0305574	3055.74	60444.3	0.0308162	3081.62	68412.8	0.0348788	3487.88	87814.5	0.0447703	4477.03	16624	0.00847536	847.536	86485.1	0.0440926	4409.26	45959.5	0.0234314	2343.14
	Catechol	Level 2	Phenylpropanoids	#00FFFFD9	x	rowID_3843_111.043792425787_28.487804	1	black	sans	rowID_3843_111.043792425787_28.487804	2954.09	0.045901	4590.1	4526.2	0.0703287	7032.87	1588.74	0.0246861	2468.61	1082.4	0.0168185	1681.85	1683.23	0.0261542	2615.42	0	0	0	1896.14	0.0294626	2946.26	0	0	0	0	0	0	2268.34	0.0352458	3524.58	3003.36	0.0466667	4666.67	0	0	0	0	0	0
	Fatty acid - C17H30O3	Level 3	Lipids	#00FFFFD9	x	rowID_7567_265.216196495231_56.90642	1	black	sans	rowID_7567_265.216196495231_56.90642	6843.8	0.0390983	3909.83	4357.9	0.0248965	2489.65	5288.28	0.0302117	3021.17	8556.14	0.0488808	4888.08	4189.76	0.0239359	2393.59	4888.44	0.0279274	2792.74	2860.6	0.0163425	1634.25	5830.66	0.0333103	3331.03	8709.47	0.0497568	4975.68	7727.91	0.0441492	4414.92	0	0	0	10211.4	0.058337	5833.7	1917.87	0.0109567	1095.67
	Fatty acid - C17H30O3	Level 3	Lipids	#00FFFFD9	x	rowID_7778_265.2162547388_59.401623	1	black	sans	rowID_7778_265.2162547388_59.401623	10251.4	0.108951	10895.1	1580.03	0.0167926	1679.26	4326.14	0.0459782	4597.82	8005.62	0.0850837	8508.37	1939.01	0.0206078	2060.78	3423.86	0.0363888	3638.88	0	0	0	1768.1	0.0187914	1879.14	10272.9	0.10918	10918	7145.44	0.0759417	7594.17	0	0	0	11076.3	0.117719	11771.9	1092.05	0.0116064	1160.64
	color	interaction	labelcex	labelcolor	lty	name	selected	shared interaction	shared name	weight_EDGE	width
	#CF0000FF	interacts with		black	solid	AOB_NM (interacts with) rowID_1061_203.149625250082_2.5281076	FALSE	interacts with	AOB_NM (interacts with) rowID_1061_203.149625250082_2.5281076	0.443598	1
	#940000FF	interacts with		black	solid	AOB_NM (interacts with) rowID_3843_111.043792425787_28.487804	FALSE	interacts with	AOB_NM (interacts with) rowID_3843_111.043792425787_28.487804	0.418986	1
	#830000FF	interacts with		black	solid	AOB_NM (interacts with) rowID_2694_155.033898583555_16.228622	FALSE	interacts with	AOB_NM (interacts with) rowID_2694_155.033898583555_16.228622	0.412502	1
	#5A0000FF	interacts with		black	solid	AOB_NM (interacts with) rowID_429_189.159277514381_2.2714453	FALSE	interacts with	AOB_NM (interacts with) rowID_429_189.159277514381_2.2714453	0.398213	1
	#001500FF	interacts with		black	solid	AOB_NM (interacts with) rowID_7334_293.211112101614_54.97842	FALSE	interacts with	AOB_NM (interacts with) rowID_7334_293.211112101614_54.97842	-0.381117	1
	#002800FF	interacts with		black	solid	AOB_NM (interacts with) rowID_7567_265.216196495231_56.90642	FALSE	interacts with	AOB_NM (interacts with) rowID_7567_265.216196495231_56.90642	-0.386425	1
	#004300FF	interacts with		black	solid	AOB_NM (interacts with) rowID_7067_293.211102189671_52.78035	FALSE	interacts with	AOB_NM (interacts with) rowID_7067_293.211102189671_52.78035	-0.399529	1
	#004300FF	interacts with		black	solid	AOB_NM (interacts with) rowID_1825_124.039098789759_3.7408628	FALSE	interacts with	AOB_NM (interacts with) rowID_1825_124.039098789759_3.7408628	-0.399566	1
	#006500FF	interacts with		black	solid	AOB_NM (interacts with) rowID_7778_265.2162547388_59.401623	FALSE	interacts with	AOB_NM (interacts with) rowID_7778_265.2162547388_59.401623	-0.415093	1
	#00B400FF	interacts with		black	solid	AOB_NM (interacts with) rowID_7852_265.216171732976_60.36915	FALSE	interacts with	AOB_NM (interacts with) rowID_7852_265.216171732976_60.36915	-0.439959	1
	#00FF00FF	interacts with		black	solid	AOB_NM (interacts with) rowID_7866_265.216187750324_60.493984	FALSE	interacts with	AOB_NM (interacts with) rowID_7866_265.216187750324_60.493984	-0.463155	1
[truncated: 99 more columns]

## Sheet: d.PLS_networks_NU_inhib_met
	Supplementary Table S4.d. PLS network between NU inhibition and metabolites. This sheet contains information regarding the edges and nodes of the network.
	annotation	ANNOTATION_LEVEL	class	color	group	label	labelcex	labelcolor	labelfamily	name	sample_10_A_Aurelius	sample_10_A_Aurelius_sum_scaled	sample_10_A_Aurelius_sum_scaled_m	sample_11_A_Axaro	sample_11_A_Axaro_sum_scaled	sample_11_A_Axaro_sum_scaled_m	sample_12_A_Balaton	sample_12_A_Balaton_sum_scaled	sample_12_A_Balaton_sum_scaled_m	sample_13_A_Capo	sample_13_A_Capo_sum_scaled	sample_13_A_Capo_sum_scaled_m	sample_14_A_Csiko	sample_14_A_Csiko_sum_scaled	sample_14_A_Csiko_sum_scaled_m	sample_15_A_Gallus	sample_15_A_Gallus_sum_scaled	sample_15_A_Gallus_sum_scaled_m	sample_16_A_Gaudio	sample_16_A_Gaudio_sum_scaled	sample_16_A_Gaudio_sum_scaled_m	sample_17_A_Mandarin	sample_17_A_Mandarin_sum_scaled	sample_17_A_Mandarin_sum_scaled_m	sample_18_A_Monaco	sample_18_A_Monaco_sum_scaled	sample_18_A_Monaco_sum_scaled_m	sample_19_A_Tillsano	sample_19_A_Tillsano_sum_scaled	sample_19_A_Tillsano_sum_scaled_m	sample_1_A_Activus	sample_1_A_Activus_sum_scaled	sample_1_A_Activus_sum_scaled_m	sample_20_A_Tobias	sample_20_A_Tobias_sum_scaled	sample_20_A_Tobias_sum_scaled_m	sample_21_I_IW.D.58	sample_21_I_IW.D.58_sum_scaled	sample_21_I_IW.D.58_sum_scaled_m
	Disaccharide - C12H22O11	Level 3	Carbohydrates	#00FFFFD9	x	rowID_1948_325.112706068394_4.3045945	1	black	sans	rowID_1948_325.112706068394_4.3045945	0	0	0	105929	0.014962	1496.2	60542.1	0.00855124	855.124	0	0	0	0	0	0	0	0	0	38668.3	0.00546168	546.168	185231	0.0261629	2616.29	0	0	0	117839	0.0166441	1664.41	26820.9	0.00378831	378.831	0	0	0	161467	0.0228063	2280.63
	2-Acetylpyrazine	Level 2	Alkaloids	#00FFFFD9	x	rowID_1952_123.05512125313_4.3079076	1	black	sans	rowID_1952_123.05512125313_4.3079076	56357.9	0.0742146	7421.46	51879.3	0.068317	6831.7	51093.7	0.0672825	6728.25	20408.3	0.0268745	2687.45	42759.3	0.0563074	5630.74	0	0	0	34861.6	0.0459073	4590.73	47589.6	0.0626681	6266.81	0	0	0	36685.5	0.0483092	4830.92	33505.3	0.0441213	4412.13	0	0	0	0	0	0
	similar Palmitic acid ethyl ester	Level 3	Lipids	#00FFFFD9	x	rowID_5313_149.096002571231_38.354954	1	black	sans	rowID_5313_149.096002571231_38.354954	13802.1	0.0356838	3568.38	6543.86	0.0169184	1691.84	7477.31	0.0193317	1933.17	12163.9	0.0314483	3144.83	16223.5	0.0419439	4194.39	13098.2	0.0338638	3386.38	5170.74	0.0133684	1336.84	5942.29	0.0153631	1536.31	13853	0.0358153	3581.53	10888.7	0.0281515	2815.15	3846.14	0.00994376	994.376	10115.1	0.0261515	2615.15	7501.65	0.0193947	1939.47
	similar to Ferulic acid	Level 2	Phenylpropanoids	#00FFFFD9	x	rowID_3227_167.070274155514_22.839333	1	black	sans	rowID_3227_167.070274155514_22.839333	14655.9	0.0562383	5623.83	17620.5	0.0676142	6761.42	7874.12	0.0302149	3021.49	2550.41	0.00978653	978.653	10362.9	0.0397648	3976.48	7541.07	0.0289369	2893.69	10738.9	0.0412076	4120.76	8597.52	0.0329908	3299.08	9705.65	0.0372429	3724.29	9088.9	0.0348763	3487.63	5994.61	0.0230028	2300.28	6294.77	0.0241546	2415.46	5040.52	0.0193417	1934.17
	N-Acetyl-DL-glutamic acid	Level 2	Amino acids and derivatives	#00FFFFD9	x	rowID_2111_190.070922499844_5.0468407	1	black	sans	rowID_2111_190.070922499844_5.0468407	10104.9	0.0167059	1670.59	22862.6	0.0377976	3779.76	14741.5	0.0243714	2437.14	7827.54	0.0129409	1294.09	11155.4	0.0184426	1844.26	1053.5	0.00174169	174.169	37889.3	0.0626405	6264.05	39759	0.0657316	6573.16	2398.38	0.00396513	396.513	23249.5	0.0384373	3843.73	74428.5	0.123049	12304.9	3435.2	0.00567925	567.925	5177.36	0.00855947	855.947
	7,8-dimethylalloxazine (lumichrome)	Level 1	Vitamins	#00FFFFD9	x	rowID_5203_243.087451760704_37.55642	1	black	sans	rowID_5203_243.087451760704_37.55642	25855.9	0.0124264	1242.64	22152.2	0.0106464	1064.64	22288.9	0.0107121	1071.21	63048.4	0.0303013	3030.13	74662.2	0.0358829	3588.29	74175	0.0356487	3564.87	36757.4	0.0176657	1766.57	68002.8	0.0326823	3268.23	77406.8	0.0372019	3720.19	91803.1	0.0441208	4412.08	25542.8	0.0122759	1227.59	73648.5	0.0353957	3539.57	42497.2	0.0204243	2042.43
	Disaccharide - C12H22O11	Level 3	Carbohydrates	#00FFFFD9	x	rowID_2180_325.112746718182_5.7271156	1	black	sans	rowID_2180_325.112746718182_5.7271156	0	0	0	28779.5	0.0174465	1744.65	10681.5	0.00647527	647.527	0	0	0	0	0	0	0	0	0	15432.8	0.00935556	935.556	33225.6	0.0201418	2014.18	0	0	0	46870.3	0.0284134	2841.34	9544.21	0.00578583	578.583	0	0	0	59684.3	0.0361815	3618.15
	Disaccharide - C12H22O11	Level 3	Carbohydrates	#00FFFFD9	x	rowID_2447_325.112819647442_11.251843	1	black	sans	rowID_2447_325.112819647442_11.251843	0	0	0	25518.5	0.0172405	1724.05	9032.81	0.00610264	610.264	0	0	0	0	0	0	0	0	0	0	0	0	11628.5	0.00785632	785.632	3399.96	0.00229704	229.704	43532.7	0.029411	2941.1	0	0	0	0	0	0	57850.2	0.0390841	3908.41
	Disaccharide - C12H22O11	Level 3	Carbohydrates	#00FFFFD9	x	rowID_2504_325.112820329078_13.295161	1	black	sans	rowID_2504_325.112820329078_13.295161	2277.97	0.000749045	74.9045	85955.7	0.028264	2826.4	20135.6	0.00662102	662.102	10902.3	0.00358492	358.492	24154	0.00794234	794.234	9850.62	0.00323909	323.909	10501.1	0.00345299	345.299	14770.2	0.00485674	485.674	17040.3	0.00560321	560.321	81088.4	0.0266636	2666.36	14304.4	0.00470358	470.358	7326.67	0.00240916	240.916	83232.8	0.0273687	2736.87
	Disaccharide - C12H22O11	Level 3	Carbohydrates	#00FFFFD9	x	rowID_2495_325.112831562539_13.075728	1	black	sans	rowID_2495_325.112831562539_13.075728	1532.88	0.000921584	92.1584	13201.6	0.00793693	793.693	22271.9	0.0133901	1339.01	6542.55	0.00393345	393.345	11148.3	0.00670247	670.247	9546.12	0.00573923	573.923	6639.26	0.0039916	399.16	29454.4	0.0177083	1770.83	8185.1	0.00492097	492.097	78863.8	0.0474138	4741.38	12668.9	0.00761666	761.666	3478.91	0.00209156	209.156	23388.1	0.0140612	1406.12
	Disaccharide - C12H22O11	Level 3	Carbohydrates	#00FFFFD9	x	rowID_2424_325.11287330154_10.170482	1	black	sans	rowID_2424_325.11287330154_10.170482	0	0	0	16764.6	0.0202016	2020.16	8934.61	0.0107664	1076.64	0	0	0	0	0	0	0	0	0	0	0	0	10877.1	0.0131071	1310.71	0	0	0	27567.1	0.0332189	3321.89	0	0	0	0	0	0	25898.1	0.0312077	3120.77
	Disaccharide - C12H22O11	Level 3	Carbohydrates	#00FFFFD9	x	rowID_2361_325.1128846036_8.264929	1	black	sans	rowID_2361_325.1128846036_8.264929	0	0	0	25039.4	0.018508	1850.8	11039.2	0.00815967	815.967	0	0	0	0	0	0	0	0	0	0	0	0	18295.9	0.0135235	1352.35	0	0	0	36171.9	0.0267366	2673.66	4771.02	0.00352652	352.652	0	0	0	42306.5	0.031271	3127.1
	2-Hydroxybenzenepropanoic acid	Level 2	Phenylpropanoids	#00FFFFD9	x	rowID_3771_149.059761825389_28.247086	1	black	sans	rowID_3771_149.059761825389_28.247086	8917.76	0.0549789	5497.89	5825.8	0.0359166	3591.66	4838.22	0.0298281	2982.81	4481.93	0.0276316	2763.16	5700.51	0.0351443	3514.43	3013.15	0.0185764	1857.64	8528.91	0.0525816	5258.16	6046.3	0.0372761	3727.61	5758.24	0.0355001	3550.01	4444.39	0.0274001	2740.01	7469.83	0.0460523	4605.23	0	0	0	1514.37	0.00933626	933.626
	Perillic acid	Level 2	Terpenoids	#00FFFFD9	x	rowID_4080_167.106620875827_30.188904	1	black	sans	rowID_4080_167.106620875827_30.188904	3278.18	0.0245378	2453.78	1586.92	0.0118784	1187.84	1944.72	0.0145566	1455.66	3397.92	0.0254341	2543.41	4169.34	0.0312083	3120.83	3985.21	0.0298301	2983.01	1908.03	0.014282	1428.2	2733.57	0.0204613	2046.13	3003.16	0.0224793	2247.93	3212.4	0.0240455	2404.55	0	0	0	3626.78	0.0271472	2714.72	2996.08	0.0224262	2242.62
	Proline	Level 1 - GCMS	Amino acids and derivatives	#00FFFFD9	x	Proline	1	black	sans	Proline	40.9828	0.0353747	3537.47	3.37425	0.00291252	291.252	11.3902	0.00983158	983.158	18.2413	0.0157452	1574.52	18.6993	0.0161405	1614.05	57.012	0.0492106	4921.06	3.48696	0.0030098	300.98	30.2403	0.0261022	2610.22	26.9124	0.0232297	2322.97	14.2291	0.012282	1228.2	8.47365	0.00731412	731.412	51.1491	0.0441499	4414.99	50.0466	0.0431983	4319.83
	color	interaction	labelcex	labelcolor	lty	name	selected	shared interaction	shared name	weight_EDGE	width
	#FF0000FF	interacts with	0.811516	black	solid	AOB_NU (interacts with) rowID_2495_325.112831562539_13.075728	FALSE	interacts with	AOB_NU (interacts with) rowID_2495_325.112831562539_13.075728	0.519364	1
	#E80000FF	interacts with	0.811516	black	solid	AOB_NU (interacts with) rowID_2424_325.11287330154_10.170482	FALSE	interacts with	AOB_NU (interacts with) rowID_2424_325.11287330154_10.170482	0.506368	1
	#DA0000FF	interacts with	0.811516	black	solid	AOB_NU (interacts with) rowID_2361_325.1128846036_8.264929	FALSE	interacts with	AOB_NU (interacts with) rowID_2361_325.1128846036_8.264929	0.497722	1
	#B10000FF	interacts with	0.811516	black	solid	AOB_NU (interacts with) rowID_2111_190.070922499844_5.0468407	FALSE	interacts with	AOB_NU (interacts with) rowID_2111_190.070922499844_5.0468407	0.473035	1
	#A00000FF	interacts with	0.811516	black	solid	AOB_NU (interacts with) rowID_1952_123.05512125313_4.3079076	FALSE	interacts with	AOB_NU (interacts with) rowID_1952_123.05512125313_4.3079076	0.463018	1
	#9A0000FF	interacts with	0.811516	black	solid	AOB_NU (interacts with) rowID_2180_325.112746718182_5.7271156	FALSE	interacts with	AOB_NU (interacts with) rowID_2180_325.112746718182_5.7271156	0.459775	1
	#850000FF	interacts with	0.811516	black	solid	AOB_NU (interacts with) rowID_3227_167.070274155514_22.839333	FALSE	interacts with	AOB_NU (interacts with) rowID_3227_167.070274155514_22.839333	0.447095	1
	#840000FF	interacts with	0.811516	black	solid	AOB_NU (interacts with) rowID_2447_325.112819647442_11.251843	FALSE	interacts with	AOB_NU (interacts with) rowID_2447_325.112819647442_11.251843	0.45	1
	#650000FF	interacts with	0.811516	black	solid	AOB_NU (interacts with) rowID_2504_325.112820329078_13.295161	FALSE	interacts with	AOB_NU (interacts with) rowID_2504_325.112820329078_13.295161	0.431354	1
	#5D0000FF	interacts with	0.811516	black	solid	AOB_NU (interacts with) rowID_3771_149.059761825389_28.247086	FALSE	interacts with	AOB_NU (interacts with) rowID_3771_149.059761825389_28.247086	0.427529	1
	#5D0000FF	interacts with	0.811516	black	solid	AOB_NU (interacts with) rowID_1948_325.112706068394_4.3045945	FALSE	interacts with	AOB_NU (interacts with) rowID_1948_325.112706068394_4.3045945	0.427329	1
	#002700FF	interacts with	0.811516	black	solid	AOB_NU (interacts with) rowID_5313_149.096002571231_38.354954	FALSE	interacts with	AOB_NU (interacts with) rowID_5313_149.096002571231_38.354954	-0.408887	1
	#004400FF	interacts with	0.811516	black	solid	AOB_NU (interacts with) Proline	FALSE	interacts with	AOB_NU (interacts with) Proline	-0.428755	1
	#009A00FF	interacts with	0.811516	black	solid	AOB_NU (interacts with) rowID_5203_243.087451760704_37.55642	FALSE	interacts with	AOB_NU (interacts with) rowID_5203_243.087451760704_37.55642	-0.474795	1
	#00E800FF	interacts with	0.811516	black	solid	AOB_NU (interacts with) rowID_4080_167.106620875827_30.188904	FALSE	interacts with	AOB_NU (interacts with) rowID_4080_167.106620875827_30.188904	-0.509344	1
[truncated: 99 more columns]

## Sheet: f.PLS-DA_networks_genotypes_qua
	Supplementary Table S4.f. PLS-DA networks with quartile classification of wheat genotypes. Quartile classifications were listed in Supplementary Table 3.b. This sheet contains information regarding the edges and nodes of the network.
	DL: highlighted by deep learning and PLS-DA network
	annotation	ANNOTATION_LEVEL	class	color	group	label	labelcex	labelcolor	labelfamily	name	selected	shape	shared name	size	size2
	2-Acetylpyrazine	Level 2	Alkaloids	#A6CEE3D9	x	rowID_1952_123.05512125313_4.3079076	1	black	sans	rowID_1952_123.05512125313_4.3079076	FALSE	circle	rowID_1952_123.05512125313_4.3079076	131.366	9.83711
	2-Hydroxybenzenepropanoic acid	Level 2	Phenylpropanoids	#A6CEE3D9	x	rowID_3771_149.059761825389_28.247086	1	black	sans	rowID_3771_149.059761825389_28.247086	FALSE	circle	rowID_3771_149.059761825389_28.247086	135.055	9.83711
	2-Methylpyrrolidine	Level 2	Alkaloids	#A6CEE3D9	x	rowID_2151_86.0960446617419_5.3167953	1	black	sans	rowID_2151_86.0960446617419_5.3167953	FALSE	circle	rowID_2151_86.0960446617419_5.3167953	135.055	9.83711
	2-Phenylacetamide	Level 2	Phenylpropanoids	#A6CEE3D9	x	rowID_2230_136.075515028471_5.980424	1	black	sans	rowID_2230_136.075515028471_5.980424	FALSE	circle	rowID_2230_136.075515028471_5.980424	131.366	9.83711
	2-Piperidinecarboxylic acid	Level 1 - GCMS	Alkaloids	#A6CEE3D9	x	2-Piperidinecarboxylic acid (1TMS)	1	black	sans	2-Piperidinecarboxylic acid (1TMS)	FALSE	circle	2-Piperidinecarboxylic acid (1TMS)	103.495	9.83711
	3,5,6,7,8,3',4'-Heptamethoxyflavone	Level 2	Flavonoids	#A6CEE3D9	x	rowID_7032_433.14923055318_52.507793	1	black	sans	rowID_7032_433.14923055318_52.507793	FALSE	circle	rowID_7032_433.14923055318_52.507793	131.366	9.83711
	3-METHYLGLUTARIC ACID	Level 2	Carboxilic acids	#A6CEE3D9	x	rowID_2898_129.054497538086_18.653692	1	black	sans	rowID_2898_129.054497538086_18.653692	FALSE	circle	rowID_2898_129.054497538086_18.653692	135.055	9.83711
	4-METHYLCATECHOL	Level 2	Phenylpropanoids	#A6CEE3D9	x	rowID_3435_125.059562882999_25.04223	1	black	sans	rowID_3435_125.059562882999_25.04223	FALSE	circle	rowID_3435_125.059562882999_25.04223	131.366	9.83711
	5-Hydroxyindoleacetic acid	Level 2	Alkaloids	#A6CEE3D9	x	rowID_4713_192.065504697908_34.110744	1	black	sans	rowID_4713_192.065504697908_34.110744	FALSE	circle	rowID_4713_192.065504697908_34.110744	135.055	9.83711
	6,8C-glycosylated flavone	Level 3	Flavonoids	#A6CEE3D9	x	rowID_3129_565.155532221082_21.294361	1	black	sans	rowID_3129_565.155532221082_21.294361	FALSE	circle	rowID_3129_565.155532221082_21.294361	135.055	9.83711
	6,8C-glycosylated flavone	Level 3	Flavonoids	#A6CEE3D9	x	rowID_3551_565.155641126841_26.255157	1	black	sans	rowID_3551_565.155641126841_26.255157	FALSE	circle	rowID_3551_565.155641126841_26.255157	135.055	9.83711
	6,8C-glycosylated flavone	Level 3	Flavonoids	#A6CEE3D9	x	rowID_4585_565.155607643757_33.12926	1	black	sans	rowID_4585_565.155607643757_33.12926	FALSE	circle	rowID_4585_565.155607643757_33.12926	131.366	9.83711
	6,8C-glycosylated flavone	Level 3	Flavonoids	#A6CEE3D9	x	rowID_4745_565.155429292423_34.372307	1	black	sans	rowID_4745_565.155429292423_34.372307	FALSE	circle	rowID_4745_565.155429292423_34.372307	135.055	9.83711
	6,8C-glycosylated flavone	Level 3	Flavonoids	#A6CEE3D9	x	rowID_4008_565.15529192223_29.764158	1	black	sans	rowID_4008_565.15529192223_29.764158	FALSE	circle	rowID_4008_565.15529192223_29.764158	131.366	9.83711
	6-Methylcoumarin	Level 2	Phenylpropanoids	#A6CEE3D9	x	rowID_4560_161.059705265939_32.81173	1	black	sans	rowID_4560_161.059705265939_32.81173	FALSE	circle	rowID_4560_161.059705265939_32.81173	131.366	9.83711
	7,8-dimethylalloxazine (lumichrome)	Level 1	Vitamins	#A6CEE3D9	x	rowID_5203_243.087451760704_37.55642	1	black	sans	rowID_5203_243.087451760704_37.55642	FALSE	circle	rowID_5203_243.087451760704_37.55642	131.366	9.83711
	Acetyl-DL-carnitine	Level 2	Amino acids and derivatives	#A6CEE3D9	x	rowID_1694_204.122827569383_3.3890817	1	black	sans	rowID_1694_204.122827569383_3.3890817	FALSE	circle	rowID_1694_204.122827569383_3.3890817	135.055	9.83711
	Caffeic acid	Level 2	Phenylpropanoids	#A6CEE3D9	x	rowID_3498_181.049540129214_25.815975	1	black	sans	rowID_3498_181.049540129214_25.815975	FALSE	circle	rowID_3498_181.049540129214_25.815975	135.055	9.83711
	Carnitine	Level 1	Amino acids and derivatives	#A6CEE3D9	x	rowID_688_162.112009718271_2.4068332	1	black	sans	rowID_688_162.112009718271_2.4068332	FALSE	circle	rowID_688_162.112009718271_2.4068332	131.366	9.83711
	Catechol	Level 2	Phenylpropanoids	#A6CEE3D9	x	rowID_3843_111.043792425787_28.487804	1	black	sans	rowID_3843_111.043792425787_28.487804	FALSE	circle	rowID_3843_111.043792425787_28.487804	135.055	9.83711
	Cinnamic acid	Level 1	Phenylpropanoids	#A6CEE3D9	x	rowID_5507_149.059647555297_40.02198	1	black	sans	rowID_5507_149.059647555297_40.02198	FALSE	circle	rowID_5507_149.059647555297_40.02198	131.366	9.83711
	Cyclo(proline-leucine)	Level 2	Amino acids and derivatives	#A6CEE3D9	x	rowID_3892_211.144055242849_28.920033	1	black	sans	rowID_3892_211.144055242849_28.920033	FALSE	circle	rowID_3892_211.144055242849_28.920033	135.055	9.83711
	Cyclo(proline-leucine)	Level 2	Amino acids and derivatives	#A6CEE3D9	x	rowID_3720_211.14404853983_27.994743	1	black	sans	rowID_3720_211.14404853983_27.994743	FALSE	circle	rowID_3720_211.14404853983_27.994743	131.366	9.83711
	Ala-ala	Level 2	Amino acids and derivatives	#A6CEE3D9	x	rowID_727_161.091614050616_2.380487	1	black	sans	rowID_727_161.091614050616_2.380487	FALSE	circle	rowID_727_161.091614050616_2.380487	127.677	9.83711
	Disaccharide/Sucrose	Level 1 - GCMS	Carbohydrates	#A6CEE3D9	x	Disaccharide/Sucrose	1	black	sans	Disaccharide/Sucrose	FALSE	circle	Disaccharide/Sucrose	66.6054	9.83711
	Fatty acid - C18H30O2	Level 3	Lipids	#A6CEE3D9	x	rowID_7955_279.231755141053_62.40903	1	black	sans	rowID_7955_279.231755141053_62.40903	FALSE	circle	rowID_7955_279.231755141053_62.40903	131.366	9.83711
	Fatty acid - C18H30O2	Level 3	Lipids	#A6CEE3D9	x	rowID_6249_279.231844276368_47.572964	1	black	sans	rowID_6249_279.231844276368_47.572964	FALSE	circle	rowID_6249_279.231844276368_47.572964	135.055	9.83711
	Fatty acid - C18H30O3	Level 3	Lipids	#A6CEE3D9	x	rowID_7946_277.216102854659_62.42232	1	black	sans	rowID_7946_277.216102854659_62.42232	FALSE	circle	rowID_7946_277.216102854659_62.42232	131.366	9.83711
	Fatty acid - C18H30O3	Level 3	Lipids	#A6CEE3D9	x	rowID_7875_277.21609498034_60.864174	1	black	sans	rowID_7875_277.21609498034_60.864174	FALSE	circle	rowID_7875_277.21609498034_60.864174	131.366	9.83711
	Fatty acid - C18H30O3	Level 3	Lipids	#A6CEE3D9	x	rowID_7879_295.226667913046_60.835472	1	black	sans	rowID_7879_295.226667913046_60.835472	FALSE	circle	rowID_7879_295.226667913046_60.835472	135.055	9.83711
	Flavone - C17H14O6	Level 3	Flavonoids	#A6CEE3D9	x	rowID_5602_315.0861325668_40.609165	1	black	sans	rowID_5602_315.0861325668_40.609165	FALSE	circle	rowID_5602_315.0861325668_40.609165	127.677	9.83711
	Flavone base + 3O, C-Pen, C-Pen	Level 3	Flavonoids	#A6CEE3D9	x	rowID_4764_535.144719832659_34.68633	1	black	sans	rowID_4764_535.144719832659_34.68633	FALSE	circle	rowID_4764_535.144719832659_34.68633	131.366	9.83711
	Flavonoid - C17H14O7	Level 3	Flavonoids	#A6CEE3D9	x	rowID_5087_331.081172233417_36.913467	1	black	sans	rowID_5087_331.081172233417_36.913467	FALSE	circle	rowID_5087_331.081172233417_36.913467	135.055	9.83711
	Glucose	Level 1 - GCMS	Carbohydrates	#A6CEE3D9	x	Glucose	1	black	sans	Glucose	FALSE	circle	Glucose	27.4619	9.83711
	Hexamethylquercetagetin	Level 2	Flavonoids	#A6CEE3D9	x	rowID_6935_403.138743212215_51.78165	1	black	sans	rowID_6935_403.138743212215_51.78165	FALSE	circle	rowID_6935_403.138743212215_51.78165	131.366	9.83711
	Hydroferulic acid	Level 2	Phenylpropanoids	#A6CEE3D9	x	rowID_3934_179.070281384055_29.251377	1	black	sans	rowID_3934_179.070281384055_29.251377	FALSE	circle	rowID_3934_179.070281384055_29.251377	135.055	9.83711
	Hydroxylamine	Level 1 - GCMS	Amino acids and derivatives	#A6CEE3D9	x	Hydroxylamine	1	black	sans	Hydroxylamine	FALSE	circle	Hydroxylamine	45.7016	9.83711
	Isoshaftoside	Level 2	Flavonoids	#A6CEE3D9	x	rowID_4167_565.155548155674_30.760048	1	black	sans	rowID_4167_565.155548155674_30.760048	FALSE	circle	rowID_4167_565.155548155674_30.760048	135.055	9.83711
	Karanjin	Level 2	Flavonoids	#A6CEE3D9	x	rowID_5288_293.081280185134_38.279865	1	black	sans	rowID_5288_293.081280185134_38.279865	FALSE	circle	rowID_5288_293.081280185134_38.279865	135.055	9.83711
	L-(+)-Valine	Level 1	Amino acids and derivatives	#A6CEE3D9	x	rowID_1415_118.0857425573_2.782043	1	black	sans	rowID_1415_118.0857425573_2.782043	FALSE	circle	rowID_1415_118.0857425573_2.782043	123.989	9.83711
	L-beta-Homoproline	Level 2	Amino acids and derivatives	#A6CEE3D9	x	rowID_1032_130.085812779686_2.4427726	1	black	sans	rowID_1032_130.085812779686_2.4427726	FALSE	circle	rowID_1032_130.085812779686_2.4427726	135.055	9.83711
	Linoleic acid amide (FAPA) (18:2)	Level 3	Lipids	#A6CEE3D9	x	rowID_8035_280.263452017219_67.154526	1	black	sans	rowID_8035_280.263452017219_67.154526	FALSE	circle	rowID_8035_280.263452017219_67.154526	135.055	9.83711
	L-Methionine	Level 1	Amino acids and derivatives	#A6CEE3D9	x	rowID_1739_150.058179789807_3.44819	1	black	sans	rowID_1739_150.058179789807_3.44819	FALSE	circle	rowID_1739_150.058179789807_3.44819	127.677	9.83711
	L-PROLINE	Level 1	Amino acids and derivatives	#A6CEE3D9	x	rowID_813_116.070122170766_2.423166	1	black	sans	rowID_813_116.070122170766_2.423166	FALSE	circle	rowID_813_116.070122170766_2.423166	127.677	9.83711
	L-TRYPTOPHAN	Level 1	Amino acids and derivatives	#A6CEE3D9	x	rowID_2975_205.097009353518_19.358385	1	black	sans	rowID_2975_205.097009353518_19.358385	FALSE	circle	rowID_2975_205.097009353518_19.358385	135.055	9.83711
	N,N-Dimethyl-L-arginine	Level 2	Amino acids and derivatives	#A6CEE3D9	x	rowID_1061_203.149625250082_2.5281076	1	black	sans	rowID_1061_203.149625250082_2.5281076	FALSE	circle	rowID_1061_203.149625250082_2.5281076	135.055	9.83711
	N-Acetyl-L-leucine	Level 2	Amino acids and derivatives	#A6CEE3D9	x	rowID_3681_174.112470476393_27.527838	1	black	sans	rowID_3681_174.112470476393_27.527838	FALSE	circle	rowID_3681_174.112470476393_27.527838	135.055	9.83711
	N-acetylphenylalanine	Level 2	Phenylpropanoids	#A6CEE3D9	x	rowID_3989_208.096707100988_29.629622	1	black	sans	rowID_3989_208.096707100988_29.629622	FALSE	circle	rowID_3989_208.096707100988_29.629622	135.055	9.83711
	N-acetyltryptophan	Level 2	Amino acids and derivatives	#A6CEE3D9	x	rowID_4219_247.107677121112_31.02685	1	black	sans	rowID_4219_247.107677121112_31.02685	FALSE	circle	rowID_4219_247.107677121112_31.02685	131.366	9.83711
	Naphthoquinone - C20H16O7	Level 3	Quinones	#A6CEE3D9	x	rowID_5460_369.096602941634_39.553764	1	black	sans	rowID_5460_369.096602941634_39.553764	FALSE	circle	rowID_5460_369.096602941634_39.553764	135.055	9.83711
	O-Acetyl-L-homoserine	Level 2	Amino acids and derivatives	#A6CEE3D9	x	rowID_1886_162.076078786167_4.0454636	1	black	sans	rowID_1886_162.076078786167_4.0454636	FALSE	circle	rowID_1886_162.076078786167_4.0454636	135.055	9.83711
	O-guaiacylglycerol	Level 2	Flavonoids	#A6CEE3D9	x	rowID_6168_527.155076026551_46.564167	1	black	sans	rowID_6168_527.155076026551_46.564167	FALSE	circle	rowID_6168_527.155076026551_46.564167	135.055	9.83711
	Oleamide	Level 2	Lipids	#A6CEE3D9	x	rowID_8081_282.279035025295_69.17756	1	black	sans	rowID_8081_282.279035025295_69.17756	FALSE	circle	rowID_8081_282.279035025295_69.17756	131.366	9.83711
	Oleamide	Level 2	Lipids	#A6CEE3D9	x	rowID_8060_282.27899866041_68.790344	1	black	sans	rowID_8060_282.27899866041_68.790344	FALSE	circle	rowID_8060_282.27899866041_68.790344	131.366	9.83711
	Oxalic acid	Level 1 - GCMS	Carboxilic acids	#A6CEE3D9	x	Oxalic acid	1	black	sans	Oxalic acid	FALSE	circle	Oxalic acid	34.8398	9.83711
	Palmitic-acid-amide	Level 1 - GCMS	Lipids	#A6CEE3D9	x	Palmitic-acid-amide	1	black	sans	Palmitic-acid-amide	FALSE	circle	Palmitic-acid-amide	60.0474	9.83711
	Perillic acid	Level 2	Terpenoids	#A6CEE3D9	x	rowID_4080_167.106620875827_30.188904	1	black	sans	rowID_4080_167.106620875827_30.188904	FALSE	circle	rowID_4080_167.106620875827_30.188904	135.055	9.83711
	Salicylaldehyde	Level 2	Phenylpropanoids	#A6CEE3D9	x	rowID_2226_123.043800660366_5.97724	1	black	sans	rowID_2226_123.043800660366_5.97724	FALSE	circle	rowID_2226_123.043800660366_5.97724	127.677	9.83711
	Shaftoside	Level 2	Flavonoids	#A6CEE3D9	x	rowID_4427_565.155224209144_32.19419	1	black	sans	rowID_4427_565.155224209144_32.19419	FALSE	circle	rowID_4427_565.155224209144_32.19419	131.366	9.83711
	Sesquiterpenoid - C15H24O	Level 3	Terpenoids	#A6CEE3D9	x	rowID_7761_203.179404067503_58.942352	1	black	sans	rowID_7761_203.179404067503_58.942352	FALSE	circle	rowID_7761_203.179404067503_58.942352	135.055	9.83711
	similar Palmitic acid ethyl ester	Level 3	Lipids	#A6CEE3D9	x	rowID_5313_149.096002571231_38.354954	1	black	sans	rowID_5313_149.096002571231_38.354954	FALSE	circle	rowID_5313_149.096002571231_38.354954	135.055	9.83711
	similar to Cinnamaldehyde	Level 3	Phenylpropanoids	#A6CEE3D9	x	rowID_3524_133.064722112482_26.153393	1	black	sans	rowID_3524_133.064722112482_26.153393	FALSE	circle	rowID_3524_133.064722112482_26.153393	135.055	9.83711
	similar to Coniferyl aldehyde	Level 2	Phenylpropanoids	#A6CEE3D9	x	rowID_4836_179.070305226346_35.157116	1	black	sans	rowID_4836_179.070305226346_35.157116	FALSE	circle	rowID_4836_179.070305226346_35.157116	135.055	9.83711
	similar to Coniferyl aldehyde	Level 2	Phenylpropanoids	#A6CEE3D9	x	rowID_2168_179.070107192684_5.558697	1	black	sans	rowID_2168_179.070107192684_5.558697	FALSE	circle	rowID_2168_179.070107192684_5.558697	131.366	9.83711
	similar to Ferulic acid	Level 2	Phenylpropanoids	#A6CEE3D9	x	rowID_3646_177.054776047602_27.180197	1	black	sans	rowID_3646_177.054776047602_27.180197	FALSE	circle	rowID_3646_177.054776047602_27.180197	135.055	9.83711
	similar to Ferulic acid	Level 2	Phenylpropanoids	#A6CEE3D9	x	rowID_3227_167.070274155514_22.839333	1	black	sans	rowID_3227_167.070274155514_22.839333	FALSE	circle	rowID_3227_167.070274155514_22.839333	135.055	9.83711
	similar to Granaticin	Level 3	Quinones	#A6CEE3D9	x	rowID_4177_445.112352604871_30.739382	1	black	sans	rowID_4177_445.112352604871_30.739382	FALSE	circle	rowID_4177_445.112352604871_30.739382	135.055	9.83711
	similar to Norvaline	Level 2	Amino acids and derivatives	#A6CEE3D9	x	rowID_650_118.08565426701_2.345136	1	black	sans	rowID_650_118.08565426701_2.345136	FALSE	circle	rowID_650_118.08565426701_2.345136	123.989	9.83711
	similar to SINAPIC ACID	Level 2	Phenylpropanoids	#A6CEE3D9	x	rowID_4825_207.065075606185_35.043118	1	black	sans	rowID_4825_207.065075606185_35.043118	FALSE	circle	rowID_4825_207.065075606185_35.043118	135.055	9.83711
	Sinapinic acid	Level 2	Phenylpropanoids	#A6CEE3D9	x	rowID_5085_225.075640795986_36.988037	1	black	sans	rowID_5085_225.075640795986_36.988037	FALSE	circle	rowID_5085_225.075640795986_36.988037	135.055	9.83711
	Sinapyl aldehyde	Level 2	Phenylpropanoids	#A6CEE3D9	x	rowID_4846_209.080768038595_35.217125	1	black	sans	rowID_4846_209.080768038595_35.217125	FALSE	circle	rowID_4846_209.080768038595_35.217125	135.055	9.83711
	Sinensetin	Level 2	Flavonoids	#A6CEE3D9	x	rowID_4354_373.128024014563_31.766108	1	black	sans	rowID_4354_373.128024014563_31.766108	FALSE	circle	rowID_4354_373.128024014563_31.766108	135.055	9.83711
	Spermidine	Level 1	Amino acids and derivatives	#A6CEE3D9	x	rowID_387_146.164743447635_2.4001248	1	black	sans	rowID_387_146.164743447635_2.4001248	FALSE	circle	rowID_387_146.164743447635_2.4001248	131.366	9.83711
	Syringic acid	Level 1	Phenylpropanoids	#A6CEE3D9	x	rowID_3569_199.060081812833_26.441319	1	black	sans	rowID_3569_199.060081812833_26.441319	FALSE	circle	rowID_3569_199.060081812833_26.441319	135.055	9.83711
	Threonine	Level 1 - GCMS	Amino acids and derivatives	#A6CEE3D9	x	Threonine	1	black	sans	Threonine	FALSE	circle	Threonine	32.7904	9.83711
	unknown sugar 5	Level 1 - GCMS	Carbohydrates	#A6CEE3D9	x	unknown sugar 5	1	black	sans	unknown sugar 5	FALSE	circle	unknown sugar 5	53.4893	9.83711
	Uric Acid	Level 1	Nitrogenous bases	#A6CEE3D9	x	rowID_2017_169.035593825139_4.617125	1	black	sans	rowID_2017_169.035593825139_4.617125	FALSE	circle	rowID_2017_169.035593825139_4.617125	131.366	9.83711
	Violantin	Level 2	Flavonoids	#A6CEE3D9	x	rowID_3842_595.167108959486_28.489803	1	black	sans	rowID_3842_595.167108959486_28.489803	FALSE	circle	rowID_3842_595.167108959486_28.489803	135.055	9.83711
	Zerumboneoxide	Level 2	Terpenoids	#A6CEE3D9	x	rowID_5617_235.169206919557_40.81565	1	black	sans	rowID_5617_235.169206919557_40.81565	FALSE	circle	rowID_5617_235.169206919557_40.81565	131.366	9.83711
	color	interaction	labelcex	labelcolor	lty	name	selected	shared interaction	shared name	weight	width	annotation	class
	#FF0000FF	interacts with	0.51201	black	solid	Q4 (interacts with) Hydroxylamine	FALSE	interacts with	Q4 (interacts with) Hydroxylamine	0.498292	1	Hydroxylamine	Amino acids and derivatives
	#FF0000FF	interacts with	0.51201	black	solid	Q4 (interacts with) rowID_2898_129.054497538086_18.653692	FALSE	interacts with	Q4 (interacts with) rowID_2898_129.054497538086_18.653692	0.498101	1	3-METHYLGLUTARIC ACID	Carboxilic acids
	#F60000FF	interacts with	0.51201	black	solid	Q4 (interacts with) Threonine	FALSE	interacts with	Q4 (interacts with) Threonine	0.492311	1	Threonine	Amino acids and derivatives
	#DE0000FF	interacts with	0.51201	black	solid	Q1 (interacts with) rowID_2168_179.070107192684_5.558697	FALSE	interacts with	Q1 (interacts with) rowID_2168_179.070107192684_5.558697	0.473958	1	similar to Coniferyl aldehyde	Phenylpropanoids
	#D20000FF	interacts with	0.51201	black	solid	Q1 (interacts with) rowID_3569_199.060081812833_26.441319	FALSE	interacts with	Q1 (interacts with) rowID_3569_199.060081812833_26.441319	0.463725	1	Syringic acid	Phenylpropanoids
	#CD0000FF	interacts with	0.51201	black	solid	Q4 (interacts with) rowID_4080_167.106620875827_30.188904	FALSE	interacts with	Q4 (interacts with) rowID_4080_167.106620875827_30.188904	0.460864	1	Perillic acid	Terpenoids
	#C10000FF	interacts with	0.51201	black	solid	Q4 (interacts with) rowID_5507_149.059647555297_40.02198	FALSE	interacts with	Q4 (interacts with) rowID_5507_149.059647555297_40.02198	0.453751	1	Cinnamic acid	Phenylpropanoids
	#C10000FF	interacts with	0.51201	black	solid	Q1 (interacts with) rowID_3646_177.054776047602_27.180197	FALSE	interacts with	Q1 (interacts with) rowID_3646_177.054776047602_27.180197	0.451445	1	similar to Ferulic acid	Phenylpropanoids
	#BE0000FF	interacts with	0.51201	black	solid	Q1 (interacts with) rowID_5288_293.081280185134_38.279865	FALSE	interacts with	Q1 (interacts with) rowID_5288_293.081280185134_38.279865	0.450716	1	Karanjin	Flavonoids
	#BE0000FF	interacts with	0.51201	black	solid	Q1 (interacts with) rowID_5085_225.075640795986_36.988037	FALSE	interacts with	Q1 (interacts with) rowID_5085_225.075640795986_36.988037	0.448276	1	Sinapinic acid	Phenylpropanoids
	#BA0000FF	interacts with	0.51201	black	solid	Q1 (interacts with) rowID_2017_169.035593825139_4.617125	FALSE	interacts with	Q1 (interacts with) rowID_2017_169.035593825139_4.617125	0.447269	1	Uric Acid	Nitrogenous bases
	#B50000FF	interacts with	0.51201	black	solid	Q1 (interacts with) rowID_4354_373.128024014563_31.766108	FALSE	interacts with	Q1 (interacts with) rowID_4354_373.128024014563_31.766108	0.444297	1	Sinensetin	Flavonoids
	#B50000FF	interacts with	0.51201	black	solid	Q1 (interacts with) rowID_4836_179.070305226346_35.157116	FALSE	interacts with	Q1 (interacts with) rowID_4836_179.070305226346_35.157116	0.444004	1	similar to Coniferyl aldehyde	Phenylpropanoids
	#A50000FF	interacts with	0.51201	black	solid	Q4 (interacts with) Disaccharide/Sucrose	FALSE	interacts with	Q4 (interacts with) Disaccharide/Sucrose	0.43071	1	Disaccharide/Sucrose	Carbohydrates
	#990000FF	interacts with	0.51201	black	solid	Q1 (interacts with) rowID_4825_207.065075606185_35.043118	FALSE	interacts with	Q1 (interacts with) rowID_4825_207.065075606185_35.043118	0.422177	1	similar to SINAPIC ACID	Phenylpropanoids
	#890000FF	interacts with	0.51201	black	solid	Q4 (interacts with) unknown sugar 5	FALSE	interacts with	Q4 (interacts with) unknown sugar 5	0.411604	1	unknown sugar 5	Carbohydrates
	#840000FF	interacts with	0.51201	black	solid	Q1 (interacts with) rowID_1952_123.05512125313_4.3079076	FALSE	interacts with	Q1 (interacts with) rowID_1952_123.05512125313_4.3079076	0.406635	1	2-Acetylpyrazine	Alkaloids
	#7F0000FF	interacts with	0.51201	black	solid	Q4 (interacts with) rowID_1694_204.122827569383_3.3890817	FALSE	interacts with	Q4 (interacts with) rowID_1694_204.122827569383_3.3890817	0.403722	1	Acetyl-DL-carnitine	Amino acids and derivatives
	#710000FF	interacts with	0.51201	black	solid	Q1 (interacts with) rowID_3524_133.064722112482_26.153393	FALSE	interacts with	Q1 (interacts with) rowID_3524_133.064722112482_26.153393	0.395636	1	similar to Cinnamaldehyde	Phenylpropanoids
	#710000FF	interacts with	0.51201	black	solid	Q4 (interacts with) rowID_688_162.112009718271_2.4068332	FALSE	interacts with	Q4 (interacts with) rowID_688_162.112009718271_2.4068332	0.394984	1	Carnitine	Amino acids and derivatives
	#6C0000FF	interacts with	0.51201	black	solid	Q4 (interacts with) rowID_5203_243.087451760704_37.55642	FALSE	interacts with	Q4 (interacts with) rowID_5203_243.087451760704_37.55642	0.393175	1	7,8-dimethylalloxazine (lumichrome)	Vitamins
	#6C0000FF	interacts with	0.51201	black	solid	Q4 (interacts with) rowID_4560_161.059705265939_32.81173	FALSE	interacts with	Q4 (interacts with) rowID_4560_161.059705265939_32.81173	0.392783	1	6-Methylcoumarin	Phenylpropanoids
	#6C0000FF	interacts with	0.51201	black	solid	Q1 (interacts with) rowID_3551_565.155641126841_26.255157	FALSE	interacts with	Q1 (interacts with) rowID_3551_565.155641126841_26.255157	0.392284	1	6,8C-glycosylated flavone	Flavonoids
	#670000FF	interacts with	0.51201	black	solid	Q1 (interacts with) rowID_3842_595.167108959486_28.489803	FALSE	interacts with	Q1 (interacts with) rowID_3842_595.167108959486_28.489803	0.391355	1	Violantin	Flavonoids
	#630000FF	interacts with	0.51201	black	solid	Q1 (interacts with) rowID_4585_565.155607643757_33.12926	FALSE	interacts with	Q1 (interacts with) rowID_4585_565.155607643757_33.12926	0.386112	1	6,8C-glycosylated flavone	Flavonoids
	#5D0000FF	interacts with	0.51201	black	solid	Q4 (interacts with) rowID_5617_235.169206919557_40.81565	FALSE	interacts with	Q4 (interacts with) rowID_5617_235.169206919557_40.81565	0.385464	1	Zerumboneoxide	Terpenoids
	#5D0000FF	interacts with	0.51201	black	solid	Q4 (interacts with) Palmitic-acid-amide	FALSE	interacts with	Q4 (interacts with) Palmitic-acid-amide	0.385299	1	Palmitic-acid-amide	Lipids
	#5D0000FF	interacts with	0.51201	black	solid	Q4 (interacts with) rowID_5313_149.096002571231_38.354954	FALSE	interacts with	Q4 (interacts with) rowID_5313_149.096002571231_38.354954	0.38432	1	similar Palmitic acid ethyl ester	Lipids
	#580000FF	interacts with	0.51201	black	solid	Q4 (interacts with) rowID_6935_403.138743212215_51.78165	FALSE	interacts with	Q4 (interacts with) rowID_6935_403.138743212215_51.78165	0.38179	1	Hexamethylquercetagetin	Flavonoids
	#580000FF	interacts with	0.51201	black	solid	Q1 (interacts with) rowID_3843_111.043792425787_28.487804	FALSE	interacts with	Q1 (interacts with) rowID_3843_111.043792425787_28.487804	0.379855	1	Catechol	Phenylpropanoids
	#540000FF	interacts with	0.51201	black	solid	Q1 (interacts with) rowID_5602_315.0861325668_40.609165	FALSE	interacts with	Q1 (interacts with) rowID_5602_315.0861325668_40.609165	0.377497	1	Flavone - C17H14O6	Flavonoids
	#540000FF	interacts with	0.51201	black	solid	Q4 (interacts with) rowID_7032_433.14923055318_52.507793	FALSE	interacts with	Q4 (interacts with) rowID_7032_433.14923055318_52.507793	0.376908	1	3,5,6,7,8,3',4'-Heptamethoxyflavone	Flavonoids
	#4F0000FF	interacts with	0.51201	black	solid	Q1 (interacts with) rowID_3227_167.070274155514_22.839333	FALSE	interacts with	Q1 (interacts with) rowID_3227_167.070274155514_22.839333	0.376079	1	similar to Ferulic acid	Phenylpropanoids
	#4A0000FF	interacts with	0.51201	black	solid	Q1 (interacts with) rowID_3498_181.049540129214_25.815975	FALSE	interacts with	Q1 (interacts with) rowID_3498_181.049540129214_25.815975	0.373372	1	Caffeic acid	Phenylpropanoids
	#4A0000FF	interacts with	0.51201	black	solid	Q4 (interacts with) rowID_7761_203.179404067503_58.942352	FALSE	interacts with	Q4 (interacts with) rowID_7761_203.179404067503_58.942352	0.372052	1	Sesquiterpenoid - C15H24O	Terpenoids
	#450000FF	interacts with	0.51201	black	solid	Q4 (interacts with) rowID_4713_192.065504697908_34.110744	FALSE	interacts with	Q4 (interacts with) rowID_4713_192.065504697908_34.110744	0.369511	1	5-Hydroxyindoleacetic acid	Alkaloids
	#450000FF	interacts with	0.51201	black	solid	Q1 (interacts with) rowID_6168_527.155076026551_46.564167	FALSE	interacts with	Q1 (interacts with) rowID_6168_527.155076026551_46.564167	0.368288	1	O-guaiacylglycerol	Flavonoids
	#400000FF	interacts with	0.51201	black	solid	Q1 (interacts with) rowID_3129_565.155532221082_21.294361	FALSE	interacts with	Q1 (interacts with) rowID_3129_565.155532221082_21.294361	0.366987	1	6,8C-glycosylated flavone	Flavonoids
	#400000FF	interacts with	0.51201	black	solid	Q4 (interacts with) rowID_1032_130.085812779686_2.4427726	FALSE	interacts with	Q4 (interacts with) rowID_1032_130.085812779686_2.4427726	0.365926	1	L-beta-Homoproline	Amino acids and derivatives
	#3C0000FF	interacts with	0.51201	black	solid	Q1 (interacts with) rowID_4846_209.080768038595_35.217125	FALSE	interacts with	Q1 (interacts with) rowID_4846_209.080768038595_35.217125	0.364041	1	Sinapyl aldehyde	Phenylpropanoids
	#3C0000FF	interacts with	0.51201	black	solid	Q1 (interacts with) rowID_727_161.091614050616_2.380487	FALSE	interacts with	Q1 (interacts with) rowID_727_161.091614050616_2.380487	0.363165	1	Ala-ala	Amino acids and derivatives
	#370000FF	interacts with	0.51201	black	solid	Q1 (interacts with) rowID_4427_565.155224209144_32.19419	FALSE	interacts with	Q1 (interacts with) rowID_4427_565.155224209144_32.19419	0.359929	1	Schaftoside	Flavonoids
	#370000FF	interacts with	0.51201	black	solid	Q1 (interacts with) rowID_4167_565.155548155674_30.760048	FALSE	interacts with	Q1 (interacts with) rowID_4167_565.155548155674_30.760048	0.35966	1	Isoshaftoside	Flavonoids
	#370000FF	interacts with	0.51201	black	solid	Q4 (interacts with) Glucose	FALSE	interacts with	Q4 (interacts with) Glucose	0.359655	1	Glucose	Carbohydrates
	#320000FF	interacts with	0.51201	black	solid	Q1 (interacts with) rowID_4008_565.15529192223_29.764158	FALSE	interacts with	Q1 (interacts with) rowID_4008_565.15529192223_29.764158	0.358297	1	6,8C-glycosylated flavone	Flavonoids
	#1A0000FF	interacts with	0.51201	black	solid	Q1 (interacts with) rowID_3934_179.070281384055_29.251377	FALSE	interacts with	Q1 (interacts with) rowID_3934_179.070281384055_29.251377	0.352935	1	Hydroferulic acid	Phenylpropanoids
	#1A0000FF	interacts with	0.51201	black	solid	Q4 (interacts with) rowID_3435_125.059562882999_25.04223	FALSE	interacts with	Q4 (interacts with) rowID_3435_125.059562882999_25.04223	0.352656	1	4-METHYLCATECHOL	Phenylpropanoids
	#1A0000FF	interacts with	0.51201	black	solid	Q1 (interacts with) rowID_4177_445.112352604871_30.739382	FALSE	interacts with	Q1 (interacts with) rowID_4177_445.112352604871_30.739382	0.35065	1	similar to Granaticin	Quinones
	#001200FF	interacts with	0.51201	black	solid	Q4 (interacts with) rowID_2226_123.043800660366_5.97724	FALSE	interacts with	Q4 (interacts with) rowID_2226_123.043800660366_5.97724	-0.3514	1	Salicylaldehyde	Phenylpropanoids
	#001200FF	interacts with	0.51201	black	solid	Q4 (interacts with) rowID_813_116.070122170766_2.423166	FALSE	interacts with	Q4 (interacts with) rowID_813_116.070122170766_2.423166	-0.351651	1	L-PROLINE	Amino acids and derivatives
	#001200FF	interacts with	0.51201	black	solid	Q4 (interacts with) rowID_2230_136.075515028471_5.980424	FALSE	interacts with	Q4 (interacts with) rowID_2230_136.075515028471_5.980424	-0.352048	1	2-Phenylacetamide	Phenylpropanoids
	#002000FF	interacts with	0.51201	black	solid	Q1 (interacts with) rowID_7946_277.216102854659_62.42232	FALSE	interacts with	Q1 (interacts with) rowID_7946_277.216102854659_62.42232	-0.353271	1	Fatty acid - C18H30O3	Lipids
	#002000FF	interacts with	0.51201	black	solid	Q4 (interacts with) 2-Piperidinecarboxylic acid (1TMS)	FALSE	interacts with	Q4 (interacts with) 2-Piperidinecarboxylic acid (1TMS)	-0.355248	1	2-Piperidinecarboxylic acid	Alkaloids
	#002300FF	interacts with	0.51201	black	solid	Q4 (interacts with) rowID_4354_373.128024014563_31.766108	FALSE	interacts with	Q4 (interacts with) rowID_4354_373.128024014563_31.766108	-0.356936	1	Sinensetin	Flavonoids
	#002300FF	interacts with	0.51201	black	solid	Q4 (interacts with) rowID_3989_208.096707100988_29.629622	FALSE	interacts with	Q4 (interacts with) rowID_3989_208.096707100988_29.629622	-0.357278	1	N-acetylphenylalanine	Amino acids and derivatives
	#002700FF	interacts with	0.51201	black	solid	Q4 (interacts with) rowID_4167_565.155548155674_30.760048	FALSE	interacts with	Q4 (interacts with) rowID_4167_565.155548155674_30.760048	-0.359367	1	Isoshaftoside	Flavonoids
	#002A00FF	interacts with	0.51201	black	solid	Q4 (interacts with) rowID_2017_169.035593825139_4.617125	FALSE	interacts with	Q4 (interacts with) rowID_2017_169.035593825139_4.617125	-0.36428	1	Uric Acid	Nitrogenous bases
	#002E00FF	interacts with	0.51201	black	solid	Q4 (interacts with) rowID_7875_277.21609498034_60.864174	FALSE	interacts with	Q4 (interacts with) rowID_7875_277.21609498034_60.864174	-0.36505	1	Fatty acid - C18H30O3	Lipids
	#003200FF	interacts with	0.51201	black	solid	Q4 (interacts with) rowID_4427_565.155224209144_32.19419	FALSE	interacts with	Q4 (interacts with) rowID_4427_565.155224209144_32.19419	-0.369968	1	Schaftoside	Flavonoids
	#003600FF	interacts with	0.51201	black	solid	Q4 (interacts with) rowID_4764_535.144719832659_34.68633	FALSE	interacts with	Q4 (interacts with) rowID_4764_535.144719832659_34.68633	-0.37104	1	Flavone base + 3O, C-Pen, C-Pen	Flavonoids
	#003600FF	interacts with	0.51201	black	solid	Q4 (interacts with) rowID_3681_174.112470476393_27.527838	FALSE	interacts with	Q4 (interacts with) rowID_3681_174.112470476393_27.527838	-0.371046	1	N-Acetyl-L-leucine	Amino acids and derivatives
	#003600FF	interacts with	0.51201	black	solid	Q4 (interacts with) rowID_2151_86.0960446617419_5.3167953	FALSE	interacts with	Q4 (interacts with) rowID_2151_86.0960446617419_5.3167953	-0.371292	1	2-Methylpyrrolidine	Alkaloids
	#003C00FF	interacts with	0.51201	black	solid	Q4 (interacts with) rowID_7879_295.226667913046_60.835472	FALSE	interacts with	Q4 (interacts with) rowID_7879_295.226667913046_60.835472	-0.37804	1	Fatty acid - C18H30O3	Lipids
	#003C00FF	interacts with	0.51201	black	solid	Q4 (interacts with) rowID_1739_150.058179789807_3.44819	FALSE	interacts with	Q4 (interacts with) rowID_1739_150.058179789807_3.44819	-0.379587	1	L-Methionine	Amino acids and derivatives
	#004200FF	interacts with	0.51201	black	solid	Q4 (interacts with) rowID_7955_279.231755141053_62.40903	FALSE	interacts with	Q4 (interacts with) rowID_7955_279.231755141053_62.40903	-0.385398	1	Fatty acid - C18H30O2	Lipids
	#004700FF	interacts with	0.51201	black	solid	Q4 (interacts with) rowID_4745_565.155429292423_34.372307	FALSE	interacts with	Q4 (interacts with) rowID_4745_565.155429292423_34.372307	-0.386686	1	6,8C-glycosylated flavone	Flavonoids
	#004700FF	interacts with	0.51201	black	solid	Q4 (interacts with) rowID_3227_167.070274155514_22.839333	FALSE	interacts with	Q4 (interacts with) rowID_3227_167.070274155514_22.839333	-0.38827	1	similar to Ferulic acid	Phenylpropanoids
	#004E00FF	interacts with	0.51201	black	solid	Q4 (interacts with) rowID_5460_369.096602941634_39.553764	FALSE	interacts with	Q4 (interacts with) rowID_5460_369.096602941634_39.553764	-0.391843	1	Naphthoquinone - C20H16O7	Quinones
	#005B00FF	interacts with	0.51201	black	solid	Q4 (interacts with) rowID_1886_162.076078786167_4.0454636	FALSE	interacts with	Q4 (interacts with) rowID_1886_162.076078786167_4.0454636	-0.404713	1	O-Acetyl-L-homoserine	Amino acids and derivatives
	#006300FF	interacts with	0.51201	black	solid	Q4 (interacts with) rowID_5087_331.081172233417_36.913467	FALSE	interacts with	Q4 (interacts with) rowID_5087_331.081172233417_36.913467	-0.409639	1	Flavonoid - C17H14O7	Flavonoids
	#006800FF	interacts with	0.51201	black	solid	Q4 (interacts with) rowID_4219_247.107677121112_31.02685	FALSE	interacts with	Q4 (interacts with) rowID_4219_247.107677121112_31.02685	-0.413371	1	N-acetyltryptophan	Amino acids and derivatives
	#006800FF	interacts with	0.51201	black	solid	Q4 (interacts with) rowID_1952_123.05512125313_4.3079076	FALSE	interacts with	Q4 (interacts with) rowID_1952_123.05512125313_4.3079076	-0.413382	1	2-Acetylpyrazine	Alkaloids
	#006800FF	interacts with	0.51201	black	solid	Q4 (interacts with) rowID_2975_205.097009353518_19.358385	FALSE	interacts with	Q4 (interacts with) rowID_2975_205.097009353518_19.358385	-0.41339	1	L-TRYPTOPHAN	Amino acids and derivatives
	#007700FF	interacts with	0.51201	black	solid	Q4 (interacts with) rowID_1415_118.0857425573_2.782043	FALSE	interacts with	Q4 (interacts with) rowID_1415_118.0857425573_2.782043	-0.421349	1	L-(+)-Valine	Amino acids and derivatives
	#007700FF	interacts with	0.51201	black	solid	Q4 (interacts with) rowID_3771_149.059761825389_28.247086	FALSE	interacts with	Q4 (interacts with) rowID_3771_149.059761825389_28.247086	-0.423984	1	2-Hydroxybenzenepropanoic acid	Phenylpropanoids
	#007D00FF	interacts with	0.51201	black	solid	Q4 (interacts with) rowID_650_118.08565426701_2.345136	FALSE	interacts with	Q4 (interacts with) rowID_650_118.08565426701_2.345136	-0.426624	1	similar to Norvaline	Amino acids and derivatives
	#007D00FF	interacts with	0.51201	black	solid	Q4 (interacts with) rowID_1061_203.149625250082_2.5281076	FALSE	interacts with	Q4 (interacts with) rowID_1061_203.149625250082_2.5281076	-0.426931	1	N,N-Dimethyl-L-arginine	Amino acids and derivatives
	#008D00FF	interacts with	0.51201	black	solid	Q4 (interacts with) rowID_387_146.164743447635_2.4001248	FALSE	interacts with	Q4 (interacts with) rowID_387_146.164743447635_2.4001248	-0.433514	1	Spermidine	Amino acids and derivatives
	#00A300FF	interacts with	0.51201	black	solid	Q4 (interacts with) rowID_8081_282.279035025295_69.17756	FALSE	interacts with	Q4 (interacts with) rowID_8081_282.279035025295_69.17756	-0.444983	1	Oleamide	Lipids
	#00A300FF	interacts with	0.51201	black	solid	Q4 (interacts with) rowID_3720_211.14404853983_27.994743	FALSE	interacts with	Q4 (interacts with) rowID_3720_211.14404853983_27.994743	-0.446497	1	Cyclo(proline-leucine)	Amino acids and derivatives
	#00AD00FF	interacts with	0.51201	black	solid	Q4 (interacts with) Oxalic acid	FALSE	interacts with	Q4 (interacts with) Oxalic acid	-0.451662	1	Oxalic acid	Carboxilic acids
	#00AD00FF	interacts with	0.51201	black	solid	Q4 (interacts with) rowID_6249_279.231844276368_47.572964	FALSE	interacts with	Q4 (interacts with) rowID_6249_279.231844276368_47.572964	-0.452863	1	Fatty acid - C18H30O2	Lipids
	#00CE00FF	interacts with	0.51201	black	solid	Q4 (interacts with) rowID_8060_282.27899866041_68.790344	FALSE	interacts with	Q4 (interacts with) rowID_8060_282.27899866041_68.790344	-0.469073	1	Oleamide	Lipids
	#00CE00FF	interacts with	0.51201	black	solid	Q4 (interacts with) rowID_8035_280.263452017219_67.154526	FALSE	interacts with	Q4 (interacts with) rowID_8035_280.263452017219_67.154526	-0.470563	1	Linoleic acid amide (FAPA) (18:2)	Lipids
	#00F300FF	interacts with	0.51201	black	solid	Q4 (interacts with) rowID_3892_211.144055242849_28.920033	FALSE	interacts with	Q4 (interacts with) rowID_3892_211.144055242849_28.920033	-0.489442	1	Cyclo(proline-leucine)	Amino acids and derivatives

## Sheet: e.Evaluation_corr&regression
	Supplementary Table S4.e. Evaluation of Spearman correlation R-values and PLS regression values in the different microorganisms studied. To determine the metabolites with higher cumulative correlations/regression, the R values were summed. A more positive R value indicates that the metabolite has a highly positive relationship with the inhibition activity.
		PLS - Regression				Spearman - Correlations
	ID	NF_pls_reg	NV_pls_reg	NM_pls_reg	NU_pls_reg	NF_sp_cor	NV_sp_cor	NM_sp_cor	NU_sp_cor	sum	Compound name	ANNOTATION LEVEL	CHEMICAL CLASS
	rowID_3771_149.059761825389_28.247086	0.561868	0.200103	0.305963	0.427529	0.540148	0.14332	0.42	0.43	3.02893	2-Hydroxybenzenepropanoic acid	Level 2	Phenylpropanoids
	rowID_1061_203.149625250082_2.5281076	0.480433	0.162285	0.443598	0.393035	0.496688	0.158844	0.45	0.38	2.96488	N,N-Dimethyl-L-arginine	Level 2	Amino acids and derivatives
	rowID_1952_123.05512125313_4.3079076	0.631113	0.246687	0.252701	0.463018	0.48287	0.189751	0.29	0.4	2.95614	2-Acetylpyrazine	Level 2	Alkaloids
	rowID_2111_190.070922499844_5.0468407	0.520453	0.0617868	0.362799	0.473035	0.507044	0.0967587	0.37	0.42	2.81188	N-Acetyl-DL-glutamic acid	Level 2	Amino acids and derivatives
	rowID_2975_205.097009353518_19.358385	0.226736	0.443953	0.249249	0.248194	0.278929	0.484285	0.37	0.38	2.68135	L-TRYPTOPHAN	Level 1	Amino acids and derivatives
	rowID_3569_199.060081812833_26.441319	0.503661	0.252235	0.159366	0.327566	0.485422	0.171245	0.38	0.36	2.6395	Syringic acid	Level 1	Phenylpropanoids
	rowID_2017_169.035593825139_4.617125	0.538942	0.245605	0.0769093	0.30694	0.493388	0.192617	0.36	0.35	2.5644	Uric Acid	Level 1	Nitrogenous bases
	rowID_4354_373.128024014563_31.766108	0.490575	0.285468	0.173556	0.275861	0.455612	0.098324	0.4	0.35	2.5294	Sinensetin	Level 2	Flavonoids
	rowID_8035_280.263452017219_67.154526	0.425796	0.148619	0.257682	0.357214	0.448689	0.204211	0.22	0.46	2.52221	Linoleic acid amide (FAPA) (18:2)	Level 3	Lipids
	rowID_2168_179.070107192684_5.558697	0.380685	0.278198	0.32404	0.267007	0.411381	0.102408	0.34	0.34	2.44372	similar to Coniferyl aldehyde	Level 2	Phenylpropanoids
	rowID_3227_167.070274155514_22.839333	0.451619	0.185081	0.253779	0.447095	0.301914	-0.0549191	0.34	0.45	2.37457	similar to Ferulic acid	Level 2	Phenylpropanoids
	rowID_5288_293.081280185134_38.279865	0.434242	0.272215	0.242462	0.273538	0.402463	-0.00532762	0.41	0.31	2.33959	Karanjin	Level 2	Flavonoids
	rowID_727_161.091614050616_2.380487	0.496059	0.0303403	0.244025	0.335166	0.547851	0.0906272	0.36	0.23	2.33407	Ala-ala	Level 2	Amino acids and derivatives
	rowID_4836_179.070305226346_35.157116	0.4708	0.301482	0.121902	0.25446	0.441506	0.0687758	0.32	0.35	2.32893	similar to Coniferyl aldehyde	Level 2	Phenylpropanoids
	rowID_5085_225.075640795986_36.988037	0.454296	0.344899	0.107594	0.234355	0.456432	0.163108	0.34	0.22	2.32068	Sinapinic acid	Level 2	Phenylpropanoids
	rowID_3934_179.070281384055_29.251377	0.42127	0.271233	0.0533851	0.246135	0.43438	0.333189	0.28	0.26	2.29959	Hydroferulic acid	Level 2	Phenylpropanoids
	rowID_4167_565.155548155674_30.760048	0.488794	0.13647	-0.0739349	0.333554	0.524613	0.045738	0.33	0.49	2.27523	Isoshaftoside	Level 2	Flavonoids
	rowID_4427_565.155224209144_32.19419	0.46584	0.15864	-0.0589712	0.288432	0.486822	0.0918957	0.33	0.46	2.22266	Shaftoside	Level 2	Flavonoids
	rowID_4745_565.155429292423_34.372307	0.465294	0.0824875	0.0131829	0.278003	0.419991	0.0523044	0.4	0.51	2.22126	6,8C-glycosylated flavone	Level 3	Flavonoids
	rowID_3843_111.043792425787_28.487804	0.361304	0.186886	0.418986	0.320608	0.243613	-0.0168409	0.42	0.26	2.19456	Catechol	Level 2	Phenylpropanoids
	rowID_813_116.070122170766_2.423166	0.27004	0.271977	0.189353	0.300217	0.324031	0.264553	0.21	0.36	2.19017	L-PROLINE	Level 1	Amino acids and derivatives
	rowID_4764_535.144719832659_34.68633	0.462371	0.162199	-0.093271	0.308772	0.447627	0.0466499	0.31	0.53	2.17435	Flavone base + 3O, C-Pen, C-Pen	Level 3	Flavonoids
	rowID_1919_348.070232352639_4.1908402	0.458326	0.115953	0.172796	0.360477	0.356883	0.0629227	0.28	0.35	2.15736	Adenosine 5'-monophosphate	Level 1	Nitrogenous bases
	rowID_2694_155.033898583555_16.228622	0.127445	0.30159	0.412502	0.170143	0.43941	0.214144	0.29	0.2	2.15523	Protocatechuic acid	Level 1	Phenylpropanoids
	rowID_429_189.159277514381_2.2714453	0.243783	0.0609331	0.398213	0.36501	0.254968	0.141649	0.36	0.31	2.13456	Trimethyllysine	Level 2	Amino acids and derivatives
	rowID_4075_206.081067028663_30.181347	0.414833	0.0346848	0.30969	0.342628	0.373907	-0.0275035	0.35	0.32	2.11824	Indolelactic acid	Level 2	Alkaloids
	rowID_3646_177.054776047602_27.180197	0.412298	0.213459	0.0714344	0.295122	0.370982	0.0633274	0.32	0.37	2.11662	similar to Ferulic acid	Level 2	Phenylpropanoids
	rowID_8060_282.27899866041_68.790344	0.374651	0.109185	0.271761	0.321085	0.342918	0.145595	0.18	0.34	2.08519	Oleamide	Level 2	Lipids
	Oxalic.acid	0.447824	0.206233	0.0779844	0.260309	0.37	0.13	0.22	0.37	2.08235	Oxalic acid	Level 1 - GCMS	Carboxilic acids
	rowID_4825_207.065075606185_35.043118	0.460716	0.267825	0.11408	0.21267	0.39845	0.0246653	0.36	0.23	2.06841	similar to SINAPIC ACID	Level 2	Phenylpropanoids
	Ethanolamine	0.355576	0.283344	0.0247017	0.202599	0.38	0.36	0.1	0.27	1.97622	Ethanolamine	Level 1 - GCMS	Amines
	rowID_3524_133.064722112482_26.153393	0.398512	0.202529	0.060965	0.268691	0.348257	0.162359	0.22	0.31	1.97131	similar to Cinnamaldehyde	Level 3	Phenylpropanoids
	rowID_5602_315.0861325668_40.609165	0.200235	0.42277	0.217639	0.17206	0.297345	0.315972	0.069	0.27	1.96502	Flavone - C17H14O6	Level 3	Flavonoids
	rowID_3551_565.155641126841_26.255157	0.359329	0.209398	-0.00922402	0.303248	0.339711	0.0679185	0.25	0.43	1.95038	6,8C-glycosylated flavone	Level 3	Flavonoids
	rowID_2065_170.081073223657_4.8408237	0.361925	0.200718	0.264931	0.189552	0.272445	0.0807611	0.36	0.21	1.94033	PYRIDOXINE	Level 2	Vitamins
	rowID_1415_118.0857425573_2.782043	0.17306	0.219266	0.201447	0.307629	0.120648	0.273714	0.23	0.41	1.93576	L-(+)-Valine	Level 1	Amino acids and derivatives
	rowID_3681_174.112470476393_27.527838	0.319561	0.142458	0.0564998	0.174272	0.319848	0.023541	0.41	0.44	1.88618	N-Acetyl-L-leucine	Level 2	Amino acids and derivatives
	rowID_2230_136.075515028471_5.980424	0.0837182	0.352322	0.0996239	0.209921	0.151428	0.422489	0.2	0.35	1.8695	2-Phenylacetamide	Level 2	Phenylpropanoids
	rowID_2226_123.043800660366_5.97724	0.11292	0.344743	0.135512	0.243607	0.140376	0.414349	0.16	0.3	1.85151	Salicylaldehyde	Level 2	Phenylpropanoids
	rowID_4765_433.112827467893_34.578762	0.262672	0.291124	0.00575192	0.172203	0.317124	0.221401	0.25	0.32	1.84028	Vitexin	Level 1	Flavonoids
	rowID_4219_247.107677121112_31.02685	0.28334	0.0620801	0.208001	0.312369	0.23513	-0.0316383	0.35	0.42	1.83928	N-acetyltryptophan	Level 2	Amino acids and derivatives
	rowID_4846_209.080768038595_35.217125	0.318894	0.27612	0.193284	0.138911	0.360524	0.0542274	0.31	0.18	1.83196	Sinapyl aldehyde	Level 2	Phenylpropanoids
	rowID_3842_595.167108959486_28.489803	0.426523	0.164925	-0.0605974	0.28792	0.400841	0.0241257	0.21	0.37	1.82374	Violantin	Level 2	Flavonoids
	rowID_3498_181.049540129214_25.815975	0.269096	0.270127	0.257436	0.136343	0.327135	0.107579	0.3	0.15	1.81772	Caffeic acid	Level 2	Phenylpropanoids
	rowID_2613_135.030041955392_15.444866	0.145917	0.381962	0.148715	0.0172413	0.379101	0.37339	0.2	0.17	1.81633	Malic acid	Level 2	Carboxilic acids
	rowID_8081_282.279035025295_69.17756	0.337378	0.0823781	0.262576	0.294059	0.277237	0.133333	0.12	0.3	1.80696	Oleamide	Level 2	Lipids
	rowID_4893_565.155508688403_35.719128	0.429202	0.236039	-0.156907	0.179314	0.535799	0.108752	0.11	0.36	1.8022	6,8C-glycosylated flavone	Level 3	Flavonoids
	rowID_1976_150.058253165259_4.2335234	0.209642	0.0933625	0.256686	0.286407	0.183693	0.171158	0.22	0.38	1.80095	similar to L-Methionine	Level 2	Amino acids and derivatives
	rowID_3129_565.155532221082_21.294361	0.16116	0.222485	0.199695	0.323133	0.241257	0.124834	0.2	0.32	1.79256	6,8C-glycosylated flavone	Level 3	Flavonoids
	rowID_5730_303.086303913919_42.194454	0.262926	0.266028	0.0433786	0.126951	0.413614	0.196534	0.18	0.3	1.78943	Homoeriodictyol	Level 1	Flavonoids
	rowID_2225_165.054484661896_5.9707355	0.0764329	0.370679	0.0850736	0.204356	0.131256	0.412074	0.17	0.31	1.75987	Hydroxyphenyllactic acid	Level 2	Carboxilic acids
	rowID_6168_527.155076026551_46.564167	0.124083	0.324054	0.309766	0.136566	0.177996	0.143982	0.26	0.24	1.71645	O-guaiacylglycerol	Level 2	Flavonoids
	rowID_2231_182.08097867108_5.978661	0.0690376	0.374087	0.0683337	0.191315	0.110359	0.399718	0.17	0.33	1.71285	L-Tyrosine	Level 1	Amino acids and derivatives
	rowID_4226_195.065171531903_31.076508	0.306344	0.143142	0.0510988	0.043912	0.446961	0.243558	0.23	0.23	1.69502	Ferulic acid	Level 1	Phenylpropanoids
	rowID_5693_653.209004836959_41.552776	0.0506548	0.299232	0.323158	0.0924208	0.205767	0.392827	0.073	0.24	1.67706	7-[(6-O-α-L-Rhamnopyranosyl-β-D-glucopyranosyl)oxy]-5-hydroxy-3′,4′,5′-trimethoxyflavone	Level 3	Flavonoids
	rowID_7875_277.21609498034_60.864174	0.284322	0.357216	-0.170441	0.300431	0.176031	0.137328	0.098	0.49	1.67289	Fatty acid - C18H30O3	Level 3	Lipids
	rowID_4585_565.155607643757_33.12926	0.458457	0.162481	-0.0984365	0.298639	0.35203	-0.0600216	0.16	0.39	1.66315	6,8C-glycosylated flavone	Level 3	Flavonoids
	rowID_4177_445.112352604871_30.739382	0.45054	0.145065	-0.126277	0.272415	0.390235	-0.0148545	0.16	0.37	1.64712	similar to Granaticin	Level 3	Quinones
	rowID_2424_325.11287330154_10.170482	0.36302	0.0269763	0.374784	0.506368	0.11776	0.193544	0.055	0.008	1.64545	Disaccharide - C12H22O11	Level 3	Carbohydrates
	rowID_650_118.08565426701_2.345136	0.310824	0.131995	-0.00708488	0.214573	0.30895	0.135729	0.22	0.31	1.62499	similar to Norvaline	Level 2	Amino acids and derivatives
	rowID_4008_565.15529192223_29.764158	0.328785	0.202241	0.00288633	0.263541	0.264442	0.020116	0.23	0.31	1.62201	6,8C-glycosylated flavone	Level 3	Flavonoids
	rowID_2495_325.112831562539_13.075728	0.373919	0.0104824	0.361256	0.519364	0.163518	0.172822	-0.035	0.05	1.61636	Disaccharide - C12H22O11	Level 3	Carbohydrates
	rowID_2151_86.0960446617419_5.3167953	0.0817429	0.295902	0.048633	0.218924	0.11763	0.324965	0.14	0.38	1.6078	2-Methylpyrrolidine	Level 2	Alkaloids
	rowID_3845_125.059544684688_28.49649	0.13247	0.205038	0.355617	0.106536	0.190346	0.0541198	0.34	0.21	1.59413	4-METHYLCATECHOL	Level 2	Phenylpropanoids
	rowID_2361_325.1128846036_8.264929	0.344081	0.0111135	0.375462	0.497722	0.10739	0.207393	0.035	0.0077	1.58586	Disaccharide - C12H22O11	Level 3	Carbohydrates
	Pyruvic.acid	0.207227	0.0899264	0.220533	0.245065	0.16	0.26	0.21	0.19	1.58275	Pyruvic acid	Level 1 - GCMS	Carboxilic acids
	rowID_1948_325.112706068394_4.3045945	0.30298	0.0809542	0.319744	0.427329	0.15239	0.244205	0.04	0.013	1.5806	Disaccharide - C12H22O11	Level 3	Carbohydrates
	rowID_448_156.076310183381_2.2785745	0.00411158	0.249602	0.181558	0.035869	0.177355	0.430577	0.25	0.25	1.57907	L-Histidine	Level 1	Amino acids and derivatives
	rowID_7955_279.231755141053_62.40903	0.210728	0.426442	-0.221586	0.171427	0.226075	0.317548	0.059	0.37	1.55963	Fatty acid - C18H30O2	Level 3	Lipids
	rowID_387_146.164743447635_2.4001248	0.331337	0.0950375	0.0996779	0.21153	0.275552	0.0582174	0.15	0.31	1.53135	Spermidine	Level 1	Amines
	rowID_8303_704.52491542625_86.66365	0.329659	0.101335	0.103011	0.195073	0.405861	0.180809	0.14	0.073	1.52875	Phosphatidylethanolamine (PE) (33:1)	Level 3	Lipids
	X2.Piperidinecarboxylic.acid..1TMS.	0.14619	0.10375	0.0142599	0.233576	0.38	0.18	0.15	0.32	1.52778	2-Piperidinecarboxylic acid	Level 1 - GCMS	Amino acids
	rowID_2489_279.100782663441_12.835993	0.0742098	0.103385	0.228954	0.116916	0.251286	0.137422	0.49	0.11	1.51217	gamma-Glutamylmethionine	Level 2	Amino acids and derivatives
	rowID_4287_147.080373748885_31.441908	0.290053	0.0131905	0.139869	0.125675	0.324736	0.0085976	0.35	0.25	1.50212	4-ureidobutanoic acid	Level 2	Carboxilic acids
	rowID_2153_132.101641399876_5.3288484	0.0518162	0.29475	0.0485508	0.20846	0.0652572	0.299789	0.15	0.38	1.49862	L-(+)-Leucine	Level 1	Amino acids and derivatives
	rowID_2180_325.112746718182_5.7271156	0.355016	0.00209558	0.372294	0.459775	0.189952	0.197737	0.024	-0.12	1.48087	Disaccharide - C12H22O11	Level 3	Carbohydrates
	rowID_1984_130.049735157382_4.401034	0.126837	0.040175	0.28408	0.142476	0.248551	0.267801	0.14	0.23	1.47992	Pyroglutamate	Level 2	Amino acids and derivatives
	rowID_2447_325.112819647442_11.251843	0.321846	0.061718	0.340841	0.446877	0.0938115	0.177771	0.037	-0.028	1.45186	Disaccharide - C12H22O11	Level 3	Carbohydrates
	rowID_6601_315.086311666591_49.72923	0.225706	0.135471	0.131775	0.122932	0.343762	0.0747308	0.26	0.14	1.43438	Flavone - C17H14O6	Level 3	Flavonoids
	rowID_1789_245.076681434374_3.633988	0.338241	0.153858	0.0457287	0.121626	0.365557	0.228629	0.11	0.062	1.42564	Pseudouridine	Level 2	Nitrogenous bases
	rowID_2481_166.085980115898_12.363322	0.00895896	0.343938	0.0367591	0.155756	0.0546864	0.364059	0.13	0.32	1.41416	L-Phenylalanine	Level 1	Amino acids and derivatives
	rowID_6240_447.201479847776_47.484295	0.0935721	0.319919	0.209864	0.117259	0.229978	0.175289	0.074	0.19	1.40988	Epiyangambin	Level 2	Phenylpropanoids
	rowID_2445_268.103920953941_11.135985	0.241548	0.210364	0.0400027	0.000466552	0.274391	0.27022	0.17	0.18	1.38699	Adenosine	Level 2	Nitrogenous bases
	rowID_2222_121.064527722767_5.999473	0.160183	0.1701	-0.0425681	0.229455	0.169979	0.126004	0.16	0.41	1.38315	Tyramine	Level 2	Alkaloids
	rowID_1793_325.112604858525_3.4564142	0.260434	0.0789959	0.333051	0.388478	0.0841819	0.204341	0.053	-0.03	1.37248	Disaccharide - C12H22O11	Level 3	Carbohydrates
	rowID_3635_178.04986606282_27.079638	0.0715002	0.352017	0.223506	0.0563946	0.208457	0.31191	0.19	-0.046	1.36778	ABOA	Level 2	Alkaloids
	rowID_1739_150.058179789807_3.44819	0.0864973	0.278646	0.084441	0.251157	-0.00930233	0.219309	0.095	0.36	1.36575	L-Methionine	Level 1	Amino acids and derivatives
	rowID_4087_160.075676082518_30.180574	0.346203	-0.0150914	0.142792	0.194355	0.289213	-0.0735818	0.28	0.19	1.35389	Indole-3-acetaldehyde	Level 2	Alkaloids
	rowID_5460_369.096602941634_39.553764	0.35929	0.0604027	0.0511443	0.266014	0.192241	-0.142692	0.19	0.36	1.3364	Naphthoquinone - C20H16O7	Level 3	Quinones
	rowID_2504_325.112820329078_13.295161	0.300688	0.0427743	0.276122	0.431354	0.167518	0.130096	-0.069	0.046	1.32555	Disaccharide - C12H22O11	Level 3	Carbohydrates
	rowID_655_120.064896075991_2.3415399	0.01853	0.330276	0.0223429	0.0843395	0.205074	0.492319	0.085	0.085	1.32288	Homoserine	Level 2	Amino acids and derivatives
	rowID_7461_235.16922728013_56.360615	0.192575	-0.0206744	0.197686	0.313791	0.107757	-0.0380818	0.23	0.33	1.31305	Sesquiterpenoid - C15H24O3	Level 3	Terpenoids
	rowID_3989_208.096707100988_29.629622	0.123766	0.045667	0.0402644	0.0993073	0.210601	0.0149422	0.33	0.43	1.29455	N-acetylphenylalanine	Level 2	Phenylpropanoids
	rowID_2107_132.101643897924_5.2130494	0.0172387	0.244227	0.0116219	0.178655	0.0479211	0.281466	0.14	0.37	1.29113	Isoleucine	Level 1	Amino acids and derivatives
	rowID_2434_497.198051165112_10.843342	0.189209	-0.0281404	0.211769	0.163877	0.264705	-0.0592958	0.25	0.28	1.27212	similar to N-acetylmuramic acid	Level 3	Carbohydrates
	rowID_7879_295.226667913046_60.835472	0.258	0.285065	-0.22879	0.215049	0.152344	0.0614029	0.079	0.43	1.25207	Fatty acid - C18H30O3	Level 3	Lipids
	rowID_3604_162.05495405805_26.836645	0.099406	0.287274	0.2132	0.0765844	0.146569	0.188515	0.13	0.11	1.25155	Jineol	Level 2	Alkaloids
	rowID_4445_179.070270935174_32.096554	0.129396	0.345953	0.127181	-0.034077	0.231425	0.379904	0.13	-0.07	1.23978	similar to Coniferyl aldehyde	Level 2	Phenylpropanoids
	rowID_2916_179.033934995116_18.912783	0.203167	0.0428708	0.02535	0.201193	0.251236	0.0375654	0.2	0.26	1.22138	Aesculetin	Level 1	Phenylpropanoids
	rowID_2160_119.033618399387_5.3477993	0.355172	-0.0798198	0.186709	0.315659	0.128711	-0.168434	0.22	0.26	1.218	Succinate	Level 2	Carboxilic acids
	Valeric.acid..2.oxo.	0.214556	0.186741	0.108195	0.0642243	0.27	0.25	0.05	0.069	1.21272	2-oxo-valeric acid	Level 1 - GCMS	Carboxilic acids
	rowID_6162_277.216100109782_46.468758	0.236003	0.202959	0.162339	0.066259	0.237068	0.283862	0.13	-0.12	1.19849	Fatty acid - C18H30O3	Level 3	Lipids
	rowID_7464_293.211147486844_56.237686	0.259475	0.0924055	-0.17291	0.199379	0.260888	-0.0341085	0.2	0.38	1.18513	Fatty acid - C18H28O3	Level 3	Lipids
	rowID_2159_101.022942887322_5.311498	0.364636	-0.063058	0.0947485	0.214461	0.218323	-0.158421	0.22	0.29	1.18069	Succinic anhydride	Level 2	Carboxilic acids
	rowID_7909_279.231739301569_61.52139	0.18664	0.25432	-0.227235	0.185922	0.161827	0.098393	0.084	0.43	1.17387	Fatty acid - C18H30O2	Level 3	Lipids
	rowID_1811_127.038768554629_3.5759914	0.286416	-0.00170957	0.326464	0.388829	0.113535	0.110434	-0.00035	-0.055	1.16862	Phloroglucinol	Level 2	Phenylpropanoids
	rowID_1552_133.060499020944_3.0822802	0.164396	0.0690303	0.371035	0.195165	0.12093	0.171529	0.19	-0.14	1.14209	Asparagine	Level 1	Amino acids and derivatives
	rowID_8293_716.525643893461_84.498955	0.283832	-0.000304277	0.0710481	0.121163	0.38185	0.0377672	0.049	0.19	1.13436	Phosphatidylethanolamine (PE) (17:1_17:1)	Level 3	Lipids
	rowID_4782_193.15862457693_34.803947	0.155012	0.0644514	0.214801	0.140555	0.250819	0.0690652	0.23	0.0085	1.1332	Unknown (carbon number 13); PlaSMA ID-588	Level 4	Unknown
	rowID_1630_325.112398209386_3.2290328	0.190542	0.106394	0.245568	0.272024	0.117622	0.204904	0.046	-0.065	1.11806	Disaccharide - C12H22O11	Level 3	Carbohydrates
	rowID_7611_181.158718378643_57.461246	0.204618	0.0673378	-0.00901806	0.049629	0.268397	-0.0146841	0.24	0.27	1.07628	12-Hydroxydodecanoic acid	Level 2	Lipids
	rowID_625_130.049337904636_2.3757102	-0.0257246	0.271653	0.0109287	0.17138	0.0513404	0.231247	0.085	0.28	1.07582	Pyroglutamate	Level 2	Amino acids and derivatives
	rowID_1886_162.076078786167_4.0454636	0.200509	-0.0167243	-0.0414678	0.252446	0.228058	-0.034473	0.17	0.31	1.06835	O-Acetyl-L-homoserine	Level 2	Amino acids and derivatives
	rowID_1229_148.059996964878_2.38275	-0.0133799	0.278515	0.0302098	0.183504	0.0577872	0.254264	0.098	0.17	1.0589	L-glutamic acid	Level 1	Amino acids and derivatives
	rowID_4595_241.049357695097_33.196785	0.0347658	0.241499	0.337163	0.0750965	-0.0894141	0.123579	0.21	0.11	1.04269	Alizarin	Level 2	Quinones
	Putrescine	0.360013	0.0788161	-0.00421909	0.127031	0.28	0.17	0.031	-0.0075	1.03514	Putrescine	Level 1 - GCMS	Amines
	rowID_3930_377.14541655831_29.188578	0.375157	-0.00658987	-0.0615295	0.159328	0.277292	-0.169394	0.24	0.21	1.02426	(-)-RIBOFLAVIN	Level 1	Vitamins
	rowID_3892_211.144055242849_28.920033	0.190407	-0.0117316	-0.00471495	0.188424	0.217683	-0.0421184	0.1	0.38	1.01795	Cyclo(proline-leucine)	Level 2	Amino acids and derivatives
	rowID_7701_279.2317468642_58.39189	0.113346	0.28877	-0.1772	0.0969256	0.125159	0.0803383	0.12	0.36	1.00734	Fatty acid - C18H30O2	Level 3	Lipids
	rowID_2090_325.112725945041_4.8280663	0.239735	-0.0388592	0.303592	0.328441	0.0825562	0.151895	0.02	-0.11	0.977359	Disaccharide - C12H22O11	Level 3	Carbohydrates
	rowID_6554_221.189988807779_49.500267	0.231681	0.111639	-0.0340737	0.0486958	0.186405	0.0979598	0.072	0.26	0.974308	similar to Caryophyllene epoxide	Level 3	Terpenoids
	rowID_2529_107.048866141793_13.882987	0.199136	0.199317	0.144218	0.132893	0.145736	0.0993658	0.056	-0.014	0.962665	Unknown (carbon number 7); PlaSMA ID-22	Level 4	Unknown
	rowID_1894_130.049734044091_3.9789665	0.0574757	0.0602247	0.225482	0.0742778	0.134931	0.239337	0.095	0.071	0.957729	Pyroglutamate	Level 2	Amino acids and derivatives
	rowID_1761_136.061619624588_3.5382516	0.183347	0.179795	-0.145807	-0.0387006	0.268673	0.292796	0.054	0.15	0.944103	ADENINE	Level 1	Nitrogenous bases
	rowID_7963_297.242310612538_62.507427	0.159786	0.375485	-0.224507	0.106952	0.120479	0.177723	0.0065	0.2	0.922418	9,10-Epoxyoctadecenoic acid	Level 3	Lipids
	rowID_2440_209.091975528928_11.063305	-0.0655983	0.251881	0.0970104	-0.0248896	0.0347409	0.281882	0.24	0.1	0.915026	Kynurenine	Level 2	Amino acids and derivatives
	rowID_6166_317.065546062758_46.57519	-0.00622959	-0.0532655	0.142682	-0.0810119	0.457494	0.0838938	0.16	0.21	0.913563	Flavonol - C16H12O7	Level 3	Flavonoids
	rowID_7929_279.231732457288_61.944546	0.124622	0.272557	-0.297617	0.0255972	0.187815	0.158709	0.12	0.32	0.911682	Fatty acid - C18H32O3	Level 3	Lipids
	rowID_6249_279.231844276368_47.572964	0.208016	0.000602021	-0.148585	0.199827	0.114761	-0.168834	0.23	0.47	0.905787	Fatty acid - C18H30O2	Level 3	Lipids
	Tryptophan	-0.0291252	0.187142	0.172831	-0.079276	0.12	0.36	0.18	-0.0068	0.904772	Tryptophan	Level 1 - GCMS	Amino acids
	rowID_3041_220.119266073857_20.403967	0.143189	0.233648	-0.0208793	0.116592	0.0867436	0.115936	0.093	0.13	0.89823	cis-Zeatin	Level 1	Nitrogenous bases
	rowID_7731_297.242279539641_58.72064	0.164896	0.198059	-0.22239	0.117884	0.183234	0.00303041	0.11	0.34	0.894713	9,10-Epoxyoctadecenoic acid	Level 3	Lipids
	rowID_7728_279.231766934257_58.725655	0.167645	0.208881	-0.219304	0.134102	0.161099	-0.0171952	0.11	0.34	0.885229	Fatty acid - C18H30O2	Level 3	Lipids
	rowID_7814_219.174257646668_59.70728	0.0801105	0.329429	-0.216892	0.147056	0.0713967	0.175322	-0.054	0.34	0.872423	similar to (+)-Nootkatone	Level 3	Terpenoids
	rowID_6987_315.086253174554_52.067413	0.247157	0.22163	0.144745	0.0971441	0.139623	-0.0812753	0.064	0.012	0.845024	Flavone - C17H14O6	Level 3	Flavonoids
	rowID_1763_113.034236138896_3.5459056	0.0286093	0.15084	-0.0354107	0.230311	-0.0470066	0.108531	0.035	0.37	0.840874	Uracil	Level 1	Nitrogenous bases
	unknown.sugar.2	0.110053	0.19515	0.069009	0.0382877	0.088	0.35	0.038	-0.052	0.8365	unknown sugar 2	Level 4 - GCMS	Carbohydrates
	rowID_7922_277.216149788133_61.815437	-0.00861629	0.289207	-0.23453	0.0139955	0.198167	0.304265	-0.0097	0.28	0.832788	Fatty acid - C18H30O3	Level 3	Lipids
	rowID_592_104.070013393653_2.3241313	0.043138	0.101969	0.0164041	0.190301	0.0012685	0.0978154	0.047	0.3	0.797896	2-Aminoisobutyric Acid	Level 1	Amino acids and derivatives
	rowID_4518_167.070243470326_32.799442	0.250525	0.134747	-0.00720194	0.0979814	0.0934616	-0.21143	0.23	0.2	0.788083	Isopeonol	Level 2	Phenylpropanoids
	rowID_2518_190.049882258944_13.667163	0.193569	0.298173	0.00456145	0.112494	0.0611209	0.11068	-0.042	0.043	0.781599	Kynurenic acid	Level 2	Amino acids and derivatives
	rowID_7976_297.242296608716_62.81111	-0.00345655	0.102765	-0.204637	-0.0116589	0.257687	0.306488	0.1	0.23	0.777187	9,10-Epoxyoctadecenoic acid	Level 3	Lipids
	rowID_4309_565.155527642109_31.548754	0.0708096	0.349277	0.213621	0.0526383	0.105567	0.12685	-0.049	-0.094	0.775763	Corymboside	Level 2	Flavonoids
	unknown.sugar.3	0.0384926	0.0730023	0.135653	0.246677	0.07	0.22	0.084	-0.099	0.768825	unknown sugar 3	Level 4 - GCMS	Carbohydrates
	rowID_548_134.044229862758_2.349666	-0.0209424	0.345198	-0.0318806	0.13843	-0.123448	0.221172	-0.067	0.3	0.761529	L-Aspartic acid	Level 1	Amino acids and derivatives
	rowID_7907_277.216139257618_61.529552	0.0159074	0.27804	-0.26693	0.0288112	0.114024	0.248862	0.031	0.3	0.749715	Fatty acid - C18H30O3	Level 3	Lipids
	rowID_6608_324.216845713662_49.87446	0.136195	-0.0887361	-0.129644	0.172572	0.27192	-0.0689315	0.073	0.38	0.746376	(-)-Jasmonoyl-L-isoleucine	Level 2	Lipids
	rowID_5087_331.081172233417_36.913467	0.315144	0.0391729	-0.234094	0.145318	0.264807	-0.0976019	-0.017	0.32	0.735745	Flavonoid - C17H14O7	Level 3	Flavonoids
	X3.6.anhydro.D.Galactose	0.0668648	0.296642	0.192303	-0.0229404	0.084	0.26	-0.0018	-0.14	0.735069	3,6-anhydro-D-Galactose	Level 1 - GCMS	Carbohydrates
	rowID_3854_176.070627960595_28.588987	0.202899	-0.0755043	-0.00371905	0.133616	0.237033	-0.0547057	0.09	0.2	0.72962	7-Amino-4-methylcoumarin	Level 2	Phenylpropanoids
	rowID_4559_183.065150888458_32.829952	0.0426181	0.217808	0.0264593	0.0213029	0.12778	0.110932	0.097	0.05	0.6939	Syringaldehyde	Level 2	Phenylpropanoids
	rowID_7104_203.179372497284_53.089855	0.0992989	0.0604203	0.124989	0.131965	0.0321179	-0.0281603	0.22	0.052	0.692631	b-Caryophyllene oxide	Level 2	Terpenoids
	rowID_3720_211.14404853983_27.994743	0.147363	-0.0688259	0.0276334	0.122668	0.173	-0.0676604	0.066	0.28	0.680179	Cyclo(proline-leucine)	Level 2	Amino acids and derivatives
	rowID_6421_505.352958347143_48.6767	-0.0335024	0.324588	0.177458	-0.0194598	-0.0655853	0.042031	0.2	0.016	0.64153	(1S,4aR,6aS,6bR,9S,10R,11R,12aR,14bS)-1,10,11-trihydroxy-9-(hydroxymethyl)-2,2,6a,6b,9,12a-hexamethyl-1,3,4,5,6,6a,7,8,8a,10,11,12,13,14b-tetradecahydropicene-4a-carboxylic acid	Level 3	Terpenoids
	rowID_8290_690.50913220185_84.0775	0.315841	0.00813796	0.151453	0.107983	0.249906	-0.0985161	-0.08	-0.015	0.639805	Phosphatidylethanolamine (PE) (11:0_21:1)	Level 3	Lipids
	rowID_2135_152.056570809384_5.219478	0.252926	-0.0634181	-0.270885	-0.0199357	0.329574	-0.0892303	0.1	0.4	0.639031	Guanine	Level 2	Nitrogenous bases
	rowID_7841_277.216068914549_60.090637	0.1432	0.223941	-0.229839	0.0961565	0.145877	0.0142354	0.03	0.21	0.633571	Fatty acid - C18H30O3	Level 3	Lipids
	rowID_1978_275.134953761731_4.433797	-0.0638632	0.234194	-0.0578021	0.12975	-0.0722135	0.284421	0.047	0.12	0.621486	N2-Succinyl-L-arginine	Level 2	Amino acids and derivatives
	rowID_4192_179.106662633345_30.84991	0.0605101	0.0374823	0.249045	0.107097	-0.0479932	-0.0574368	0.15	0.12	0.618704	similar to 5-PHENYLVALERIC ACID	Level 2	Phenylpropanoids
	L.Ascorbic.acid	-0.0447075	0.274812	0.290609	-0.0226108	-0.043	0.29	-0.0093	-0.13	0.605803	L-Ascorbic acid	Level 1 - GCMS	Vitamins
	rowID_6654_324.216912806099_50.252216	0.13239	0.0623269	-0.118001	0.089812	0.15584	0.0619963	0.046	0.16	0.590365	similar to (-)-Jasmonoyl-L-isoleucine	Level 3	Lipids
	rowID_4691_193.158639199123_34.039764	-0.000927215	0.17522	0.221643	-0.0495909	0.0124048	0.256273	0.18	-0.21	0.585022	Unknown (carbon number 13); PlaSMA ID-588	Level 4	Unknown
	rowID_5931_201.16374764028_44.532032	0.0159744	0.161462	0.0472048	0.0161199	0.06905	0.0810699	0.2	-0.013	0.577881	Zerumbone	Level 2	Terpenoids
	Alanine..beta...1TMS.	0.152255	0.105028	0.000145869	0.00810973	0.062	0.18	0.037	0.022	0.566538	beta-Alanine	Level 1 - GCMS	Amino acids
	rowID_7232_277.216079050087_54.068275	0.143781	-0.0620669	-0.105814	0.141663	0.167442	-0.176885	0.13	0.32	0.55812	Fatty acid - C18H30O3	Level 3	Lipids
	rowID_2112_166.07219203981_5.10648	0.274477	-0.0977082	-0.170137	0.0230335	0.333333	-0.135025	0.088	0.24	0.555973	9-Methylguanine	Level 2	Nitrogenous bases
	rowID_6410_487.342355961858_48.67501	-0.0433483	0.300459	0.156008	-0.0378062	-0.0725414	0.0126895	0.2	0.031	0.54646	7,8-didehydrocimigenol	Level 3	Terpenoids
	rowID_4410_207.137891079621_32.2017	-0.0243628	0.237212	0.142315	-0.0107461	0.123105	0.137408	-0.0072	-0.054	0.543731	Methyl Jasmonate (Mixiture of isomers)	Level 2	Alkaloids
	rowID_5846_153.127372201569_43.619144	0.11194	0.0312413	0.0908603	0.0873242	0.0754052	-0.0800564	0.24	-0.021	0.535715	10-Hydroxydecanoic acid	Level 3	Lipids
	rowID_6386_293.211008150063_48.64105	-0.0547185	0.260623	0.20291	-0.0032453	-0.091191	0.0508809	0.17	-0.028	0.507259	Fatty acid - C18H28O3	Level 3	Lipids
	rowID_7508_277.216070538636_56.548683	0.093976	0.0443133	-0.241792	0.0672855	0.12981	-0.0483439	0.08	0.38	0.505249	Fatty acid - C18H30O3	Level 3	Lipids
	Leucine	0.134606	0.104738	-0.0168609	0.224872	0.026	0.083	-0.083	0.028	0.501355	Leucine	Level 1 - GCMS	Amino acids
	rowID_2704_227.102656412472_16.36095	0.115904	0.13528	0.0378287	-0.0438781	0.135901	0.122527	-0.043	0.034	0.494562	Pyroglutamylproline	Level 2	Amino acids and derivatives
	rowID_950_527.157505397974_2.4283466	0.112481	-0.0584513	0.173787	0.135234	0.1638	-0.0386242	0.041	-0.043	0.486227	Maltotriose	Level 2	Carbohydrates
	rowID_6076_287.054927032143_45.735985	-0.0815102	-0.0393797	0.0493908	-0.176703	0.367869	0.102534	0.11	0.15	0.4822	Kaempferol	Level 1	Flavonoids
	Capric.acid	0.142818	0.212039	-0.114803	-0.0333267	0.17	0.097	-0.018	0.023	0.478728	Capric acid	Level 1 - GCMS	Fatty Acids and Conjugate
	rowID_6728_471.347253804657_50.597317	-0.0565768	0.290417	0.208982	-0.0344976	-0.0889046	0.0183454	0.18	-0.046	0.471765	(E,6S)-7-hydroxy-2-methyl-6-[(10S,13S,14S,17S)-4,4,10,13,14-pentamethyl-3-oxo-1,2,5,6,7,11,12,15,16,17-decahydrocyclopenta[a]phenanthren-17-yl]hept-2-enoic acid	Level 3	Terpenoids
	rowID_3987_149.059652846395_29.72636	-0.0107591	0.149905	0.135405	-0.0509533	0.0551092	0.111346	0.2	-0.12	0.470053	3,4-Dihydrocoumarin	Level 2	Phenylpropanoids
	rowID_2073_119.033930679671_4.887918	0.10181	0.219233	-0.0369431	0.0918654	-0.00663257	0.113177	-0.083	0.066	0.46551	similar to Methylmalonic acid	Level 3	Carboxilic acids
	rowID_6413_265.216265066661_48.66007	-0.0836102	0.282831	0.103119	-0.0459754	-0.0807611	0.0675123	0.17	0.033	0.446116	Fatty acid - C17H30O3	Level 3	Lipids
	Valine	0.101808	0.057045	0.0150367	0.222348	0.024	0.052	-0.11	0.083	0.445238	Valine	Level 1 - GCMS	Amino acids
	rowID_7905_297.242337273804_61.656467	0.062511	0.161302	-0.258656	-0.00365175	0.116705	-0.00416299	0.06	0.31	0.444047	Fatty acid - C18H32O3	Level 2	Lipids
	rowID_3971_165.054632651209_29.495853	-0.0180036	0.259051	-0.0688754	0.0117976	0.118551	0.22371	-0.017	-0.08	0.429231	trans-4-Coumaric acid	Level 1	Phenylpropanoids
	rowID_1586_123.054810981737_3.0737405	-0.0789377	-0.0231116	-0.0554562	0.125234	0.0249904	0.0742723	0.14	0.21	0.416992	2-Acetylpyrazine	Level 2	Alkaloids
	rowID_163_147.112399263267_2.3131812	0.00915195	0.0645231	0.0731125	0.00783729	0.00719323	0.167701	0.14	-0.063	0.406519	L-Lysine	Level 1	Amino acids and derivatives
	unknown.sugar.4	-0.0963268	-0.0797959	0.0196999	-0.00624523	0.071	0.012	0.17	0.3	0.390332	unknown sugar 4	Level 4 - GCMS	Carbohydrates
	Alanine	0.206917	-0.0133794	0.0373732	0.248942	-0.044	-0.0071	-0.092	0.053	0.389752	Alanine	Level 1 - GCMS	Amino acids
	Benzoic.acid..3.hydroxy...2TMS.	-0.153053	0.195735	0.0879069	-0.0316203	0.024	0.23	0.09	-0.077	0.365968	3-hydroxy-benzoic acid	Level 1 - GCMS	Benzoic acids
	Benzoic.acid	0.0163716	0.279047	0.0828838	-0.0458194	-0.037	0.25	-0.05	-0.14	0.355483	Benzoic acid	Level 1 - GCMS	Benzoic acids
	Lactic.acid	0.154689	-0.0295796	0.294163	0.31512	-0.16	0.1	-0.098	-0.23	0.346393	Lactic acid	Level 1 - GCMS	Carboxilic acids
	Isoleucine	0.0937951	0.136027	-0.0688069	0.217152	0.1	0.055	-0.12	-0.067	0.346168	Isoleucine	Level 1 - GCMS	Amino acids
	rowID_2863_648.274502153991_18.427292	0.210973	-0.0458345	-0.209952	0.0898376	0.136926	-0.184015	0.039	0.3	0.336935	similar to muropeptides	Level 3	Carbohydrates
	rowID_5884_301.070599509411_44.056225	-0.017562	0.0348713	-0.131723	-0.201638	0.289281	0.0906413	0.063	0.2	0.32687	Koparin	Level 2	Flavonoids
	rowID_8279_690.509180698853_83.68302	0.29582	-0.0432771	-0.0940427	0.0629579	0.162505	-0.19958	0.054	0.081	0.319383	Phosphatidylethanolamine (PE) (11:0_21:1)	Level 3	Lipids
	rowID_2220_153.040553756211_5.9072647	-0.132879	0.0688808	0.0483218	0.121914	-0.151233	0.117125	0.045	0.19	0.307129	Xanthine	Level 2	Alkaloids
	Tyrosine	-0.125205	0.107034	-0.185337	0.0892419	0.11	0.3	-0.052	0.061	0.304735	Tyrosine	Level 1 - GCMS	Amino acids
	rowID_3082_291.083870942534_20.874449	-0.124726	-0.0857262	-0.0508484	-0.0305885	0.175519	0.073766	0.085	0.26	0.302396	(+)-Catechin	Level 1	Flavonoids
	rowID_7980_279.231753887155_62.9184	-0.0582276	0.119806	-0.338533	-0.0698901	0.114662	0.277036	0.027	0.23	0.301854	Fatty acid - C18H30O2	Level 3	Lipids
	rowID_4909_303.049874976136_35.90711	-0.01488	-0.0144868	0.0971469	-0.0515295	0.112873	-0.0630162	0.048	0.18	0.294107	similar to Quercetin	Level 3	Flavonoids
	Phenolic.acid.unknown.1	-0.0471925	-0.0157695	-0.114324	-0.139102	0.25	0.019	0.13	0.19	0.272612	Phenolic acid unknown 1	Level 4 - GCMS	Phenolics
	rowID_7971_279.231756255438_62.800636	-0.0936561	0.0995006	-0.308562	-0.0727681	0.16033	0.184855	0.037	0.23	0.236699	Fatty acid - C18H30O2	Level 3	Lipids
	rowID_2994_231.170327337398_19.74882	0.0458533	0.18639	-0.178339	-0.212819	0.187166	0.315264	-0.036	-0.078	0.229515	Leucylvaline	Level 2	Amino acids and derivatives
	rowID_2443_177.102188985073_11.107189	-0.122269	0.070206	-0.132271	0.0216427	-0.0190169	0.264234	-0.012	0.15	0.220526	Serotonin	Level 1	Amines
	rowID_3318_245.185908364299_23.988342	0.0726928	0.197455	-0.176789	-0.198049	0.116564	0.292371	-0.038	-0.057	0.209244	Leu-Ile	Level 2	Amino acids and derivatives
	rowID_4684_303.049854788878_34.000694	0.00413414	0.0114795	-0.0553297	-0.125512	0.206061	-0.0317984	0.024	0.17	0.203035	similar to Quercetin	Level 3	Flavonoids
	rowID_1651_189.123167604674_3.255784	-0.210328	0.150099	0.101235	-0.113773	-0.116702	0.197886	0.15	0.02	0.178417	Acetyllysine	Level 2	Amino acids and derivatives
	rowID_8286_716.525427753906_84.058556	0.232934	-0.0504185	-0.202414	0.0247264	0.180995	-0.21601	0.055	0.14	0.164813	Phosphatidylethanolamine (PE) (17:1_17:1)	Level 3	Lipids
	rowID_1683_231.097298869563_3.3356075	-0.0627261	0.345805	-0.139686	-0.0406062	-0.0878296	0.226348	-0.14	0.037	0.138304	Asp-Pro	Level 2	Amino acids and derivatives
	rowID_7986_263.236933035065_63.26224	-0.0838306	-0.0783354	-0.256839	0.00567908	0.0907471	-0.106595	0.065	0.5	0.135827	Fatty acid - C18H32O2	Level 3	Lipids
	rowID_5350_287.054929119979_38.59339	-0.0819921	-0.00362438	-0.011529	-0.188608	0.182813	0.168657	-0.027	0.088	0.126717	similar to Kaempferol	Level 3	Flavonoids
	Ornithine	-0.230025	0.0514099	-0.139853	0.0604113	0.027	0.31	-0.003	0.049	0.124944	Ornithine	Level 1 - GCMS	Amino acids
	rowID_3929_375.129883750448_29.206413	0.12557	0.0572405	-0.258274	-0.168447	0.278885	0.119353	-0.0055	-0.045	0.103828	Riboflavin derivative - C17H18N4O6	Level 3	Vitamins
	rowID_3472_245.185931659219_25.43108	0.0269385	0.220902	-0.17226	-0.247998	0.118764	0.361323	-0.11	-0.13	0.0676708	Leu-Ile	Level 2	Amino acids and derivatives
	rowID_5968_301.070599028487_44.85289	-0.0466253	-0.0304165	-0.113599	-0.205149	0.251234	0.0473209	0.048	0.099	0.0497643	Isokaempferide	Level 2	Flavonoids
	rowID_7917_295.226694550609_61.66176	-0.141113	0.170054	-0.250826	-0.0566558	-0.0444853	0.126254	0.0047	0.24	0.0479266	Fatty acid - C18H30O3	Level 3	Lipids
	unknown.sugar.1	-0.163713	-0.0668975	-0.0901831	0.0374478	0.23	0.11	-0.14	0.12	0.0366545	unknown sugar 1	Level 4 - GCMS	Carbohydrates
	rowID_6450_293.211050284641_48.742752	-0.104766	0.223664	0.162474	-0.109624	-0.116138	0.0869626	0.1	-0.21	0.032572	Fatty acid - C18H28O3	Level 3	Lipids
	rowID_4233_207.065037159547_31.130972	-0.128836	0.232775	0.0464606	0.00398209	-0.195877	0.234854	-0.082	-0.084	0.0273596	SINAPIC ACID	Level 2	Phenylpropanoids
	X2.Hydroxybutyric.acid.sodium.salt	-0.117418	0.0649395	-0.0410038	-0.139505	0.037	0.2	-0.0069	0.029	0.0261126	2-Hydroxybutyric acid	Level 1 - GCMS	Fatty Acids and Conjugate
	rowID_5405_317.065323950903_38.969246	-0.0874006	0.0159844	-0.0102197	-0.173172	0.129792	0.165859	-0.071	0.039	0.00884314	Flavonol - C16H12O7	Level 3	Flavonoids
	rowID_2464_252.109020274719_12.136962	0.00545372	0.0520778	-0.147455	-0.235581	0.185527	0.285241	-0.065	-0.089	-0.00873707	Deoxyadenosine	Level 2	Nitrogenous bases
	rowID_7472_265.216217285409_56.250427	0.0141457	0.0488673	-0.341945	-0.0779791	0.0573141	-0.0652097	0.092	0.26	-0.0128067	Fatty acid - C17H30O3	Level 3	Lipids
	rowID_7782_277.216106254552_59.527294	0.0539253	-0.0999849	-0.212234	0.0230267	0.19253	-0.0823115	-0.13	0.24	-0.0150489	Fatty acid - C18H30O3	Level 3	Lipids
	rowID_7302_279.231818039467_54.77869	0.0999211	-0.111604	-0.141513	-0.0028056	0.0556731	-0.19984	0.063	0.22	-0.0171681	Fatty acid - C18H32O3	Level 3	Lipids
	rowID_5010_317.065493999216_36.34318	-0.0313824	-0.0149135	-0.0528772	-0.158404	0.175355	-0.018875	-0.011	0.081	-0.0310971	Flavonol - C16H12O7	Level 3	Flavonoids
	rowID_1733_217.129288145348_3.4345832	-0.0746156	-0.0187102	0.0904064	-0.171305	-0.0285465	0.253706	0.023	-0.11	-0.0360641	N-Acetylarginine	Level 2	Amino acids and derivatives
	Glycine	-0.0567528	-0.0104806	-0.0530699	0.236242	-0.069	0.076	-0.16	-0.0023	-0.0393607	Glycine	Level 1 - GCMS	Amino acids
	rowID_7285_277.21610925699_54.58169	0.0996304	-0.0705708	-0.282161	-0.0446138	0.167865	-0.199013	0.059	0.23	-0.0398634	Fatty acid - C18H30O3	Level 3	Lipids
	Indole.3.acetic.acid	0.120349	0.138159	0.00657711	0.00967078	-0.01	-0.066	-0.23	-0.019	-0.0502441	Indole-3-acetic acid	Level 1 - GCMS	Carboxilic acids
	rowID_7060_277.216132340719_52.859737	0.0226116	-0.00964071	0.00353742	-0.0109873	-0.0794926	-0.124595	0.066	0.073	-0.0595664	Fatty acid - C18H30O3	Level 3	Lipids
	rowID_7240_293.211065006765_54.165443	0.015108	0.0184367	-0.367389	-0.197935	0.232135	0.0735729	0.044	0.11	-0.0720702	Fatty acid - C18H28O3	Level 3	Lipids
	rowID_5356_449.107932569228_38.583294	-0.0872872	-0.00167281	-0.0266622	-0.199854	0.0676876	0.147665	-0.011	0.016	-0.0951241	Luteolin-7-O-glucoside	Level 2	Flavonoids
	unknown.sugar.6	-0.0562596	-0.0877807	-0.0767416	-0.0281132	0.072	0.029	-0.071	0.12	-0.098895	unknown sugar 6	Level 4 - GCMS	Carbohydrates
	rowID_4425_113.059472121597_32.218132	-0.0906211	-0.00774997	-0.12066	0.116169	-0.1253	-0.0947146	0.0044	0.21	-0.108477	Sorbic acid	Level 2	Lipids
	rowID_5591_317.065412790568_40.5646	-0.132741	-0.0375077	0.0183244	-0.146454	0.0265633	0.0627382	0.023	0.075	-0.111077	Flavonol - C16H12O7	Level 3	Flavonoids
	rowID_5488_287.054922911128_39.847145	-0.135175	-0.0885107	0.0587358	-0.158748	0.0814081	-0.0600424	0.074	0.11	-0.118332	Citreorosein	Level 2	Quinones
	rowID_3725_149.096080562827_28.13987	-0.0329431	0.129951	-0.0545747	-0.0803655	-0.0182768	0.204757	-0.13	-0.14	-0.121452	similar Palmitic acid ethyl ester	Level 3	Lipids
	rowID_3509_153.054661031401_25.888184	-0.163987	0.240119	0.0627898	-0.123878	-0.122719	0.161219	0.011	-0.19	-0.125456	Resacetophenone	Level 2	Phenylpropanoids
	rowID_3669_315.08004213604_27.337748	0.133191	-0.130533	-0.18396	-0.0738521	0.162768	-0.233154	0.022	0.16	-0.143541	Flavanone	Level 3	Flavonoids
	rowID_5733_303.049945535006_42.151894	-0.0555508	-0.0722506	0.0974373	-0.121685	0.166232	-0.133241	-0.037	-0.011	-0.167059	Quercetin	Level 1	Flavonoids
	rowID_2502_284.098939911415_13.155191	-0.0432058	0.064953	-0.00831126	-0.220597	-0.0400121	0.0510623	0.089	-0.083	-0.190111	Guanosine	Level 2	Nitrogenous bases
	rowID_2144_107.048797751771_5.2130327	0.0564117	-0.121697	0.20111	-0.047316	0.0359522	-0.121586	0.058	-0.26	-0.199125	Unknown (carbon number 7); PlaSMA ID-22	Level 4	Unknown
	rowID_4970_287.054872133045_36.090004	-0.0446149	-0.0506808	-0.0186254	-0.166486	0.146817	-0.0410546	-0.086	0.05	-0.210644	similar to Kaempferol	Level 3	Flavonoids
	rowID_7500_295.226624122356_56.700623	-0.0253867	-0.0453318	-0.0929886	-0.0344197	0.0551092	-0.145455	0.088	-0.024	-0.224472	Fatty acid - C18H30O3	Level 3	Lipids
	Phenylalanine	-0.141765	0.0608125	-0.274584	0.0293787	0.04	0.3	-0.25	0.0095	-0.226657	Phenylalanine	Level 1 - GCMS	Amino acids
	rowID_5490_535.108450141855_39.856976	-0.137081	-0.0848906	0.0588957	-0.158579	-0.0197617	0.00467095	0.012	0.097	-0.227745	Flavone base + 4O, O-MalonylHex	Level 3	Flavonoids
	rowID_483_175.118457174435_2.283093	-0.158967	0.0598142	0.0348556	-0.0769423	-0.183215	0.0903131	0.031	-0.037	-0.240141	L-Arginine	Level 1	Amino acids and derivatives
	rowID_6359_293.211080546359_48.440025	-0.151314	-0.0953632	0.19044	-0.15749	0.0307259	-0.206061	0.07	0.048	-0.271062	Fatty acid - C18H28O3	Level 3	Lipids
	rowID_731_176.102414766252_2.4099166	-0.209702	0.158482	-0.129771	-0.168136	-0.030586	0.23158	-0.059	-0.066	-0.273133	Citrulline	Level 2	Amino acids and derivatives
	rowID_2826_214.107359564903_18.029589	-0.0983237	-0.16551	-0.149169	-0.0442334	0.0593433	-0.13836	0.061	0.2	-0.275253	N-(3-Oxohexanoyl)-L-homoserine lactone	Level 2	Lipids
	rowID_1995_175.023689034484_4.5288773	-0.177331	0.164245	-0.0780069	-0.0510484	-0.157386	0.182111	-0.045	-0.13	-0.292417	Aconitic acid	Level 2	Carboxilic acids
	rowID_7682_203.179390709166_58.174274	-0.0607887	0.230895	-0.235454	-0.221092	0.0504557	0.180028	-0.15	-0.088	-0.293956	Alismol	Level 2	Terpenoids
	rowID_5254_697.163072905198_38.038258	-0.123297	-0.0210087	-0.0150067	-0.180767	-0.0284667	0.0398061	0.071	-0.042	-0.29974	2'-Hydroxygenistein O,C-diglucoside malonylated	Level 3	Flavonoids
	rowID_7414_279.231849095821_55.720467	0.00720329	-0.151717	-0.148727	0.0544376	-0.0966912	-0.366609	0.11	0.29	-0.302103	Fatty acid - C18H30O2	Level 3	Lipids
	rowID_4169_148.03931330161_30.732527	-0.075927	0.0919772	0.224615	-0.0877405	-0.156752	0.03947	0.033	-0.38	-0.311358	Isatin	Level 1	Alkaloids
	rowID_5172_287.054911972923_37.33178	-0.126892	-0.0880836	0.025688	-0.206038	0.0826542	0.0791532	-0.038	-0.04	-0.311518	similar to Kaempferol	Level 3	Flavonoids
	rowID_5406_479.118594638577_38.936924	-0.113646	-0.0191562	0.0108599	-0.180592	-0.0428772	0.0715802	0.00077	-0.04	-0.313061	Flavonoid-O-glucoside	Level 3	Flavonoids
	rowID_6632_293.211137272217_50.214024	-0.0748608	-0.153482	-0.253842	-0.0413888	-0.0264975	-0.224101	0.1	0.31	-0.364172	Fatty acid - C18H28O3	Level 3	Lipids
	Methionine	-0.137361	0.214077	-0.0108938	-0.255823	-0.12	0.21	-0.036	-0.25	-0.386001	Methionine	Level 1 - GCMS	Amino acids
	rowID_6233_153.127399475108_47.326454	-0.0232049	-0.134535	0.162021	-0.00975078	-0.0953522	-0.217414	0.1	-0.17	-0.388236	(1R,4R)-Dihydrocarvone	Level 2	Terpenoids
	Trehalose	-0.0819389	0.185925	0.0177413	0.0359502	-0.27	0.041	-0.14	-0.18	-0.391323	Trehalose	Level 1 - GCMS	Carbohydrates
	rowID_1998_139.002500674855_4.488055	-0.153819	0.116674	-0.0254602	-0.12318	-0.0806758	0.245112	-0.11	-0.26	-0.391348	Fumaric acid	Level 2	Carboxilic acids
	rowID_7871_279.231785190312_60.770977	-0.099216	0.0954142	-0.203889	-0.230015	0.0646737	0.158186	-0.058	-0.12	-0.392847	Fatty acid - C18H30O2	Level 3	Lipids
	rowID_2783_206.138631687287_17.4542	-0.144858	-0.153417	0.138338	-0.140361	-0.133192	-0.224242	0.17	0.085	-0.402733	similar to Dexpanthenol	Level 3	Vitamins
	rowID_6412_213.148498213679_48.66445	-0.172302	0.151182	0.0464803	-0.145104	-0.186751	-0.0755462	0.079	-0.1	-0.403041	Aliphatic alcohol	Level 2	Lipids
	rowID_7152_335.219259491818_53.55628	0.0274749	-0.174546	-0.275159	-0.047379	0.0339676	-0.246371	0.059	0.2	-0.423012	14-Deoxyandrographolide	Level 2	Terpenoids
	Spermidine	-0.105653	-0.0933424	-0.26876	-0.165681	0.08	0.18	0.0084	-0.068	-0.433037	Spermidine	Level 1 - GCMS	Amines
	Butanoic.acid..2.4.dihydroxy.	-0.132087	-0.0232764	-0.0126971	-0.0107492	-0.14	0.011	-0.056	-0.079	-0.44281	2,4-dihydroxy-butanoic acid	Level 1 - GCMS	Carboxilic acids
	Lysine	-0.211027	0.0186257	-0.311618	-0.119725	0.12	0.33	-0.17	-0.1	-0.443744	Lysine	Level 1 - GCMS	Amino acids
	rowID_7444_277.216131462538_56.14224	0.0163826	-0.0690653	-0.230089	-0.123888	0.058351	-0.14475	0.049	-0.0092	-0.453259	Fatty acid - C18H30O3	Level 3	Lipids
	rowID_6657_153.127409762732_50.37229	-0.0103897	-0.123332	-0.22066	-0.169436	0.0617336	-0.162791	0.12	0.021	-0.483874	p-menthane monoterpenoid	Level 3	Terpenoids
	rowID_976_249.107351486435_2.4932203	-0.156189	0.287001	-0.137948	-0.0294354	-0.240366	0.141499	-0.18	-0.17	-0.485439	Thr-Glu	Level 2	Amino acids and derivatives
	rowID_2792_129.054469231601_17.692007	-0.1688	-0.0838404	-0.0557491	-0.175023	-0.0735341	-0.0654712	0.16	-0.027	-0.489417	Adipic acid	Level 2	Carboxilic acids
	rowID_6790_279.231742528746_50.929703	-0.135023	-0.126613	-0.0706399	-0.116314	-0.093587	-0.0790698	0.031	0.1	-0.490246	Fatty acid - C18H30O2	Level 3	Lipids
	rowID_3911_199.060093595349_29.07448	0.173528	0.0287879	-0.152612	-0.0708823	0.0642706	-0.0738548	-0.23	-0.23	-0.490762	similar to Syringic acid	Level 2	Phenylpropanoids
	rowID_837_365.104303599337_2.4308586	-0.0480262	-0.113665	0.180845	-0.0845276	-0.0675123	-0.045666	-0.0089	-0.31	-0.497452	4B-Galactobiose	Level 2	Carbohydrates
	rowID_3256_123.043904196911_23.238607	-0.100371	0.0121015	-0.103639	-0.217819	0.0401691	-0.0291755	0.013	-0.12	-0.505733	4-Hydroxybenzaldehyde	Level 2	Phenylpropanoids
	rowID_1809_130.049738228834_3.7870216	-0.110811	-0.00499123	0.0523336	-0.106921	-0.121869	-0.0893143	-0.014	-0.13	-0.525573	Pyroglutamate	Level 2	Amino acids and derivatives
	rowID_1767_244.092659259238_3.5491307	-0.143443	0.0350257	-0.0610371	-0.247268	-0.0652701	0.179821	-0.084	-0.15	-0.536172	Cytidine	Level 2	Nitrogenous bases
	rowID_2815_231.170301339446_17.80723	0.0509385	0.132071	-0.28804	-0.22265	-0.017378	0.175028	-0.22	-0.15	-0.540031	Leucylvaline	Level 2	Amino acids and derivatives
	rowID_5455_287.05495211168_39.75184	-0.177116	-0.131375	-0.0451124	-0.0557119	-0.0256803	-0.126193	-0.09	0.11	-0.541189	similar to Kaempferol	Level 3	Flavonoids
	rowID_2059_137.045630398807_4.8149023	-0.0695632	0.141609	-0.0152583	0.0675051	-0.347832	-0.082834	-0.22	-0.024	-0.550374	Hypoxanthine	Level 1	Alkaloids
	rowID_6094_219.174265925172_45.79156	-0.0661991	0.0970915	-0.0711448	-0.114287	-0.185924	-0.0514039	0.033	-0.2	-0.558867	similar to 5-Hydroxyculmorin	Level 2	Terpenoids
	Fumaric.acid	-0.31781	-0.130217	-0.234451	-0.0548748	0.036	0.031	-0.099	0.21	-0.559353	Fumaric acid	Level 1 - GCMS	Carboxilic acids
	Maltose	-0.0820362	0.177928	0.00763247	0.0229989	-0.25	-0.0047	-0.25	-0.19	-0.568177	Maltose	Level 1 - GCMS	Carbohydrates
	rowID_7459_277.216115250944_56.227966	-0.0694392	-0.03973	-0.270307	-0.126929	-0.0190275	-0.0138125	-0.023	-0.015	-0.577246	Fatty acid - C18H30O3	Level 3	Lipids
	rowID_7355_295.226649409885_55.326736	-0.0381102	-0.0772989	-0.139471	-0.107051	0.0270613	-0.202255	0.038	-0.084	-0.583125	Fatty acid - C18H30O3	Level 3	Lipids
	rowID_2002_101.022996455225_4.7466283	-0.0350754	0.0176731	-0.19453	-0.0473816	-0.193165	-0.124199	-0.0091	-0.0059	-0.591677	Succinic anhydride	Level 2	Carboxilic acids
	rowID_3861_619.367627684644_28.669556	-0.123106	-0.0616741	-0.0535775	-0.186111	-0.0780601	-0.0420324	0.13	-0.18	-0.594561	N-acyl amines	Level 3	Lipids
	rowID_3817_149.096098556468_28.43014	-0.105258	-0.0405211	0.10082	-0.244162	-0.00408739	0.0146582	0.051	-0.37	-0.597551	similar Palmitic acid ethyl ester	Level 2	Lipids
	rowID_6175_315.086331887056_46.724987	-0.0533205	0.132157	0.132367	-0.118742	-0.165049	-0.0274837	-0.23	-0.27	-0.600071	Flavone - C17H14O6	Level 3	Flavonoids
	rowID_5701_285.075658024922_41.733612	-0.128766	-0.0915387	-0.0450784	-0.255897	0.175972	0.0746007	-0.08	-0.26	-0.610707	Biochanin A	Level 2	Flavonoids
	rowID_3157_476.187727341434_21.816498	-0.0289253	-0.180181	-0.257841	-0.0603821	0.053583	-0.313029	-0.028	0.2	-0.614776	similar to N-acetylmuramic acid	Level 3	Carbohydrates
	rowID_8258_688.494177093292_80.230995	0.110701	-0.174607	-0.246347	-0.135864	0.101658	-0.282134	-0.021	0.0054	-0.642193	Phosphatidylethanolamine (PE) (32:2)	Level 3	Lipids
	rowID_3880_231.137762746809_28.798063	-0.107217	-0.101557	-0.0501006	-0.0253202	-0.138106	-0.0900694	-0.12	-0.018	-0.650371	Parthenolide	Level 2	Terpenoids
	rowID_3983_231.137985427811_29.498384	-0.107217	-0.101557	-0.0501006	-0.0253202	-0.138106	-0.0900694	-0.12	-0.018	-0.650371	Sesquiterpenoid similart to Parthenolide	Level 3	Terpenoids
	rowID_4416_231.137888858545_32.146107	-0.107217	-0.101557	-0.0501006	-0.0253202	-0.138106	-0.0900694	-0.12	-0.018	-0.650371	Sesquiterpenoid similart to Parthenolide	Level 3	Terpenoids
	rowID_5605_249.148445987321_40.70859	-0.107217	-0.101557	-0.0501006	-0.0253202	-0.138106	-0.0900694	-0.12	-0.018	-0.650371	Sesquiterpenoids - C15H20O3	Level 3	Terpenoids
	rowID_7266_277.216095834807_54.483395	-0.0300888	-0.0647854	-0.319263	-0.145802	0.0920366	-0.148978	-0.085	0.039	-0.66288	Fatty acid - C18H30O3	Level 3	Lipids
	rowID_5896_231.137922803149_44.43209	-0.115843	-0.105838	-0.0538518	-0.0384791	-0.155596	-0.0952709	0.00029	-0.14	-0.704588	Sesquiterpenoid similart to Parthenolide	Level 3	Terpenoids
	rowID_5517_155.106594359429_40.054268	0.0269577	-0.245161	-0.323224	0.0134524	0.0703312	-0.266526	-0.13	0.14	-0.71417	Unknown (carbon number 9); PlaSMA ID-264	Level 4	Unknown
	Succinic.acid	-0.0966411	0.0562559	-0.0551097	-0.0543632	-0.045	-0.097	-0.23	-0.22	-0.741858	Succinic acid	Level 1 - GCMS	Carboxilic acids
	rowID_4417_249.14855052785_32.155193	-0.108485	-0.102247	-0.0505454	-0.0257533	-0.231149	-0.212798	-0.084	0.067	-0.747977	Sesquiterpenoids - C15H20O3	Level 3	Terpenoids
	rowID_3089_139.03894125644_20.950132	-0.134864	0.033162	-0.185883	-0.205643	-0.162791	0.0838619	-0.058	-0.12	-0.750157	Salicylic acid	Level 2	Phenylpropanoids
	rowID_5747_211.132762674923_42.464096	-0.0677643	-0.313899	-0.221158	0.0164166	0.128823	-0.249049	-0.17	0.12	-0.75663	Jasmonic Acid	Level 1	Lipids
	rowID_1195_222.09642321727_2.4876578	-0.131177	-0.0628983	-0.0643077	-0.189211	-0.139282	0.110972	-0.22	-0.068	-0.763905	N-Acetyl-D-glucosamine	Level 1	Carbohydrates
	rowID_6868_214.10729614821088_12.604156	0.0089817	-0.12283	-0.276846	-0.158278	0.161976	-0.16229	-0.23	0.015	-0.764286	Kainic acid	Level 2	Alkaloids
	rowID_7304_265.216222767033_54.730396	-0.0910063	-0.110527	-0.371615	-0.129425	0.0556804	-0.160772	-0.04	0.076	-0.771664	Fatty acid - C17H30O3	Level 3	Lipids
	rowID_2996_229.154544345353_19.852638	-0.168959	0.0134898	-0.170208	-0.1337	-0.14613	-0.0100089	-0.12	-0.037	-0.772516	Ile-Pro	Level 2	Amino acids and derivatives
	rowID_7067_293.211102189671_52.78035	-0.0403695	-0.104556	-0.399529	-0.11941	0.0504581	-0.14334	-0.092	0.046	-0.802746	Fatty acid - C18H28O3	Level 3	Lipids
	rowID_7313_155.143050546603_54.881184	-0.00781427	-0.108239	-0.171738	-0.125578	-0.052075	-0.2949	0.028	-0.073	-0.805345	Linalool	Level 2	Terpenoids
	rowID_1563_527.158337653741_3.0949419	-0.176481	0.0098403	0.0360558	-0.169066	-0.165234	0.0122632	-0.047	-0.31	-0.809621	Melezitose	Level 2	Carbohydrates
	Malic.acid..3.isopropyl...threo.	-0.068059	-0.0806621	0.0223162	0.103604	-0.18	-0.12	-0.26	-0.24	-0.822801	beta-Isopropylmalate	Level 1 - GCMS	Carboxilic acids
	rowID_7778_265.2162547388_59.401623	-0.123301	-0.0533159	-0.415093	-0.0993237	-0.0711151	-0.162192	-0.059	0.16	-0.823341	Fatty acid - C17H30O3	Level 3	Lipids
	rowID_3214_123.080250193456_22.620874	-0.158941	-0.0555528	-0.0734563	-0.055073	-0.215921	-0.225097	-0.08	0.029	-0.835042	1-Phenylethanol	Level 2	Phenylpropanoids
	rowID_5848_271.060023592503_43.651577	-0.22079	-0.267885	-0.082507	-0.355608	0.177411	-0.0609758	0.013	-0.048	-0.845355	Baicalein	Level 2	Flavonoids
	rowID_3146_181.071999090172_21.670633	-0.139539	-0.261807	-0.140036	-0.176203	-0.00489642	-0.127533	0.0087	-0.013	-0.854315	N2-Ethyl-deoxyguanosine	Level 2	Nitrogenous bases
	rowID_6143_153.127399179335_46.16368	-0.0907448	-0.216716	-0.0694682	-0.0672785	-0.0726576	-0.298499	0.01	-0.054	-0.859364	Limonene-1,2-epoxide	Level 2	Terpenoids
	rowID_2946_127.038855904803_19.21804	0.00571656	-0.278698	-0.0812207	-0.0140278	0.0682171	-0.270754	-0.11	-0.19	-0.870767	3-Methylglutaconic acid	Level 2	Carboxilic acids
	rowID_3116_181.072003347543_21.171793	-0.0913148	-0.244673	-0.135376	-0.164676	-0.0441156	-0.150247	0.014	-0.058	-0.874402	Theophylline	Level 1	Alkaloids
	rowID_2748_220.117823238906_17.120087	-0.141629	-0.127186	-0.115131	-0.220979	-0.0762509	-0.23735	0.13	-0.097	-0.885526	Pantothenic acid	Level 1	Vitamins
	rowID_2686_127.050059194587_16.193155	-0.105288	0.0871518	-0.0996586	-0.124256	-0.283958	-0.131538	-0.15	-0.1	-0.907546	4-IMIDAZOLEACETIC ACID	Level 2	Amino acids and derivatives
	Quercitrin	-0.219801	-0.128959	-0.279557	-0.182326	-0.0011	0.015	-0.18	0.065	-0.911742	Quercitrin	Level 1 - GCMS	Flavonoids
	rowID_6986_279.231812326519_52.109726	-0.150856	-0.221233	-0.155165	0.00966108	-0.11734	-0.390193	-0.0014	0.11	-0.916525	Fatty acid - C18H30O2	Level 3	Lipids
	rowID_8231_338.341673346698_74.31909	0.0226803	-0.30741	0.155052	0.0642863	-0.177449	-0.309232	-0.18	-0.19	-0.922072	Erucamide	Level 2	Lipids
	rowID_5930_149.059678400154_44.53367	-0.0848165	-0.204629	-0.378868	-0.157584	0.0687759	-0.239322	-0.086	0.15	-0.932444	2-Hydroxybenzenepropanoic acid	Level 2	Phenylpropanoids
	rowID_5219_151.111701723778_37.67313	-0.176501	-0.306374	-0.0664527	-0.0789719	-0.0187456	-0.145595	-0.081	-0.072	-0.94564	Thymol	Level 2	Terpenoids
	rowID_7169_277.216056813721_53.723087	-0.101772	-0.302815	-0.180179	-0.0736997	-0.0191684	-0.331783	-0.13	0.19	-0.949417	Fatty acid - C18H30O3	Level 3	Lipids
	rowID_3453_195.087633874705_25.232622	-0.170562	-0.314494	-0.080423	-0.18337	-0.0528541	-0.19098	0.021	0.012	-0.959683	Caffeine	Level 1	Alkaloids
	rowID_5720_273.075671790339_42.026012	-0.125822	-0.0567906	-0.123071	-0.256803	-0.0613038	-0.163713	-0.056	-0.12	-0.963504	Naringenin	Level 1	Flavonoids
	rowID_7334_293.211112101614_54.97842	-0.0576055	-0.0232038	-0.381117	-0.246925	-0.0617336	-0.206202	-0.06	-0.016	-1.05279	Fatty acid - C18H28O3	Level 3	Lipids
	rowID_5247_431.133579693295_37.98757	-0.0853184	-0.103571	0.0992992	-0.20995	-0.252767	-0.188136	-0.017	-0.31	-1.06744	Flavonoid-O-glucoside	Level 3	Flavonoids
	rowID_1717_193.034094899487_3.5094783	-0.2108	-0.0778595	-0.0348645	-0.145746	-0.337566	-0.0357508	-0.13	-0.11	-1.08259	Citric acid	Level 1	Carboxilic acids
	rowID_1747_157.012993490773_3.5142174	-0.247476	-0.0268986	-0.0298282	-0.133912	-0.18698	0.0312103	-0.11	-0.4	-1.10388	Aconitic acid	Level 2	Carboxilic acids
	rowID_1699_175.023469983554_3.4278452	-0.220694	-0.0952316	-0.035831	-0.135839	-0.280441	-0.0671774	-0.072	-0.21	-1.11721	Dehydroascorbate	Level 1	Carboxilic acids
	rowID_1367_130.085866224956_2.8028307	-0.00150827	-0.123949	-0.251243	-0.0816115	-0.126709	-0.158703	-0.25	-0.14	-1.13372	Pipecolate	Level 2	Alkaloids
	rowID_1853_168.065465314089_3.8439312	-0.112825	-0.208746	-0.195191	-0.255407	-0.142923	-0.255189	0.062	-0.034	-1.14228	Pyridoxal	Level 2	Vitamins
	rowID_4544_179.070225553852_32.758522	-0.257194	-0.165261	-0.0263714	-0.262401	-0.150951	-0.157717	-0.025	-0.1	-1.1449	similar to Coniferyl aldehyde	Level 2	Phenylpropanoids
	Galactinol	-0.306622	-0.18855	-0.226324	-0.146037	-0.17	-0.032	-0.12	0.04	-1.14953	Galactinol	Level 1 - GCMS	Carbohydrates
	rowID_3576_153.054642956167_26.500233	-0.235038	0.203648	-0.209835	-0.0749421	-0.376744	0.015081	-0.32	-0.16	-1.15783	Vanillin	Level 1	Phenylpropanoids
	Malonic.acid	-0.0991127	-0.13004	-0.000502624	-0.108988	-0.21	-0.0032	-0.23	-0.38	-1.16184	Malonic acid	Level 1 - GCMS	Carboxilic acids
	rowID_5993_235.169205002191_45.072945	-0.142111	-0.228021	-0.226158	-0.0335486	-0.156361	-0.371155	-0.037	0.032	-1.16235	Walleminone	Level 2	Terpenoids
	rowID_7852_265.216171732976_60.36915	-0.18062	-0.0477089	-0.439959	-0.121446	-0.100551	-0.109024	-0.23	0.045	-1.18431	Fatty acid - C17H30O3	Level 3	Lipids
	rowID_5865_285.075679333247_43.888485	-0.174846	-0.18394	0.0567185	-0.288422	-0.183859	-0.185898	0.0041	-0.24	-1.19615	Prunetin	Level 2	Flavonoids
	rowID_7300_231.138001317337_54.814262	-0.199473	-0.0808102	-0.249016	-0.312364	-0.0389553	-0.0517928	-0.16	-0.11	-1.20241	Sesquiterpenoid similart to Parthenolide	Level 3	Terpenoids
	Lauric.acid	-0.239894	-0.110638	-0.0050638	-0.0916863	-0.19	0.049	-0.23	-0.39	-1.20828	Lauric acid	Level 1 - GCMS	Fatty Acids and Conjugate
	rowID_3364_154.049901161348_24.467836	-0.164343	-0.107302	0.028511	-0.148268	-0.240217	-0.0933477	-0.12	-0.37	-1.21497	3-AMINO-4-HYDROXYBENZOATE	Level 2	Phenylpropanoids
	rowID_6794_243.210780025938_50.919132	-0.179117	-0.151481	-0.0830695	-0.124367	-0.301877	-0.180288	-0.16	-0.072	-1.2522	Fatty acid - C20H34O2	Level 3	Lipids
	rowID_5740_447.128714174503_42.389927	-0.0869065	-0.109145	0.090674	-0.19474	-0.318973	-0.232604	-0.14	-0.28	-1.27169	Sissotrin	Level 2	Flavonoids
	rowID_6935_403.138743212215_51.78165	-0.328298	-0.346106	0.0259914	-0.245524	-0.254392	-0.164146	0.12	-0.086	-1.27847	Hexamethylquercetagetin	Level 2	Flavonoids
	rowID_5328_257.080649052383_38.432045	-0.17048	-0.112836	-0.0647279	-0.279629	-0.145391	-0.15189	-0.0038	-0.36	-1.28875	Liquiritigenin	Level 1	Flavonoids
	rowID_7290_291.158944839216_54.64536	-0.122616	-0.189928	-0.0744417	-0.146368	-0.150116	-0.114088	-0.25	-0.25	-1.29756	similar to Tulipinolide	Level 3	Terpenoids
	Threonic.acid	-0.256333	-0.172241	-0.192541	-0.150081	-0.082	-0.27	-0.15	-0.027	-1.3002	Threonic acid	Level 1 - GCMS	Carboxilic acids
	rowID_7866_265.216187750324_60.493984	-0.203942	-0.0735309	-0.463155	-0.229625	-0.0588778	-0.0092593	-0.29	-0.0076	-1.33599	Fatty acid - C17H30O3	Level 3	Lipids
	rowID_7567_265.216196495231_56.90642	-0.187376	-0.22222	-0.386425	-0.224498	-0.03947	-0.221455	-0.097	0.042	-1.33644	Fatty acid - C17H30O3	Level 3	Lipids
	rowID_8261_688.494186098775_80.302505	-0.0579137	-0.192704	-0.180739	-0.195319	-0.189157	-0.375904	0.03	-0.18	-1.34174	Phosphatidylethanolamine (PE) (32:2)	Level 3	Lipids
	rowID_7032_433.14923055318_52.507793	-0.328559	-0.358278	0.00671975	-0.254797	-0.276579	-0.173654	0.12	-0.078	-1.34315	3,5,6,7,8,3',4'-Heptamethoxyflavone	Level 2	Flavonoids
	rowID_2615_171.028777434899_15.463329	-0.163146	-0.142879	-0.203389	-0.327846	-0.0445384	-0.10007	-0.088	-0.29	-1.35987	Gallic acid	Level 2	Phenylpropanoids
	rowID_2213_147.076305595879_5.6979823	-0.035192	-0.28205	0.0532578	-0.218759	-0.0599013	-0.271741	-0.15	-0.4	-1.36439	L-(+)-glutamine	Level 1	Amino acids and derivatives
	rowID_2190_235.118831528244_5.6684146	-0.224695	-0.070537	0.0851939	-0.317381	-0.241889	-0.0970721	-0.05	-0.45	-1.36638	Pro-His	Level 2	Amino acids and derivatives
	rowID_4552_176.070556418121_32.825153	-0.11393	-0.0879502	-0.201161	-0.352962	-0.0427061	-0.0972516	-0.12	-0.37	-1.38596	Indole-3-acetate	Level 1	Alkaloids
	Serine	-0.282982	-0.100542	-0.230071	-0.106616	-0.43	-0.14	-0.076	-0.02	-1.38621	Serine	Level 1 - GCMS	Amino acids
	Galactose	-0.292052	-0.313186	-0.230036	-0.216851	-0.034	0.005	-0.3	-0.0095	-1.39063	Galactose	Level 1 - GCMS	Carbohydrates
	rowID_5617_235.169206919557_40.81565	-0.33499	0.0431413	-0.0970455	-0.3255	-0.257596	-0.0415227	-0.045	-0.35	-1.40851	Zerumboneoxide	Level 2	Terpenoids
	rowID_1694_204.122827569383_3.3890817	-0.319841	-0.208271	-0.0838126	-0.284662	-0.260088	0.0633925	-0.081	-0.26	-1.43428	Acetyl-DL-carnitine	Level 2	Amino acids and derivatives
	rowID_7796_413.337359498877_59.488174	-0.142996	-0.383868	-0.102531	-0.16184	-0.122077	-0.444085	-0.15	0.053	-1.4544	Lysoornithine lipid (LOL) (18:1-OH)	Level 3	Lipids
	Raffinose	-0.339662	-0.24993	-0.241038	-0.250761	-0.12	0.057	-0.13	-0.19	-1.46439	Raffinose	Level 1 - GCMS	Carbohydrates
	rowID_6825_241.049412433875_51.090797	-0.247352	-0.269909	-0.0261632	-0.345978	-0.124546	-0.113805	0.014	-0.39	-1.50375	Quinizarin	Level 2	Quinones
	rowID_4713_192.065504697908_34.110744	-0.305072	-0.153251	-0.114869	-0.234726	-0.231122	-0.139949	-0.066	-0.27	-1.51499	5-Hydroxyindoleacetic acid	Level 2	Alkaloids
	rowID_6277_269.080780874021_47.78726	-0.210437	-0.234064	0.044784	-0.32838	-0.0503526	-0.155712	-0.23	-0.4	-1.56416	Formononetin	Level 2	Flavonoids
	rowID_4831_211.13279719046_35.200443	-0.189948	-0.0705782	-0.13429	-0.314273	-0.218667	-0.0783719	-0.2	-0.37	-1.57613	similar to Jasmonic Acid	Level 2	Carboxilic acids
	rowID_8144_611.537497713603_70.854	-0.0761718	-0.205734	-0.267238	-0.381867	-0.0105117	-0.185943	-0.13	-0.34	-1.59747	Ornithine lipid (OL) (31:0)	Level 3	Lipids
	rowID_4560_161.059705265939_32.81173	-0.359778	-0.247443	-0.105794	-0.311108	-0.269908	-0.111064	-0.022	-0.19	-1.61709	6-Methylcoumarin	Level 2	Phenylpropanoids
	rowID_6830_277.216084678772_51.006565	-0.143777	-0.0687688	-0.298863	-0.190818	-0.17308	-0.263284	-0.28	-0.2	-1.61859	Fatty acid - C18H30O3	Level 3	Lipids
	rowID_101_106.0035499694623_2.0188725	-0.216902	-0.3791	-0.0686996	-0.138699	-0.210994	-0.183228	-0.22	-0.21	-1.62762	Serine	Level 1	Amino acids and derivatives
	rowID_2839_129.054533650319_18.302265	-0.319926	-0.303838	-0.123336	-0.299484	-0.181359	-0.29053	0.031	-0.15	-1.63747	3-METHYLGLUTARIC ACID	Level 2	Carboxilic acids
	rowID_2550_135.030063677135_14.266184	-0.232867	-0.149307	-0.0170462	-0.276149	-0.375502	-0.173665	-0.18	-0.24	-1.64454	Malic acid	Level 2	Carboxilic acids
	rowID_8195_677.585961159094_72.19685	-0.25545	-0.347988	-0.0906394	-0.223473	-0.286401	-0.377818	-0.0018	-0.062	-1.64557	Ornithine lipid (OL) (36:2) (18:1-OH/18:1)	Level 3	Lipids
	Palmitic.acid.amide	-0.31219	-0.29597	-0.0347979	-0.168612	-0.25	-0.003	-0.22	-0.37	-1.65457	Palmitic-acid-amide	Level 1 - GCMS	Amines
	rowID_7761_203.179404067503_58.942352	-0.374463	-0.264539	-0.197623	-0.366677	-0.24761	0.0032037	-0.037	-0.18	-1.66471	Sesquiterpenoid - C15H24O	Level 3	Terpenoids
	rowID_2237_156.138147061385_6.068941	-0.215741	-0.266269	-0.133175	-0.24351	-0.224001	-0.136517	-0.21	-0.26	-1.68921	Triacetonamine	Level 2	Alkaloids
	rowID_7175_227.164144718045_53.74491	-0.271745	-0.26704	-0.230308	-0.188505	-0.253418	-0.350106	-0.042	-0.12	-1.72312	9-Epiblumenol B	Level 2	Terpenoids
	rowID_1888_101.02299443183_4.0239563	-0.315482	-0.258746	-0.266584	-0.18284	-0.290522	-0.35548	-0.057	-0.00026	-1.72691	Succinic anhydride	Level 2	Carboxilic acids
	rowID_2492_269.088011740266_12.990914	-0.290278	-0.0718094	-0.121424	-0.317674	-0.414796	-0.0321423	-0.21	-0.32	-1.77812	Inosine	Level 1	Nitrogenous bases
	rowID_5548_255.065115745777_40.342846	-0.218305	-0.183911	-0.0561738	-0.319213	-0.244488	-0.209708	-0.11	-0.44	-1.7818	Daidzein	Level 1	Flavonoids
	unknown.sugar.5	-0.349881	-0.313013	-0.0571748	-0.223345	-0.26	-0.0022	-0.22	-0.37	-1.79561	unknown sugar 5	Level 4 - GCMS	Carbohydrates
	rowID_7504_285.221212581086_56.629173	-0.257695	-0.171068	-0.284281	-0.375449	-0.176573	-0.182707	-0.18	-0.2	-1.82777	similar to all-trans-retinal	Level 3	Terpenoids
	rowID_7114_249.184917359767_53.006596	-0.151155	-0.25116	-0.242946	-0.262322	-0.13525	-0.274681	-0.22	-0.32	-1.85751	Sesquiterpenoids - C16H28O4	Level 3	Terpenoids
	rowID_4214_146.059981104475_31.02432	-0.185863	-0.298827	-0.305383	-0.356542	-0.126145	-0.163495	-0.16	-0.3	-1.89626	Indole-3-carboxaldehyde	Level 2	Alkaloids
	rowID_688_162.112009718271_2.4068332	-0.291611	-0.199241	-0.0559246	-0.351655	-0.296406	-0.128118	-0.15	-0.44	-1.91296	Carnitine	Level 1	Amines
	rowID_5856_219.065086489062_43.77757	-0.365762	-0.0805523	-0.175766	-0.384774	-0.264887	0.0306576	-0.24	-0.45	-1.93108	Piperic Acid	Level 2	Lipids
	rowID_6040_233.153588978696_45.219566	-0.264988	-0.237491	-0.202383	-0.225742	-0.235753	-0.216957	-0.31	-0.25	-1.94331	Isohelenin	Level 2	Terpenoids
	rowID_1825_124.039098789759_3.7408628	-0.29322	-0.151137	-0.399566	-0.329162	-0.233404	-0.0787879	-0.29	-0.19	-1.96528	Nicotinic acid	Level 1	Alkaloids
	rowID_4313_197.078291922003_31.527002	-0.310486	-0.415265	-0.0813831	-0.318039	-0.223786	-0.22974	-0.12	-0.27	-1.9687	Suberic acid	Level 2	Carboxilic acids
	Glucose	-0.343228	-0.266623	-0.224271	-0.26382	-0.25	-0.0096	-0.33	-0.29	-1.97754	Glucose	Level 1 - GCMS	Carbohydrates
	rowID_7946_277.216102854659_62.42232	-0.353363	-0.283338	-0.37668	-0.30788	-0.204306	-0.187322	-0.27	-0.1	-2.08289	Fatty acid - C18H30O3	Level 3	Lipids
	rowID_786_129.101746644072_2.413402	-0.297531	-0.290662	-0.236704	-0.371713	-0.315867	-0.229325	-0.15	-0.25	-2.1418	(S)-Piperidine-2-carboxamide	Level 2	Amino acids and derivatives
	rowID_6967_277.216125025493_51.871883	-0.273254	-0.119846	-0.344027	-0.382277	-0.295853	-0.144896	-0.4	-0.25	-2.21015	Fatty acid - C18H30O3	Level 3	Lipids
	Proline	-0.433994	-0.112619	-0.277725	-0.428755	-0.25	0.051	-0.3	-0.46	-2.21209	Proline	Level 1 - GCMS	Amino acids
	Threonine	-0.422574	-0.255498	-0.161852	-0.383116	-0.29	-0.056	-0.23	-0.43	-2.22904	Threonine	Level 1 - GCMS	Amino acids
	Fructose	-0.340861	-0.337493	-0.24251	-0.261187	-0.29	-0.14	-0.33	-0.32	-2.26205	Fructose	Level 1 - GCMS	Carbohydrates
	rowID_1032_130.085812779686_2.4427726	-0.366552	-0.220564	-0.21391	-0.266746	-0.488795	-0.198309	-0.24	-0.29	-2.28488	L-beta-Homoproline	Level 2	Amino acids and derivatives
	Hydroxylamine	-0.398646	-0.31515	-0.105787	-0.37311	-0.33	-0.042	-0.26	-0.47	-2.29469	Hydroxylamine	Level 1 - GCMS	Amines
	rowID_6829_151.111734101723_51.192772	-0.206913	-0.291201	-0.168598	-0.138605	-0.403946	-0.379422	-0.37	-0.38	-2.33869	Thymol	Level 2	Terpenoids
	myo.Inositol	-0.39257	-0.296447	-0.248275	-0.328118	-0.31	-0.23	-0.28	-0.26	-2.34541	myo-Inositol	Level 1 - GCMS	Carbohydrates
	rowID_2228_143.081367480555_5.9767656	-0.276072	-0.194252	-0.361658	-0.339249	-0.338353	-0.144756	-0.43	-0.5	-2.58434	Ectoine	Level 2	Amino acids and derivatives
	rowID_2898_129.054497538086_18.653692	-0.415796	-0.391646	-0.139497	-0.385269	-0.387597	-0.230303	-0.24	-0.44	-2.63011	3-METHYLGLUTARIC ACID	Level 2	Carboxilic acids
	rowID_3435_125.059562882999_25.04223	-0.360244	-0.474033	-0.168767	-0.374531	-0.326568	-0.477801	-0.12	-0.34	-2.64194	4-METHYLCATECHOL	Level 2	Phenylpropanoids
	Disaccharide.Sucrose	-0.504578	-0.414444	-0.227377	-0.397244	-0.35	-0.057	-0.29	-0.41	-2.65064	Disaccharide/Sucrose	Level 1 - GCMS	Carbohydrates
	rowID_5507_149.059647555297_40.02198	-0.402825	-0.254416	-0.20222	-0.355118	-0.428419	-0.0660428	-0.43	-0.52	-2.65904	Cinnamic acid	Level 1	Phenylpropanoids
	rowID_5313_149.096002571231_38.354954	-0.366953	-0.419834	-0.299664	-0.408887	-0.315011	-0.392953	-0.17	-0.3	-2.6733	similar Palmitic acid ethyl ester	Level 3	Lipids
	rowID_4080_167.106620875827_30.188904	-0.459745	-0.383088	-0.307627	-0.509344	-0.416567	-0.44258	-0.2	-0.37	-3.08895	Perillic acid	Level 2	Terpenoids
	rowID_5203_243.087451760704_37.55642	-0.427247	-0.49328	-0.374754	-0.474795	-0.338689	-0.385765	-0.27	-0.37	-3.13453	7,8-dimethylalloxazine (lumichrome)	Level 1	Vitamins

## Sheet: g.Deep_learning_analysis
	Supplementary Table S4.g. The deep learning method results with the values of Deep Canonical Correlation Analysis (DCCA). Metabolites with an occurrence frequency of 5 are highlighted. The genetic algorithm (GA) was run 50 times to obtain optimal results.
	Deep Learning with NF inhibition					Deep Learning with NV inhibition					Deep Learning with NM inhibition					Deep Learning with NU inhibition
	Feature name	Frequency	annotation			Feature name	Frequency	annotation			Feature name	Frequency	annotation			Feature name	Frequency	annotation
	rowID_1952_123.05512125313_4.3079076	30	2-Acetylpyrazine			rowID_625_130.049337904636_2.3757102	10	Pyroglutamate			rowID_1061_203.149625250082_2.5281076	24	N,N-Dimethyl-L-arginine			rowID_2111_190.070922499844_5.0468407	20	N-Acetyl-DL-glutamic acid
	rowID_3771_149.059761825389_28.247086	19	2-Hydroxybenzenepropanoic acid			rowID_2481_166.085980115898_12.363322	9	L-Phenylalanine			rowID_3843_111.043792425787_28.487804	16	Catechol			rowID_1952_123.05512125313_4.3079076	15	2-Acetylpyrazine
	rowID_2111_190.070922499844_5.0468407	19	N-Acetyl-DL-glutamic acid			rowID_1229_148.059996964878_2.38275	9	L-glutamic acid			rowID_1952_123.05512125313_4.3079076	16	2-Acetylpyrazine			rowID_8060_282.27899866041_68.790344	8	Oleamide
	rowID_727_161.091614050616_2.380487	17	Ala-ala			rowID_1683_231.097298869563_3.3356075	9	Asp-Pro			rowID_8081_282.279035025295_69.17756	15	Oleamide			rowID_1061_203.149625250082_2.5281076	8	N,N-Dimethyl-L-arginine
	rowID_4825_207.065075606185_35.043118	13	similar to SINAPIC ACID			rowID_7414_279.231849095821_55.720467	8	Fatty acid - C18H30O2			rowID_429_189.159277514381_2.2714453	13	Trimethyllysine			rowID_3771_149.059761825389_28.247086	7	2-Hydroxybenzenepropanoic
	rowID_4354_373.128024014563_31.766108	12	Sinensetin			rowID_548_134.044229862758_2.349666	7	L-Aspartic acid			rowID_1984_130.049735157382_4.401034	8	Pyroglutamate			rowID_727_161.091614050616_2.380487	7	Ala-ala
	rowID_2017_169.035593825139_4.617125	10	Uric Acid			rowID_2230_136.075515028471_5.980424	6	2-Phenylacetamide			rowID_8060_282.27899866041_68.790344	7	Oleamide			rowID_8290_690.50913220185_84.0775	5	Phosphatidylethanolamine (PE) (11:0_21:1)
	rowID_4167_565.155548155674_30.760048	8	Isoshaftoside			rowID_2975_205.097009353518_19.358385	6	L-TRYPTOPHAN			rowID_4075_206.081067028663_30.181347	7	Indolelactic acid			rowID_3129_565.155532221082_21.294361	5	6,8C-glycosylated flavone
	Oxalic.acid	8	Oxalic.acid			rowID_2225_165.054484661896_5.9707355	6	Hydroxyphenyllactic acid			rowID_1825_124.039098789759_3.7408628	6	Nicotinic acid			rowID_6240_447.201479847776_47.484295	5	Epiyangambin
	rowID_3569_199.060081812833_26.441319	7	Syringic acid			rowID_2231_182.08097867108_5.978661	5	L-Tyrosine			rowID_3771_149.059761825389_28.247086	6	2-Hydroxybenzenepropanoic			rowID_8081_282.279035025295_69.17756	5	Oleamide
	Ethanolamine	7	Ethanolamine			rowID_655_120.064896075991_2.3415399	5	Homoserine			rowID_8290_690.50913220185_84.0775	6	Phosphatidylethanolamine (PE) (11:0_21:1)			Malic.acid..3.isopropyl...threo.	5	Malic.acid..3.isopropyl...threo.
	rowID_4836_179.070305226346_35.157116	7	similar to Coniferyl aldehyde			rowID_4080_167.106620875827_30.188904	4				rowID_2065_170.081073223657_4.8408237	5	PYRIDOXINE			rowID_3720_211.14404853983_27.994743	4
	rowID_3681_174.112470476393_27.527838	6	N-Acetyl-L-leucine			rowID_8261_688.494186098775_80.302505	4				rowID_3845_125.059544684688_28.49649	4				rowID_8293_716.525643893461_84.498955	4
	rowID_1948_325.112706068394_4.3045945	6	Disaccharide - C12H22O11			rowID_1995_175.023689034484_4.5288773	4				rowID_5490_535.108450141855_39.856976	4				rowID_1552_133.060499020944_3.0822802	4
	rowID_3227_167.070274155514_22.839333	6	similar to Ferulic acid			Galactinol	4				rowID_4219_247.107677121112_31.02685	4				rowID_429_189.159277514381_2.2714453	4
	rowID_4893_565.155508688403_35.719128	5	6,8C-glycosylated flavone			rowID_7879_295.226667913046_60.835472	4				rowID_2694_155.033898583555_16.228622	4				rowID_4782_193.15862457693_34.803947	4
	rowID_8290_690.50913220185_84.0775	5	Phosphatidylethanolamine (PE) (11:0_21:1)			rowID_2226_123.043800660366_5.97724	3				rowID_8293_716.525643893461_84.498955	3				Oxalic.acid	4
	rowID_5085_225.075640795986_36.988037	5	Sinapinic acid			rowID_3880_231.137762746809_28.798063	3				rowID_8035_280.263452017219_67.154526	3				rowID_2361_325.1128846036_8.264929	4
	rowID_1061_203.149625250082_2.5281076	5	N,N-Dimethyl-L-arginine			rowID_448_156.076310183381_2.2785745	3				rowID_7814_219.174257646668_59.70728	3				rowID_3725_149.096080562827_28.13987	4
	Isoleucine	5	Isoleucine			rowID_6728_471.347253804657_50.597317	3				rowID_6175_315.086331887056_46.724987	3				rowID_2231_182.08097867108_5.978661	3
	rowID_2159_101.022942887322_5.311498	5	Succinic anhydride			rowID_7875_277.21609498034_60.864174	3				rowID_5172_287.054911972923_37.33178	3				L.Ascorbic.acid	3
	rowID_650_118.08565426701_2.345136	5	similar to Norvaline			rowID_5968_301.070599028487_44.85289	3				rowID_2111_190.070922499844_5.0468407	3				rowID_3524_133.064722112482_26.153393	3
	rowID_4765_433.112827467893_34.578762	4				rowID_4416_231.137888858545_32.146107	3				rowID_1552_133.060499020944_3.0822802	3				rowID_7871_279.231785190312_60.770977	3
	rowID_2839_129.054533650319_18.302265	4				rowID_2159_101.022942887322_5.311498	3				rowID_2495_325.112831562539_13.075728	3				rowID_1998_139.002500674855_4.488055	3
	rowID_1919_348.070232352639_4.1908402	4				rowID_3509_153.054661031401_25.888184	3				rowID_2996_229.154544345353_19.852638	3				Pyruvic.acid	3
	rowID_786_129.101746644072_2.413402	4				rowID_1978_275.134953761731_4.433797	3				rowID_3861_619.367627684644_28.669556	3				rowID_4825_207.065075606185_35.043118	3
	rowID_3930_377.14541655831_29.188578	4				rowID_7955_279.231755141053_62.40903	3				rowID_6935_403.138743212215_51.78165	3				rowID_5740_447.128714174503_42.389927	3
	rowID_4846_209.080768038595_35.217125	4				rowID_6040_233.153588978696_45.219566	3				rowID_6986_279.231812326519_52.109726	3				rowID_4167_565.155548155674_30.760048	3
	rowID_4745_565.155429292423_34.372307	4				rowID_7032_433.14923055318_52.507793	3				rowID_6987_315.086253174554_52.067413	3				rowID_2160_119.033618399387_5.3477993	3
	rowID_5931_201.16374764028_44.532032	4				rowID_7907_277.216139257618_61.529552	3				rowID_2168_179.070107192684_5.558697	3				rowID_7461_235.16922728013_56.360615	3
	rowID_5087_331.081172233417_36.913467	4				rowID_5455_287.05495211168_39.75184	3				rowID_2361_325.1128846036_8.264929	3				rowID_4417_249.14855052785_32.155193	3
	rowID_3498_181.049540129214_25.815975	4				Disaccharide.Sucrose	3				rowID_4846_209.080768038595_35.217125	3				rowID_2226_123.043800660366_5.97724	3
	rowID_4585_565.155607643757_33.12926	3				rowID_8258_688.494177093292_80.230995	3				rowID_5085_225.075640795986_36.988037	3				rowID_5405_317.065323950903_38.969246	2
	Disaccharide.Sucrose	3				rowID_5313_149.096002571231_38.354954	3				rowID_1789_245.076681434374_3.633988	3				rowID_2815_231.170301339446_17.80723	2
	rowID_1811_127.038768554629_3.5759914	3				rowID_2213_147.076305595879_5.6979823	3				rowID_3569_199.060081812833_26.441319	2				rowID_2916_179.033934995116_18.912783	2
	rowID_2613_135.030041955392_15.444866	3				rowID_5884_301.070599509411_44.056225	3				rowID_2017_169.035593825139_4.617125	2				rowID_3256_123.043904196911_23.238607	2
	rowID_2550_135.030063677135_14.266184	3				Fructose	3				rowID_6094_219.174265925172_45.79156	2				rowID_6175_315.086331887056_46.724987	2
	Ornithine	3				unknown.sugar.1	3				L.Ascorbic.acid	2				rowID_5602_315.0861325668_40.609165	2
	rowID_2361_325.1128846036_8.264929	3				rowID_731_176.102414766252_2.4099166	3				rowID_6829_151.111734101723_51.192772	2				rowID_2228_143.081367480555_5.9767656	2
	Capric.acid	3				rowID_6657_153.127409762732_50.37229	3				Spermidine	2				rowID_2180_325.112746718182_5.7271156	2
	rowID_5693_653.209004836959_41.552776	3				rowID_2613_135.030041955392_15.444866	3				rowID_4825_207.065075606185_35.043118	2				Alanine	2
	rowID_1032_130.085812779686_2.4427726	3				rowID_3635_178.04986606282_27.079638	3				rowID_1586_123.054810981737_3.0737405	2				rowID_1811_127.038768554629_3.5759914	2
	rowID_5313_149.096002571231_38.354954	3				rowID_1948_325.112706068394_4.3045945	2				rowID_4445_179.070270935174_32.096554	2				rowID_2230_136.075515028471_5.980424	2
	rowID_4713_192.065504697908_34.110744	3				rowID_2550_135.030063677135_14.266184	2				rowID_7169_277.216056813721_53.723087	2				rowID_7266_277.216095834807_54.483395	2
	rowID_4764_535.144719832659_34.68633	3				rowID_6868_214.10729614821088_12.604156	2				rowID_6728_471.347253804657_50.597317	2				rowID_6076_287.054927032143_45.735985	2
	rowID_3576_153.054642956167_26.500233	3				rowID_3318_245.185908364299_23.988342	2				rowID_2502_284.098939911415_13.155191	2				rowID_2237_156.138147061385_6.068941	2
	rowID_2225_165.054484661896_5.9707355	3				rowID_7567_265.216196495231_56.90642	2				rowID_3842_595.167108959486_28.489803	2				rowID_1733_217.129288145348_3.4345832	2
	Phenolic.acid.unknown.1	3				rowID_4008_565.15529192223_29.764158	2				unknown.sugar.5	2				rowID_7169_277.216056813721_53.723087	2
	rowID_4427_565.155224209144_32.19419	3				rowID_976_249.107351486435_2.4932203	2				rowID_5460_369.096602941634_39.553764	2				rowID_5507_149.059647555297_40.02198	2
	rowID_2996_229.154544345353_19.852638	3				rowID_1552_133.060499020944_3.0822802	2				rowID_5203_243.087451760704_37.55642	2				rowID_3934_179.070281384055_29.251377	2
	rowID_7917_295.226694550609_61.66176	3				rowID_7917_295.226694550609_61.66176	2				rowID_6240_447.201479847776_47.484295	2				rowID_3082_291.083870942534_20.874449	2
	rowID_950_527.157505397974_2.4283466	3				rowID_5896_231.137922803149_44.43209	2				rowID_1976_150.058253165259_4.2335234	2				rowID_7946_277.216102854659_62.42232	2
	rowID_8035_280.263452017219_67.154526	3				rowID_1699_175.023469983554_3.4278452	2				rowID_101_106.0035499694623_2.0188725	2				Spermidine	2
	rowID_4087_160.075676082518_30.180574	3				rowID_3604_162.05495405805_26.836645	2				rowID_4836_179.070305226346_35.157116	2				rowID_1717_193.034094899487_3.5094783	2
	rowID_2065_170.081073223657_4.8408237	3				rowID_3983_231.137985427811_29.498384	2				rowID_3720_211.14404853983_27.994743	2				rowID_4080_167.106620875827_30.188904	2
	rowID_2826_214.107359564903_18.029589	3				rowID_5548_255.065115745777_40.342846	2				rowID_483_175.118457174435_2.283093	2				rowID_6967_277.216125025493_51.871883	2
	rowID_3364_154.049901161348_24.467836	3				Fumaric.acid	2				rowID_4214_146.059981104475_31.02432	2				rowID_1563_527.158337653741_3.0949419	2
	Galactose	3				rowID_1739_150.058179789807_3.44819	2				rowID_2144_107.048797751771_5.2130327	2				rowID_6249_279.231844276368_47.572964	2
	rowID_7472_265.216217285409_56.250427	3				rowID_1793_325.112604858525_3.4564142	2				rowID_6162_277.216100109782_46.468758	2				rowID_7909_279.231739301569_61.52139	2
	rowID_5548_255.065115745777_40.342846	2				rowID_813_116.070122170766_2.423166	2				rowID_2237_156.138147061385_6.068941	2				unknown.sugar.3	2
	rowID_5328_257.080649052383_38.432045	2				rowID_6987_315.086253174554_52.067413	2				rowID_3498_181.049540129214_25.815975	2				rowID_5605_249.148445987321_40.70859	2
	rowID_3861_619.367627684644_28.669556	2				rowID_7334_293.211112101614_54.97842	2				rowID_7414_279.231849095821_55.720467	2				rowID_2168_179.070107192684_5.558697	2
	L.Ascorbic.acid	2				Maltose	2				rowID_387_146.164743447635_2.4001248	2				rowID_2434_497.198051165112_10.843342	2
	Hydroxylamine	2				rowID_2228_143.081367480555_5.9767656	2				rowID_4782_193.15862457693_34.803947	2				rowID_650_118.08565426701_2.345136	2
	rowID_6967_277.216125025493_51.871883	2				rowID_2504_325.112820329078_13.295161	2				rowID_2090_325.112725945041_4.8280663	2				rowID_3983_231.137985427811_29.498384	2
	rowID_7929_279.231732457288_61.944546	2				rowID_2994_231.170327337398_19.74882	2				rowID_1415_118.0857425573_2.782043	2				rowID_2495_325.112831562539_13.075728	2
	rowID_3987_149.059652846395_29.72636	2				rowID_1809_130.049738228834_3.7870216	2				rowID_7459_277.216115250944_56.227966	2				rowID_4552_176.070556418121_32.825153	2
	rowID_3214_123.080250193456_22.620874	2				rowID_4233_207.065037159547_31.130972	2				rowID_3635_178.04986606282_27.079638	2				rowID_5733_303.049945535006_42.151894	2
	rowID_6412_213.148498213679_48.66445	2				rowID_8286_716.525427753906_84.058556	2				rowID_1995_175.023689034484_4.5288773	2				rowID_5350_287.054929119979_38.59339	2
	rowID_4008_565.15529192223_29.764158	2				L.Ascorbic.acid	2				rowID_5356_449.107932569228_38.583294	2				rowID_8035_280.263452017219_67.154526	2
	rowID_6094_219.174265925172_45.79156	2				rowID_4445_179.070270935174_32.096554	2				rowID_5288_293.081280185134_38.279865	1				rowID_2222_121.064527722767_5.999473	2
	rowID_7459_277.216115250944_56.227966	2				Glucose	2				rowID_5350_287.054929119979_38.59339	1				rowID_1948_325.112706068394_4.3045945	2
	rowID_2792_129.054469231601_17.692007	2				rowID_5931_201.16374764028_44.532032	2				rowID_1894_130.049734044091_3.9789665	1				rowID_7866_265.216187750324_60.493984	2
	rowID_6168_527.155076026551_46.564167	2				rowID_6143_153.127399179335_46.16368	2				rowID_2447_325.112819647442_11.251843	1				rowID_1415_118.0857425573_2.782043	2
	rowID_8286_716.525427753906_84.058556	2				rowID_1763_113.034236138896_3.5459056	2				rowID_4559_183.065150888458_32.829952	1				Proline	2
	rowID_4425_113.059472121597_32.218132	2				rowID_2615_171.028777434899_15.463329	2				rowID_813_116.070122170766_2.423166	1				rowID_5856_219.065086489062_43.77757	2
	Malic.acid..3.isopropyl...threo.	2				Malonic.acid	2				rowID_1733_217.129288145348_3.4345832	1				rowID_2424_325.11287330154_10.170482	2
	rowID_7796_413.337359498877_59.488174	2				Galactose	2				rowID_3604_162.05495405805_26.836645	1				rowID_5931_201.16374764028_44.532032	2
	rowID_3842_595.167108959486_28.489803	2				rowID_6421_505.352958347143_48.6767	2				Phenolic.acid.unknown.1	1				Phenolic.acid.unknown.1	2
	rowID_5507_149.059647555297_40.02198	2				rowID_3854_176.070627960595_28.588987	2				rowID_7905_297.242337273804_61.656467	1				rowID_6233_153.127399475108_47.326454	2
	rowID_1886_162.076078786167_4.0454636	2				rowID_3129_565.155532221082_21.294361	2				Raffinose	1				Glycine	2
	rowID_5733_303.049945535006_42.151894	2				rowID_7922_277.216149788133_61.815437	2				rowID_8303_704.52491542625_86.66365	1				rowID_5720_273.075671790339_42.026012	2
	rowID_3669_315.08004213604_27.337748	2				rowID_7152_335.219259491818_53.55628	2				rowID_2863_648.274502153991_18.427292	1				rowID_4831_211.13279719046_35.200443	2
	rowID_7761_203.179404067503_58.942352	2				rowID_2237_156.138147061385_6.068941	2				Ornithine	1				rowID_7175_227.164144718045_53.74491	2
	rowID_4075_206.081067028663_30.181347	2				rowID_5865_285.075679333247_43.888485	2				rowID_3435_125.059562882999_25.04223	1				rowID_6040_233.153588978696_45.219566	2
	rowID_4177_445.112352604871_30.739382	2				rowID_5720_273.075671790339_42.026012	1				rowID_6868_214.10729614821088_12.604156	1				rowID_786_129.101746644072_2.413402	2
	rowID_7114_249.184917359767_53.006596	2				rowID_6830_277.216084678772_51.006565	1				rowID_7971_279.231756255438_62.800636	1				rowID_3227_167.070274155514_22.839333	2
	rowID_1552_133.060499020944_3.0822802	2				rowID_5405_317.065323950903_38.969246	1				Phenylalanine	1				Benzoic.acid..3.hydroxy...2TMS.	1
	rowID_8081_282.279035025295_69.17756	2				Hydroxylamine	1				rowID_1229_148.059996964878_2.38275	1				rowID_548_134.044229862758_2.349666	1
	rowID_4417_249.14855052785_32.155193	2				rowID_7814_219.174257646668_59.70728	1				rowID_3227_167.070274155514_22.839333	1				rowID_5254_697.163072905198_38.038258	1
	rowID_6554_221.189988807779_49.500267	2				rowID_6094_219.174265925172_45.79156	1				rowID_7796_413.337359498877_59.488174	1				Raffinose	1
	rowID_3157_476.187727341434_21.816498	2				rowID_3256_123.043904196911_23.238607	1				rowID_3129_565.155532221082_21.294361	1				rowID_5085_225.075640795986_36.988037	1
	unknown.sugar.6	2				rowID_5350_287.054929119979_38.59339	1				rowID_2424_325.11287330154_10.170482	1				rowID_3509_153.054661031401_25.888184	1
	Fumaric.acid	2				rowID_7796_413.337359498877_59.488174	1				rowID_7907_277.216139257618_61.529552	1				rowID_5693_653.209004836959_41.552776	1
	rowID_5356_449.107932569228_38.583294	2				rowID_5701_285.075658024922_41.733612	1				rowID_5733_303.049945535006_42.151894	1				rowID_7114_249.184917359767_53.006596	1
	Malonic.acid	2				rowID_1976_150.058253165259_4.2335234	1				rowID_7304_265.216222767033_54.730396	1				rowID_2225_165.054484661896_5.9707355	1
	rowID_1998_139.002500674855_4.488055	2				rowID_4831_211.13279719046_35.200443	1				rowID_6825_241.049412433875_51.090797	1				rowID_1984_130.049735157382_4.401034	1
	rowID_1367_130.085866224956_2.8028307	2				rowID_8144_611.537497713603_70.854	1				rowID_5968_301.070599028487_44.85289	1				rowID_3089_139.03894125644_20.950132	1
	Threonic.acid	2				rowID_2107_132.101643897924_5.2130494	1				rowID_4427_565.155224209144_32.19419	1				rowID_3551_565.155641126841_26.255157	1
	rowID_3989_208.096707100988_29.629622	2				Putrescine	1				rowID_7240_293.211065006765_54.165443	1				rowID_1195_222.09642321727_2.4876578	1
	rowID_3646_177.054776047602_27.180197	2				unknown.sugar.5	1				rowID_4416_231.137888858545_32.146107	1				rowID_3669_315.08004213604_27.337748	1
	rowID_4080_167.106620875827_30.188904	2				rowID_3930_377.14541655831_29.188578	1				Oxalic.acid	1				rowID_6094_219.174265925172_45.79156	1
	rowID_4831_211.13279719046_35.200443	2				Trehalose	1				rowID_3669_315.08004213604_27.337748	1				rowID_8286_716.525427753906_84.058556	1
	rowID_7841_277.216068914549_60.090637	2				Leucine	1				rowID_6386_293.211008150063_48.64105	1				rowID_7917_295.226694550609_61.66176	1
	rowID_6830_277.216084678772_51.006565	2				rowID_5848_271.060023592503_43.651577	1				Ethanolamine	1				rowID_5328_257.080649052383_38.432045	1
	rowID_3129_565.155532221082_21.294361	2				rowID_2190_235.118831528244_5.6684146	1				rowID_3987_149.059652846395_29.72636	1				rowID_2017_169.035593825139_4.617125	1
	rowID_2190_235.118831528244_5.6684146	2				rowID_5591_317.065412790568_40.5646	1				rowID_5740_447.128714174503_42.389927	1				Galactose	1
	rowID_2160_119.033618399387_5.3477993	2				rowID_1747_157.012993490773_3.5142174	1				rowID_7731_297.242279539641_58.72064	1				rowID_7929_279.231732457288_61.944546	1
	Alanine..beta...1TMS.	2				Valeric.acid..2.oxo.	1				rowID_7866_265.216187750324_60.493984	1				rowID_4192_179.106662633345_30.84991	1
	rowID_7175_227.164144718045_53.74491	2				rowID_4585_565.155607643757_33.12926	1				rowID_4713_192.065504697908_34.110744	1				rowID_6794_243.210780025938_50.919132	1
	rowID_5602_315.0861325668_40.609165	2				rowID_3364_154.049901161348_24.467836	1				Malonic.acid	1				rowID_6790_279.231742528746_50.929703	1
	rowID_2424_325.11287330154_10.170482	2				rowID_3929_375.129883750448_29.206413	1				rowID_1651_189.123167604674_3.255784	1				rowID_7464_293.211147486844_56.237686	1
	rowID_7032_433.14923055318_52.507793	2				rowID_6076_287.054927032143_45.735985	1				rowID_2231_182.08097867108_5.978661	1				rowID_688_162.112009718271_2.4068332	1
	rowID_4287_147.080373748885_31.441908	2				rowID_5693_653.209004836959_41.552776	1				rowID_4233_207.065037159547_31.130972	1				rowID_5968_301.070599028487_44.85289	1
	rowID_2492_269.088011740266_12.990914	2				rowID_2151_86.0960446617419_5.3167953	1				unknown.sugar.2	1				rowID_7152_335.219259491818_53.55628	1
	rowID_6601_315.086311666591_49.72923	2				rowID_3934_179.070281384055_29.251377	1				rowID_5605_249.148445987321_40.70859	1				rowID_3472_245.185931659219_25.43108	1
	rowID_6794_243.210780025938_50.919132	2				rowID_2361_325.1128846036_8.264929	1				Fumaric.acid	1				rowID_5730_303.086303913919_42.194454	1
	Glycine	2				rowID_8279_690.509180698853_83.68302	1				rowID_4080_167.106620875827_30.188904	1				rowID_6359_293.211080546359_48.440025	1
	rowID_1630_325.112398209386_3.2290328	2				rowID_7841_277.216068914549_60.090637	1				rowID_3725_149.096080562827_28.13987	1				rowID_5087_331.081172233417_36.913467	1
	rowID_5010_317.065493999216_36.34318	2				Threonic.acid	1				rowID_1367_130.085866224956_2.8028307	1				rowID_2748_220.117823238906_17.120087	1
	rowID_3845_125.059544684688_28.49649	2				rowID_2996_229.154544345353_19.852638	1				myo.Inositol	1				rowID_1683_231.097298869563_3.3356075	1
	Raffinose	2				Tyrosine	1				rowID_548_134.044229862758_2.349666	1				rowID_4836_179.070305226346_35.157116	1
	rowID_3934_179.070281384055_29.251377	2				rowID_2017_169.035593825139_4.617125	1				rowID_2443_177.102188985073_11.107189	1				Maltose	1
	rowID_4226_195.065171531903_31.076508	2				rowID_8035_280.263452017219_67.154526	1				rowID_7909_279.231739301569_61.52139	1				rowID_1919_348.070232352639_4.1908402	1
	rowID_5846_153.127372201569_43.619144	2				rowID_6794_243.210780025938_50.919132	1				rowID_7782_277.216106254552_59.527294	1				rowID_2518_190.049882258944_13.667163	1
	rowID_625_130.049337904636_2.3757102	2				rowID_6935_403.138743212215_51.78165	1				rowID_3892_211.144055242849_28.920033	1				Trehalose	1
	Lauric.acid	2				rowID_1894_130.049734044091_3.9789665	1				rowID_2464_252.109020274719_12.136962	1				rowID_2440_209.091975528928_11.063305	1
	Butanoic.acid..2.4.dihydroxy.	2				rowID_4970_287.054872133045_36.090004	1				Threonine	1				rowID_1761_136.061619624588_3.5382516	1
	rowID_7300_231.138001317337_54.814262	2				rowID_2686_127.050059194587_16.193155	1				rowID_3157_476.187727341434_21.816498	1				Threonine	1
	Putrescine	2				rowID_5740_447.128714174503_42.389927	1				Capric.acid	1				rowID_2445_268.103920953941_11.135985	1
	Succinic.acid	2				rowID_1998_139.002500674855_4.488055	1				rowID_1948_325.112706068394_4.3045945	1				rowID_6825_241.049412433875_51.090797	1
	rowID_3082_291.083870942534_20.874449	1				rowID_7266_277.216095834807_54.483395	1				rowID_3041_220.119266073857_20.403967	1				rowID_2489_279.100782663441_12.835993	1
	rowID_2168_179.070107192684_5.558697	1				rowID_7909_279.231739301569_61.52139	1				rowID_3089_139.03894125644_20.950132	1				rowID_3116_181.072003347543_21.171793	1
	rowID_5896_231.137922803149_44.43209	1				rowID_2445_268.103920953941_11.135985	1				rowID_6168_527.155076026551_46.564167	1				rowID_7761_203.179404067503_58.942352	1
	rowID_4309_565.155527642109_31.548754	1				rowID_6608_324.216845713662_49.87446	1				rowID_7946_277.216102854659_62.42232	1				Galactinol	1
	rowID_1195_222.09642321727_2.4876578	1				rowID_2059_137.045630398807_4.8149023	1				rowID_2839_129.054533650319_18.302265	1				rowID_5455_287.05495211168_39.75184	1
	rowID_655_120.064896075991_2.3415399	1				rowID_7285_277.21610925699_54.58169	1				rowID_2686_127.050059194587_16.193155	1				rowID_2220_153.040553756211_5.9072647	1
	rowID_1415_118.0857425573_2.782043	1				Lactic.acid	1				Valine	1				rowID_592_104.070013393653_2.3241313	1
	rowID_5406_479.118594638577_38.936924	1				rowID_3157_476.187727341434_21.816498	1				rowID_7175_227.164144718045_53.74491	1				rowID_3892_211.144055242849_28.920033	1
	rowID_5884_301.070599509411_44.056225	1				rowID_4169_148.03931330161_30.732527	1				rowID_6830_277.216084678772_51.006565	1				rowID_2826_214.107359564903_18.029589	1
	rowID_1888_101.02299443183_4.0239563	1				rowID_101_106.0035499694623_2.0188725	1				rowID_3551_565.155641126841_26.255157	1				rowID_2529_107.048866141793_13.882987	1
	rowID_7963_297.242310612538_62.507427	1				rowID_5490_535.108450141855_39.856976	1				rowID_3364_154.049901161348_24.467836	1				rowID_2686_127.050059194587_16.193155	1
	rowID_6868_214.10729614821088_12.604156	1				rowID_2898_129.054497538086_18.653692	1				rowID_4595_241.049357695097_33.196785	1				unknown.sugar.4	1
	rowID_7922_277.216149788133_61.815437	1				rowID_4354_373.128024014563_31.766108	1				rowID_2059_137.045630398807_4.8149023	1				rowID_3930_377.14541655831_29.188578	1
	rowID_7414_279.231849095821_55.720467	1				rowID_6410_487.342355961858_48.67501	1				rowID_7067_293.211102189671_52.78035	1				Indole.3.acetic.acid	1
	rowID_6421_505.352958347143_48.6767	1				rowID_1586_123.054810981737_3.0737405	1				rowID_1811_127.038768554629_3.5759914	1				rowID_7986_263.236933035065_63.26224	1
	rowID_2228_143.081367480555_5.9767656	1				rowID_4713_192.065504697908_34.110744	1				rowID_6790_279.231742528746_50.929703	1				rowID_5172_287.054911972923_37.33178	1
	rowID_2226_123.043800660366_5.97724	1				rowID_4559_183.065150888458_32.829952	1				rowID_7761_203.179404067503_58.942352	1				rowID_4745_565.155429292423_34.372307	1
	rowID_4416_231.137888858545_32.146107	1				rowID_5203_243.087451760704_37.55642	1				rowID_4560_161.059705265939_32.81173	1				rowID_4765_433.112827467893_34.578762	1
	rowID_2489_279.100782663441_12.835993	1				Palmitic.acid.amide	1				rowID_2226_123.043800660366_5.97724	1				rowID_6162_277.216100109782_46.468758	1
	rowID_6825_241.049412433875_51.090797	1				rowID_6986_279.231812326519_52.109726	1				rowID_4169_148.03931330161_30.732527	1				rowID_1699_175.023469983554_3.4278452	1
	rowID_3435_125.059562882999_25.04223	1				rowID_6829_151.111734101723_51.192772	1				rowID_3576_153.054642956167_26.500233	1				rowID_1767_244.092659259238_3.5491307	1
	rowID_7986_263.236933035065_63.26224	1				Alanine..beta...1TMS.	1				rowID_7032_433.14923055318_52.507793	1				rowID_3681_174.112470476393_27.527838	1
	rowID_2112_166.07219203981_5.10648	1				rowID_1651_189.123167604674_3.255784	1				rowID_2550_135.030063677135_14.266184	1				rowID_6143_153.127399179335_46.16368	1
	rowID_8261_688.494186098775_80.302505	1				rowID_2863_648.274502153991_18.427292	1				rowID_6601_315.086311666591_49.72923	1				Ethanolamine	1
	rowID_2815_231.170301339446_17.80723	1				rowID_2180_325.112746718182_5.7271156	1				rowID_4765_433.112827467893_34.578762	1				rowID_2213_147.076305595879_5.6979823	1
	rowID_3509_153.054661031401_25.888184	1				rowID_2065_170.081073223657_4.8408237	1				rowID_7778_265.2162547388_59.401623	1				Valeric.acid..2.oxo.	1
	rowID_2107_132.101643897924_5.2130494	1				unknown.sugar.2	1				Glucose	1				rowID_6277_269.080780874021_47.78726	1
	rowID_2135_152.056570809384_5.219478	1				Isoleucine	1				rowID_1683_231.097298869563_3.3356075	1				rowID_7104_203.179372497284_53.089855	1
	Spermidine	1				rowID_5617_235.169206919557_40.81565	1				rowID_5247_431.133579693295_37.98757	1				rowID_2694_155.033898583555_16.228622	1
	rowID_1789_245.076681434374_3.633988	1				rowID_5247_431.133579693295_37.98757	1				rowID_1888_101.02299443183_4.0239563	1				rowID_3157_476.187727341434_21.816498	1
	rowID_5720_273.075671790339_42.026012	1				Oxalic.acid	1				rowID_4425_113.059472121597_32.218132	1				rowID_4214_146.059981104475_31.02432	1
	rowID_6233_153.127399475108_47.326454	1				rowID_2704_227.102656412472_16.36095	1				rowID_2440_209.091975528928_11.063305	1				rowID_5747_211.132762674923_42.464096	1
	rowID_5219_151.111701723778_37.67313	1				rowID_2783_206.138631687287_17.4542	1				rowID_2994_231.170327337398_19.74882	1				rowID_2792_129.054469231601_17.692007	1
	rowID_6249_279.231844276368_47.572964	1				Capric.acid	1				rowID_3472_245.185931659219_25.43108	1				rowID_5313_149.096002571231_38.354954	1
	rowID_6413_265.216265066661_48.66007	1				rowID_3214_123.080250193456_22.620874	1				rowID_3524_133.064722112482_26.153393	1				rowID_3971_165.054632651209_29.495853	1
	rowID_387_146.164743447635_2.4001248	1				rowID_7114_249.184917359767_53.006596	1				rowID_6233_153.127399475108_47.326454	1				rowID_1586_123.054810981737_3.0737405	1
	rowID_6986_279.231812326519_52.109726	1				rowID_2748_220.117823238906_17.120087	1				rowID_4177_445.112352604871_30.739382	1				rowID_7302_279.231818039467_54.77869	1
	rowID_6829_151.111734101723_51.192772	1				rowID_4075_206.081067028663_30.181347	1				rowID_7980_279.231753887155_62.9184	1				rowID_3845_125.059544684688_28.49649	1
	rowID_448_156.076310183381_2.2785745	1				rowID_3524_133.064722112482_26.153393	1				rowID_1563_527.158337653741_3.0949419	1				rowID_2863_648.274502153991_18.427292	1
	rowID_4552_176.070556418121_32.825153	1				rowID_5328_257.080649052383_38.432045	1				rowID_7875_277.21609498034_60.864174	1				unknown.sugar.5	1
	rowID_2231_182.08097867108_5.978661	1				rowID_3551_565.155641126841_26.255157	1				rowID_4417_249.14855052785_32.155193	1				rowID_4713_192.065504697908_34.110744	1
	rowID_4560_161.059705265939_32.81173	1				rowID_5085_225.075640795986_36.988037	1				rowID_1919_348.070232352639_4.1908402	1				rowID_1853_168.065465314089_3.8439312	1
	rowID_6166_317.065546062758_46.57519	1				rowID_7986_263.236933035065_63.26224	1				Alanine	1				rowID_7907_277.216139257618_61.529552	1
	rowID_3983_231.137985427811_29.498384	1				Glycine	1				rowID_5548_255.065115745777_40.342846	1				rowID_4008_565.15529192223_29.764158	1
	rowID_1978_275.134953761731_4.433797	1				rowID_7761_203.179404067503_58.942352	1				rowID_4691_193.158639199123_34.039764	1				rowID_6987_315.086253174554_52.067413	1
	rowID_6386_293.211008150063_48.64105	1				rowID_2839_129.054533650319_18.302265	1				rowID_4167_565.155548155674_30.760048	1				rowID_1888_101.02299443183_4.0239563	1
	rowID_6790_279.231742528746_50.929703	1				rowID_5356_449.107932569228_38.583294	1				rowID_5865_285.075679333247_43.888485	1				rowID_5846_153.127372201569_43.619144	1
	rowID_6240_447.201479847776_47.484295	1				rowID_4192_179.106662633345_30.84991	1				rowID_1739_150.058179789807_3.44819	1				rowID_4427_565.155224209144_32.19419	1
	2.Piperidinecarboxylic.acid..1TMS.	1				rowID_2434_497.198051165112_10.843342	1				rowID_4909_303.049874976136_35.90711	1				rowID_2073_119.033930679671_4.887918	1
	rowID_5288_293.081280185134_38.279865	1				rowID_5507_149.059647555297_40.02198	1				rowID_7060_277.216132340719_52.859737	1				rowID_1886_162.076078786167_4.0454636	1
	Lactic.acid	1				rowID_6233_153.127399475108_47.326454	1				rowID_6143_153.127399179335_46.16368	1				rowID_8279_690.509180698853_83.68302	1
	rowID_1761_136.061619624588_3.5382516	1				3.6.anhydro.D.Galactose	1				rowID_1699_175.023469983554_3.4278452	1				rowID_3842_595.167108959486_28.489803	1
	rowID_5605_249.148445987321_40.70859	1				rowID_1694_204.122827569383_3.3890817	1				rowID_4287_147.080373748885_31.441908	1				rowID_4764_535.144719832659_34.68633	1
	rowID_2237_156.138147061385_6.068941	1				rowID_3041_220.119266073857_20.403967	1				rowID_3453_195.087633874705_25.232622	1				rowID_5548_255.065115745777_40.342846	1
	rowID_7946_277.216102854659_62.42232	1				rowID_7304_265.216222767033_54.730396	1				rowID_8195_677.585961159094_72.19685	1				rowID_7701_279.2317468642_58.39189	1
	rowID_8303_704.52491542625_86.66365	1				rowID_6168_527.155076026551_46.564167	1				unknown.sugar.3	1				rowID_950_527.157505397974_2.4283466	1
	rowID_5747_211.132762674923_42.464096	1				rowID_1717_193.034094899487_3.5094783	1				rowID_7290_291.158944839216_54.64536	1				rowID_3854_176.070627960595_28.588987	1
	rowID_7909_279.231739301569_61.52139	1				rowID_4167_565.155548155674_30.760048	1				rowID_2228_143.081367480555_5.9767656	1				rowID_8231_338.341673346698_74.31909	1
	rowID_7169_277.216056813721_53.723087	1				unknown.sugar.6	1				Palmitic.acid.amide	1				rowID_7334_293.211112101614_54.97842	1
	Methionine	1				rowID_6450_293.211050284641_48.742752	1				rowID_5730_303.086303913919_42.194454	1				rowID_7472_265.216217285409_56.250427	1
	rowID_6450_293.211050284641_48.742752	1				rowID_5747_211.132762674923_42.464096	1				rowID_1032_130.085812779686_2.4427726	1				rowID_1739_150.058179789807_3.44819	1
	rowID_1825_124.039098789759_3.7408628	1				Lauric.acid	1				rowID_3318_245.185908364299_23.988342	1				rowID_4075_206.081067028663_30.181347	1
	rowID_5172_287.054911972923_37.33178	1				Alanine	1				rowID_7976_297.242296608716_62.81111	1				rowID_8195_677.585961159094_72.19685	1
	rowID_5203_243.087451760704_37.55642	1				rowID_7728_279.231766934257_58.725655	1				rowID_2783_206.138631687287_17.4542	1				rowID_5488_287.054922911128_39.847145	1
	rowID_7334_293.211112101614_54.97842	1				rowID_7731_297.242279539641_58.72064	1				rowID_8258_688.494177093292_80.230995	1				rowID_7728_279.231766934257_58.725655	1
	rowID_7976_297.242296608716_62.81111	1				rowID_4410_207.137891079621_32.2017	1				rowID_3214_123.080250193456_22.620874	1				myo.Inositol	1
	rowID_2975_205.097009353518_19.358385	1				rowID_1367_130.085866224956_2.8028307	1									rowID_3569_199.060081812833_26.441319	1
	rowID_2495_325.112831562539_13.075728	1				rowID_950_527.157505397974_2.4283466	1									rowID_2107_132.101643897924_5.2130494	1
	rowID_5701_285.075658024922_41.733612	1				rowID_429_189.159277514381_2.2714453	1									rowID_2447_325.112819647442_11.251843	1
	rowID_4169_148.03931330161_30.732527	1				rowID_2518_190.049882258944_13.667163	1									rowID_1747_157.012993490773_3.5142174	1
	2.Hydroxybutyric.acid.sodium.salt	1				rowID_1888_101.02299443183_4.0239563	1									rowID_2190_235.118831528244_5.6684146	1
	rowID_5350_287.054929119979_38.59339	1				rowID_1886_162.076078786167_4.0454636	1									rowID_1651_189.123167604674_3.255784	1
	rowID_7313_155.143050546603_54.881184	1				rowID_483_175.118457174435_2.283093	1									rowID_3817_149.096098556468_28.43014	1
	rowID_5865_285.075679333247_43.888485	1				rowID_4226_195.065171531903_31.076508	1									rowID_5591_317.065412790568_40.5646	1
	rowID_1651_189.123167604674_3.255784	1				rowID_5517_155.106594359429_40.054268	1									rowID_4559_183.065150888458_32.829952	1
	rowID_3880_231.137762746809_28.798063	1				rowID_7963_297.242310612538_62.507427	1									rowID_3843_111.043792425787_28.487804	1
	rowID_3843_111.043792425787_28.487804	1				rowID_2222_121.064527722767_5.999473	1									rowID_4518_167.070243470326_32.799442	1
	rowID_3318_245.185908364299_23.988342	1				rowID_7302_279.231818039467_54.77869	1									rowID_5203_243.087451760704_37.55642	1
	rowID_4518_167.070243470326_32.799442	1				Lysine	1									rowID_8144_611.537497713603_70.854	1
	rowID_7060_277.216132340719_52.859737	1				rowID_2946_127.038855904803_19.21804	1									Tryptophan	1
	Fructose	1				rowID_2424_325.11287330154_10.170482	1									rowID_5896_231.137922803149_44.43209	1
	rowID_2151_86.0960446617419_5.3167953	1				rowID_7976_297.242296608716_62.81111	1									Glucose	1
	rowID_3971_165.054632651209_29.495853	1				rowID_6277_269.080780874021_47.78726	1									rowID_5865_285.075679333247_43.888485	1
	rowID_6608_324.216845713662_49.87446	1				rowID_2153_132.101641399876_5.3288484	1
	rowID_5488_287.054922911128_39.847145	1				rowID_4544_179.070225553852_32.758522	1
	rowID_7866_265.216187750324_60.493984	1				rowID_2090_325.112725945041_4.8280663	1
	rowID_2686_127.050059194587_16.193155	1				Methionine	1
	Maltose	1				rowID_7313_155.143050546603_54.881184	1
	rowID_2090_325.112725945041_4.8280663	1
	rowID_7240_293.211065006765_54.165443	1
	rowID_8060_282.27899866041_68.790344	1
	rowID_2863_648.274502153991_18.427292	1
	rowID_1586_123.054810981737_3.0737405	1
	rowID_3635_178.04986606282_27.079638	1
	rowID_3256_123.043904196911_23.238607	1
	rowID_2615_171.028777434899_15.463329	1
	rowID_2440_209.091975528928_11.063305	1
	rowID_6359_293.211080546359_48.440025	1
	rowID_7508_277.216070538636_56.548683	1
	rowID_7852_265.216171732976_60.36915	1
	rowID_4445_179.070270935174_32.096554	1
	rowID_8195_677.585961159094_72.19685	1
	rowID_429_189.159277514381_2.2714453	1
	rowID_5490_535.108450141855_39.856976	1
	rowID_8279_690.509180698853_83.68302	1
	rowID_2529_107.048866141793_13.882987	1
	rowID_3472_245.185931659219_25.43108	1
	rowID_3929_375.129883750448_29.206413	1
	rowID_3854_176.070627960595_28.588987	1
	rowID_3551_565.155641126841_26.255157	1
	rowID_2916_179.033934995116_18.912783	1
	Benzoic.acid	1
	rowID_7104_203.179372497284_53.089855	1
	rowID_6076_287.054927032143_45.735985	1
	rowID_7504_285.221212581086_56.629173	1
	rowID_7611_181.158718378643_57.461246	1
	rowID_4192_179.106662633345_30.84991	1
	Palmitic.acid.amide	1
	rowID_2504_325.112820329078_13.295161	1
	rowID_8144_611.537497713603_70.854	1
	rowID_5856_219.065086489062_43.77757	1
	rowID_1699_175.023469983554_3.4278452	1
